# Supplementary material for: Placenta Transcriptome Profiling in Intrauterine Growth Restriction (IUGR)
Source: Int J Mol Sci. 2019 Mar 26;20(6):1510. doi: 10.3390/ijms20061510 (PMC6471577; doi:10.3390/ijms20061510)
Supplement: Supplementary file 1 [file ijms-20-01510-s001.zip › Tab. 1S Majewska et al..xlsx]

## Sheet: SE
ID	GeneID	geneSymbol	chr	strand	exonStart_0base	exonEnd	upstreamES	upstreamEE	downstreamES	downstreamEE	ID.1	IC_SAMPLE_1	SC_SAMPLE_1	IC_SAMPLE_2	SC_SAMPLE_2	IncFormLen	SkipFormLen	PValue	FDR	IncLevel1	IncLevel2	IncLevelDifference
13743	ENSG00000117335	CD46	1	+	207790252	207790345	207785618	207785682	207793518	207795513	13743	406,647,480,660,473	855,346,257,389,912	324,435,238,402,385	368,1107,521,886,564	178	89	0	0	0.192,0.483,0.483,0.459,0.206	0.306,0.164,0.186,0.185,0.254	0.146
39180	ENSG00000149925	ALDOA	16	+	30065875	30065927	30064423	30064505	30067233	30067366	39180	571,1380,748,1229,449	68,683,287,441,31	519,467,588,351,407	78,20,32,19,65	141	89	0	0	0.841,0.561,0.622,0.638,0.901	0.808,0.936,0.921,0.921,0.798	-0.164
9649	ENSG00000243130	PSG11	19	-	43015766	43016045	43014253	43015370	43018769	43019048	9649	122,3,27,19,111	5505,182,54,171,6255	308,1785,100,88,542	1780,4044,8137,6386,840	178	89	0	0	0.011,0.008,0.2,0.053,0.009	0.08,0.181,0.006,0.007,0.244	-0.047
8466	ENSG00000123933	MXD4	4	-	2255154	2255351	2252407	2252522	2257981	2258011	8466	86,51,48,51,95	118,152,113,174,79	82,89,86,75,55	99,45,55,30,87	178	89	2.79382e-300	1.67454e-296	0.267,0.144,0.175,0.128,0.375	0.293,0.497,0.439,0.556,0.24	-0.187
20741	ENSG00000161203	AP2M1	3	+	184180644	184180650	184180168	184180251	184180848	184180881	20741	583,311,265,586,566	86,128,139,259,56	346,714,395,487,374	79,51,30,26,55	95	89	1.71715e-298	8.23372e-295	0.864,0.695,0.641,0.679,0.904	0.804,0.929,0.925,0.946,0.864	-0.137
24642	ENSG00000160310	PRMT2	21	+	46636438	46636547	46635166	46635763	46636895	46636990	24642	268,157,197,186,208	43,145,90,110,35	168,226,156,246,182	39,24,30,33,39	178	89	7.92113e-248	3.16515e-244	0.757,0.351,0.523,0.458,0.748	0.683,0.825,0.722,0.788,0.7	-0.176
21642	ENSG00000136153	LMO7	13	+	75809153	75809183	75804288	75804541	75817160	75817278	21642	17,592,253,21,8	12,20,2,1,10	88,5,12,22,35	13,21,22,6,7	119	89	5.59179e-242	1.91519e-238	0.514,0.957,0.99,0.94,0.374	0.835,0.151,0.29,0.733,0.789	0.195
20740	ENSG00000161203	AP2M1	3	+	184180644	184180741	184180168	184180251	184180848	184180915	20740	583,311,265,586,566	86,128,139,259,56	346,715,395,487,374	79,51,30,26,55	178	89	3.57457e-236	1.07125e-232	0.772,0.549,0.488,0.531,0.835	0.687,0.875,0.868,0.904,0.773	-0.186
33791	ENSG00000104529	EEF1D	8	-	143592714	143592942	143586728	143586852	143597347	143597365	33791	76,28,9,31,58	411,735,582,410,306	37,62,41,37,31	371,261,184,187,252	178	89	1.62062e-189	4.31716e-186	0.085,0.019,0.008,0.036,0.087	0.047,0.106,0.1,0.09,0.058	-0.033
17983	ENSG00000244682	FCGR2C	1	+	161583089	161583193	161581338	161581549	161588421	161588442	17983	77,2,0,0,2	17,8,4,14,30	0,3,0,0,2	32,37,8,3,23	178	89	4.3465e-183	1.04207e-179	0.694,0.111,0.0,0.0,0.032	0.0,0.039,0.0,0.0,0.042	0.151
33802	ENSG00000104529	EEF1D	8	-	143588990	143590092	143586728	143586852	143597347	143597675	33802	806,492,447,382,669	411,735,582,410,306	516,669,380,331,334	371,261,184,187,252	178	89	4.08974e-168	8.91378e-165	0.495,0.251,0.277,0.318,0.522	0.41,0.562,0.508,0.47,0.399	-0.097
34139	ENSG00000197746	PSAP	10	-	71823887	71823896	71821875	71822007	71825836	71825893	34139	811,2300,1586,2793,258	2408,1412,791,3244,1698	688,102,381,239,481	1702,1817,1610,1758,1288	98	89	3.43799e-156	6.86882e-153	0.234,0.597,0.646,0.439,0.121	0.269,0.049,0.177,0.11,0.253	0.236
33807	ENSG00000104529	EEF1D	8	-	143592714	143592893	143586728	143586852	143597347	143597415	33807	51,19,7,23,41	411,735,582,410,306	24,47,28,26,22	371,261,184,187,252	178	89	1.69757e-153	3.13072e-150	0.058,0.013,0.006,0.027,0.063	0.031,0.083,0.071,0.065,0.042	-0.025
33176	ENSG00000145730	PAM	5	+	102974115	102974436	102961157	102961229	102990271	102990401	33176	354,720,567,1415,141	118,91,37,234,111	275,260,182,223,240	77,197,137,137,91	178	89	1.57395e-139	2.69539e-136	0.6,0.798,0.885,0.751,0.388	0.641,0.398,0.399,0.449,0.569	0.193
27778	ENSG00000159658	EFCAB14	1	-	46688352	46688544	46686783	46686870	46689586	46689691	27778	111,217,92,156,87	78,20,29,32,61	80,65,68,75,60	34,80,49,58,42	178	89	1.17334e-131	1.87538e-128	0.416,0.844,0.613,0.709,0.416	0.541,0.289,0.41,0.393,0.417	0.19
9650	ENSG00000243130	PSG11	19	-	43015766	43016045	43014253	43015370	43024690	43025056	9650	122,3,27,19,111	31,1,0,0,29	308,1785,100,88,542	4,16,40,39,8	178	89	2.07352e-131	3.10703e-128	0.663,0.6,1.0,1.0,0.657	0.975,0.982,0.556,0.53,0.971	-0.019
15111	ENSG00000137818	RPLP1	15	+	69453646	69453721	69452783	69453020	69455169	69455287	15111	6501,8500,9320,10001,5510	69,42,53,68,69	5824,4390,3792,3888,4186	48,67,67,51,38	164	89	7.32033e-123	1.03238e-119	0.981,0.991,0.99,0.988,0.977	0.985,0.973,0.968,0.976,0.984	0.008
13561	ENSG00000141551	CSNK1D	17	-	82249697	82250179	82249430	82249602	82251378	82251414	13561	351,122,67,145,201	130,218,117,238,137	177,204,94,96,142	125,115,53,52,99	178	89	1.7292e-118	2.3032e-115	0.574,0.219,0.223,0.233,0.423	0.415,0.47,0.47,0.48,0.418	-0.116
15140	ENSG00000120549	KIAA1217	10	+	24494499	24494604	24473227	24474060	24495146	24495196	15140	41,12,12,13,36	15,56,30,40,11	32,29,36,30,17	22,10,15,7,16	178	89	5.16195e-117	6.51357e-114	0.577,0.097,0.167,0.14,0.621	0.421,0.592,0.545,0.682,0.347	-0.197
39288	ENSG00000136754	ABI1	10	-	26759061	26759238	26751597	26751783	26765217	26765318	39288	123,234,153,327,118	7,5,1,7,20	127,77,113,57,129	11,17,13,10,2	178	89	2.54989e-101	3.05668e-98	0.898,0.959,0.987,0.959,0.747	0.852,0.694,0.813,0.74,0.97	0.096
24711	ENSG00000180176	TH	11	-	2166886	2167032	2166632	2166768	2167434	2167516	24711	0,552,1551,0,0	0,3,0,0,0	414,2,5,40,9	0,1,0,0,0	178	89	1.12911e-98	1.28907e-95	NA,0.989,1.0,NA,NA	1.0,0.5,1.0,1.0,1.0	0.094
36699	ENSG00000100353	EIF3D	22	-	36526819	36526905	36525998	36526131	36529075	36529166	36699	0,0,2,0,4	128,154,107,174,159	2,2,6,3,9	106,108,68,81,71	175	89	4.15878e-95	4.53213e-92	0.0,0.0,0.009,0.0,0.013	0.01,0.009,0.043,0.018,0.061	-0.024
30849	ENSG00000127054	INTS11	1	-	1322891	1323287	1320995	1321093	1324580	1324650	30849	126,55,49,52,79	60,47,41,50,56	46,105,108,74,71	47,38,33,20,28	178	89	1.28203e-90	1.33638e-87	0.512,0.369,0.374,0.342,0.414	0.329,0.58,0.621,0.649,0.559	-0.145
39640	ENSG00000168487	BMP1	8	+	22199263	22199387	22197239	22197420	22201117	22201200	39640	394,38,19,26,282	224,133,162,203,281	88,410,235,296,266	173,150,169,166,181	178	89	1.15277e-89	1.15157e-86	0.468,0.125,0.055,0.06,0.334	0.203,0.577,0.41,0.471,0.424	-0.209
15387	ENSG00000107021	TBC1D13	9	+	128790734	128790775	128788333	128788407	128791379	128791441	15387	24,7,26,28,25	7,20,14,10,3	30,25,11,20,7	4,0,2,2,2	130	89	2.50463e-87	2.40194e-84	0.701,0.193,0.56,0.657,0.851	0.837,1.0,0.79,0.873,0.706	-0.249
39289	ENSG00000136754	ABI1	10	-	26755654	26755741	26751597	26751783	26765217	26765318	39289	90,207,134,162,92	7,5,1,7,20	94,35,74,63,117	11,17,13,10,2	176	89	1.00787e-86	9.29373e-84	0.867,0.954,0.985,0.921,0.699	0.812,0.51,0.742,0.761,0.967	0.127
31104	ENSG00000123636	BAZ2B	2	-	159397073	159397100	159395768	159395834	159397344	159397389	31104	10,9,3,14,10	7,4,2,3,17	3,6,1,0,6	5,33,8,10,7	116	89	2.39489e-84	2.12658e-81	0.523,0.633,0.535,0.782,0.311	0.315,0.122,0.088,0.0,0.397	0.372
13027	ENSG00000156504	FAM122B	X	-	134772142	134772283	134771095	134771354	134781820	134781917	13027	112,62,45,81,120	8,22,12,16,2	75,118,56,75,58	6,2,3,2,6	178	89	1.29892e-82	1.1122e-79	0.875,0.585,0.652,0.717,0.968	0.862,0.967,0.903,0.949,0.829	-0.143
13972	ENSG00000169764	UGP2	2	+	63842058	63842204	63840953	63841232	63856305	63856433	13972	46,177,73,92,36	64,112,76,78,62	57,23,33,28,49	75,63,50,47,61	178	89	6.5297e-79	5.39826e-76	0.264,0.441,0.324,0.371,0.225	0.275,0.154,0.248,0.23,0.287	0.086
26555	ENSG00000167110	GOLGA2	9	-	128272784	128272865	128268419	128268524	128273849	128273972	26555	31,112,79,61,29	69,49,25,20,54	34,41,37,26,50	41,81,67,62,41	170	89	8.12793e-79	6.49557e-76	0.19,0.545,0.623,0.615,0.219	0.303,0.209,0.224,0.18,0.39	0.177
37588	ENSG00000107263	RAPGEF1	9	-	131603960	131604053	131602060	131602149	131621795	131621838	37588	30,34,24,46,12	137,34,34,80,150	19,25,9,12,27	85,135,66,88,98	178	89	2.71741e-78	2.10161e-75	0.099,0.333,0.261,0.223,0.038	0.101,0.085,0.064,0.064,0.121	0.104
1276	ENSG00000171603	CLSTN1	1	-	9737497	9737554	9735884	9736042	9741093	9741256	1276	74,193,159,252,75	49,53,15,67,65	104,32,37,17,76	38,77,52,30,36	146	89	2.34703e-73	1.74618e-70	0.479,0.689,0.866,0.696,0.413	0.625,0.202,0.303,0.257,0.563	0.239
35599	ENSG00000243137	PSG4	19	-	43204762	43204947	43203885	43204251	43205472	43205638	35599	1345,39,10,22,732	2974,153,199,184,5804	253,80,331,571,26	2630,24324,2154,6058,6198	178	89	2.4035e-73	1.74618e-70	0.184,0.113,0.025,0.056,0.059	0.046,0.002,0.071,0.045,0.002	0.054
29188	ENSG00000144366	GULP1	2	+	188582340	188582565	188570082	188570120	188584264	188584403	29188	34,2,7,7,23	179,34,11,36,156	2,20,7,4,15	59,162,157,129,73	178	89	2.90279e-70	2.0469e-67	0.087,0.029,0.241,0.089,0.069	0.017,0.058,0.022,0.015,0.093	0.062
24707	ENSG00000165795	NDRG2	14	-	21024029	21024139	21023240	21023321	21025028	21025061	24707	98,44,61,15,61	10,8,13,3,7	86,71,111,45,55	12,2,2,0,4	178	89	7.25039e-70	4.96652e-67	0.831,0.733,0.701,0.714,0.813	0.782,0.947,0.965,1.0,0.873	-0.155
24703	ENSG00000165795	NDRG2	14	-	21024029	21024096	21023306	21023321	21025028	21025047	24703	96,39,55,15,56	10,8,13,3,7	80,69,105,43,47	12,2,2,0,4	156	89	2.06418e-69	1.37469e-66	0.846,0.736,0.707,0.74,0.82	0.792,0.952,0.968,1.0,0.87	-0.147
16167	ENSG00000175416	CLTB	5	-	176406156	176406708	176397929	176398047	176410256	176410303	16167	261,248,119,185,295	381,652,316,405,360	200,140,181,194,200	271,218,317,288,224	178	89	1.22698e-68	7.95049e-66	0.255,0.16,0.158,0.186,0.291	0.27,0.243,0.222,0.252,0.309	-0.049
24691	ENSG00000165795	NDRG2	14	-	21023975	21024096	21023240	21023321	21025028	21025061	24691	105,42,57,19,58	10,8,13,3,7	83,72,117,44,51	12,2,2,0,4	178	89	2.68104e-68	1.69152e-65	0.84,0.724,0.687,0.76,0.806	0.776,0.947,0.967,1.0,0.864	-0.147
24695	ENSG00000165795	NDRG2	14	-	21023985	21024096	21023240	21023321	21025028	21025094	24695	104,41,57,19,58	10,8,13,3,7	81,71,116,44,51	12,2,2,0,4	178	89	1.19396e-67	7.33982e-65	0.839,0.719,0.687,0.76,0.806	0.771,0.947,0.967,1.0,0.864	-0.148
25973	ENSG00000005893	LAMP2	X	-	120439075	120439293	120431247	120431462	120441729	120441894	25973	129,221,156,289,111	350,199,135,369,345	141,100,92,100,135	168,325,228,252,217	178	89	3.73664e-66	2.23965e-63	0.156,0.357,0.366,0.281,0.139	0.296,0.133,0.168,0.166,0.237	0.06
20992	ENSG00000175334	BANF1	11	+	66002843	66003070	66002255	66002513	66003234	66003335	20992	18,49,37,27,11	23,25,21,26,19	9,12,1,7,9	22,36,12,17,12	178	89	5.92241e-65	3.46316e-62	0.281,0.495,0.468,0.342,0.224	0.17,0.143,0.04,0.171,0.273	0.203
39357	ENSG00000278259	MYO19	17	-	36533159	36533423	36532526	36532681	36533952	36534104	39357	12,0,2,2,5	30,34,14,11,29	3,22,5,8,3	21,18,17,10,10	178	89	2.04351e-63	1.1665e-60	0.167,0.0,0.067,0.083,0.079	0.067,0.379,0.128,0.286,0.13	-0.119
4851	ENSG00000105700	KXD1	19	+	18560099	18560550	18557897	18557914	18562035	18562157	4851	114,78,77,90,115	73,108,78,99,59	78,78,68,54,67	40,59,36,39,30	178	89	1.29042e-60	7.19482e-58	0.438,0.265,0.33,0.313,0.494	0.494,0.398,0.486,0.409,0.528	-0.095
23863	ENSG00000166167	BTRC	10	+	101430344	101430452	101354068	101354228	101461980	101462058	23863	12,21,17,14,20	6,8,5,7,7	24,19,13,23,19	2,2,3,1,3	178	89	8.10468e-60	4.41613e-57	0.5,0.568,0.63,0.5,0.588	0.857,0.826,0.684,0.92,0.76	-0.252
34995	ENSG00000137497	NUMA1	11	-	72012400	72012442	72010785	72010854	72012894	72016260	34995	146,256,269,157,119	77,30,17,16,73	115,69,49,54,87	31,59,27,41,35	131	89	1.63065e-59	8.68772e-57	0.563,0.853,0.915,0.87,0.526	0.716,0.443,0.552,0.472,0.628	0.183
28425	ENSG00000166024	R3HCC1L	10	+	98186466	98186563	98163292	98163397	98208100	98209899	28425	10,12,6,13,2	11,8,3,11,7	7,0,0,0,7	14,13,4,10,6	178	89	3.09341e-59	1.61227e-56	0.313,0.429,0.5,0.371,0.125	0.2,0.0,0.0,0.0,0.368	0.234
19146	ENSG00000110011	DNAJC4	11	+	64231031	64231147	64230651	64230940	64231870	64231964	19146	13,7,3,5,12	51,39,38,59,55	12,16,11,16,11	31,34,20,10,22	178	89	5.92935e-57	3.0246e-54	0.113,0.082,0.038,0.041,0.098	0.162,0.19,0.216,0.444,0.2	-0.168
38830	ENSG00000101000	PROCR	20	+	35177086	35177215	35176167	35176446	35215892	35215904	38830	201,20,28,87,74	2,3,7,6,2	39,146,179,210,56	5,0,0,3,1	178	89	1.00072e-55	4.99838e-53	0.98,0.769,0.667,0.879,0.949	0.796,1.0,1.0,0.972,0.966	-0.098
626	ENSG00000154175	ABI3BP	3	-	100830577	100830634	100829580	100829664	100832263	100832350	626	0,0,32,58,3	9,4,5,121,2	2,0,0,1,7	3,0,0,0,0	146	89	3.3992e-54	1.66318e-51	0.0,0.0,0.796,0.226,0.478	0.289,NA,NA,1.0,1.0	-0.463
28249	ENSG00000138663	COPS4	4	+	83073205	83073353	83068437	83068522	83075296	83075756	28249	13,8,19,13,7	70,94,76,78,89	5,2,6,5,1	70,64,48,72,57	178	89	2.32712e-52	1.11585e-49	0.085,0.041,0.111,0.077,0.038	0.034,0.015,0.059,0.034,0.009	0.04
18834	ENSG00000159140	SON	21	+	33572550	33572630	33568970	33569087	33573307	33573455	18834	133,40,56,49,115	123,154,103,142,127	86,114,57,203,88	91,81,58,115,76	169	89	2.67745e-52	1.25866e-49	0.363,0.12,0.223,0.154,0.323	0.332,0.426,0.341,0.482,0.379	-0.155
13054	ENSG00000150455	TIRAP	11	+	126288442	126288573	126283105	126283153	126289664	126289833	13054	1,0,0,4,1	0,11,0,4,1	4,2,0,7,2	0,2,3,0,0	178	89	1.22405e-51	5.64356e-49	1.0,0.0,NA,0.333,0.333	1.0,0.333,0.0,1.0,1.0	-0.25
39282	ENSG00000136754	ABI1	10	-	26759061	26759235	26751597	26751783	26765217	26765318	39282	83,134,99,206,79	7,5,1,7,20	74,48,77,43,88	11,17,13,10,2	178	89	5.72697e-51	2.59064e-48	0.856,0.931,0.98,0.936,0.664	0.771,0.585,0.748,0.683,0.957	0.125
3864	ENSG00000102893	PHKB	16	+	47463881	47463993	47461294	47461426	47497398	47497488	3864	54,100,67,81,48	3,3,0,6,5	32,22,47,20,36	4,1,4,5,6	178	89	7.68636e-50	3.4126e-47	0.9,0.943,1.0,0.871,0.828	0.8,0.917,0.855,0.667,0.75	0.111
13191	ENSG00000121931	LRIF1	1	-	110951287	110952815	110949850	110950123	110963620	110964079	13191	274,136,118,360,130	29,12,8,11,28	160,183,188,244,152	14,61,37,82,16	178	89	9.01028e-50	3.92766e-47	0.825,0.85,0.881,0.942,0.699	0.851,0.6,0.718,0.598,0.826	0.121
13512	ENSG00000240344	PPIL3	2	-	200877496	200877604	200876941	200877037	200881420	200881488	13512	15,2,8,5,2	30,34,35,60,25	0,8,1,11,12	31,16,19,6,11	178	89	1.06855e-49	4.57472e-47	0.2,0.029,0.103,0.04,0.038	0.0,0.2,0.026,0.478,0.353	-0.129
6567	ENSG00000131620	ANO1	11	+	70111125	70111191	70108352	70108404	70111706	70111762	6567	22,97,46,13,14	3,622,194,7,3	19,15,55,30,29	42,0,4,5,20	155	89	4.16334e-49	1.75116e-46	0.808,0.082,0.12,0.516,0.728	0.206,1.0,0.888,0.775,0.454	-0.214
99	ENSG00000035115	SH3YL1	2	-	242797	242871	234159	234272	247537	247602	99	0,0,0,0,0	42,138,69,50,34	0,0,13,0,37	55,43,21,28,3	163	89	1.13115e-47	4.67575e-45	0.0,0.0,0.0,0.0,0.0	0.0,0.0,0.253,0.0,0.871	-0.225
34247	ENSG00000083457	ITGAE	17	-	3723287	3723383	3720306	3720402	3723687	3723854	34247	6,5,15,19,10	11,39,30,51,5	13,5,6,5,2	14,1,8,2,8	178	89	1.38638e-47	5.63365e-45	0.214,0.06,0.2,0.157,0.5	0.317,0.714,0.273,0.556,0.111	-0.168
23225	ENSG00000131591	C1orf159	1	-	1083914	1084086	1081822	1082987	1084352	1084383	23225	20,22,25,27,26	3,15,6,4,6	15,19,12,5,11	13,7,8,4,8	178	89	2.55139e-47	1.01949e-44	0.769,0.423,0.676,0.771,0.684	0.366,0.576,0.429,0.385,0.407	0.232
10352	ENSG00000188994	ZNF292	6	+	87214997	87215142	87213713	87213865	87215902	87216057	10352	5,0,0,1,1	24,0,0,0,22	5,7,9,5,14	9,27,20,11,5	178	89	2.90756e-46	1.14277e-43	0.094,NA,NA,1.0,0.022	0.217,0.115,0.184,0.185,0.583	0.115
23500	ENSG00000120860	WASHC3	12	-	102017719	102017805	102012941	102013192	102025973	102026038	23500	4,1,0,3,2	22,94,83,143,24	0,2,2,3,2	41,17,11,17,24	175	89	3.74087e-46	1.44657e-43	0.085,0.005,0.0,0.011,0.041	0.0,0.056,0.085,0.082,0.041	-0.024
15219	ENSG00000004866	ST7	7	+	117134123	117134192	117131884	117131960	117136080	117136235	15219	33,130,75,58,27	36,14,2,11,23	33,21,20,28,19	24,33,19,40,13	158	89	8.98448e-46	3.4191e-43	0.341,0.84,0.955,0.748,0.398	0.436,0.264,0.372,0.283,0.452	0.295
10072	ENSG00000214046	SMIM7	19	-	16652604	16652961	16645679	16647261	16654034	16654125	10072	47,51,21,55,41	132,139,114,183,137	32,49,43,45,37	90,136,70,90,94	178	89	9.62704e-46	3.60638e-43	0.151,0.155,0.084,0.131,0.13	0.151,0.153,0.235,0.2,0.164	-0.05
13076	ENSG00000185787	MORF4L1	15	+	78884966	78885083	78880511	78880579	78886140	78886227	13076	26,53,35,42,17	584,785,589,663,416	21,7,6,13,14	457,483,368,411,365	178	89	3.00547e-45	1.10855e-42	0.022,0.033,0.029,0.031,0.02	0.022,0.007,0.008,0.016,0.019	0.013
38263	ENSG00000197249	SERPINA1	14	-	94388559	94388660	94382803	94383241	94390456	94390662	38263	8,15,6,9,13	39,19,7,34,38	19,16,7,3,11	20,8,6,2,11	178	89	1.09363e-44	3.97271e-42	0.093,0.283,0.3,0.117,0.146	0.322,0.5,0.368,0.429,0.333	-0.203
21919	ENSG00000152492	CCDC50	3	+	191375061	191375589	191369918	191370036	191380158	191380274	21919	81,102,54,77,122	36,36,46,107,53	86,98,89,111,51	39,31,20,17,34	178	89	1.8714e-44	6.69655e-42	0.529,0.586,0.37,0.265,0.535	0.524,0.613,0.69,0.766,0.429	-0.147
30278	ENSG00000177830	CHID1	11	-	908214	908296	904705	904859	908541	908645	30278	0,0,0,1,0	24,42,20,51,31	2,3,0,0,1	18,19,12,17,13	171	89	1.63686e-43	5.77114e-41	0.0,0.0,0.0,0.01,0.0	0.055,0.076,0.0,0.0,0.038	-0.032
33532	ENSG00000111481	COPZ1	12	+	54343224	54343316	54342205	54342287	54345459	54345515	33532	421,494,329,541,419	5,1,2,0,3	313,316,291,298,253	1,5,3,7,4	178	89	5.68439e-43	1.97512e-40	0.977,0.996,0.988,1.0,0.986	0.994,0.969,0.98,0.955,0.969	0.016
6026	ENSG00000087206	UIMC1	5	-	176919169	176919251	176911310	176911389	176943334	176943488	6026	2,4,2,1,0	55,44,46,34,38	2,4,1,2,3	20,18,9,18,31	171	89	1.70447e-42	5.83782e-40	0.019,0.045,0.022,0.015,0.0	0.049,0.104,0.055,0.055,0.048	-0.042
34648	ENSG00000132780	NASP	1	+	45607320	45608337	45606481	45606591	45613168	45613248	34648	567,283,356,375,489	49,10,21,25,49	352,397,224,212,394	20,73,24,42,27	178	89	2.49393e-41	8.4214e-39	0.853,0.934,0.894,0.882,0.833	0.898,0.731,0.824,0.716,0.879	0.07
19912	ENSG00000105492	SIGLEC6	19	-	51530436	51530517	51529723	51529981	51530680	51530959	19912	153,80,43,13,271	61,25,12,8,95	202,236,635,203,121	71,46,128,63,34	170	89	2.84536e-41	9.47466e-39	0.568,0.626,0.652,0.46,0.599	0.598,0.729,0.722,0.628,0.651	-0.085
37709	ENSG00000100201	DDX17	22	-	38489227	38489458	38488025	38488115	38492055	38492115	37709	465,414,399,464,510	171,120,85,108,144	335,286,169,211,259	98,138,85,93,102	178	89	2.95805e-41	9.71497e-39	0.576,0.633,0.701,0.682,0.639	0.631,0.509,0.499,0.531,0.559	0.1
1890	ENSG00000219200	RNASEK	17	+	7013318	7013535	7012647	7012761	7013665	7013742	1890	70,38,30,79,68	413,493,409,1040,424	38,56,47,44,34	328,386,314,271,252	178	89	8.81487e-41	2.8559e-38	0.078,0.037,0.035,0.037,0.074	0.055,0.068,0.07,0.075,0.063	-0.014
29856	ENSG00000180098	TRNAU1AP	1	+	28561112	28561260	28560632	28560732	28561345	28561398	29856	52,33,20,20,33	22,31,26,32,28	31,31,22,25,19	7,15,18,16,12	178	89	1.57996e-40	5.0506e-38	0.542,0.347,0.278,0.238,0.371	0.689,0.508,0.379,0.439,0.442	-0.136
7228	ENSG00000102287	GABRE	X	-	151955367	151955567	151953124	151955084	151955707	151955860	7228	1931,75,61,159,1087	24,9,6,17,13	438,1034,778,645,563	9,11,8,4,15	178	89	6.8089e-40	2.14794e-37	0.976,0.806,0.836,0.824,0.977	0.961,0.979,0.98,0.988,0.949	-0.088
24189	ENSG00000123130	ACOT9	X	-	23734340	23734367	23733171	23733217	23735918	23736016	24189	21,67,35,79,8	2,10,4,6,8	18,6,11,9,22	6,3,7,6,5	116	89	1.79672e-39	5.59434e-37	0.89,0.837,0.87,0.91,0.434	0.697,0.605,0.547,0.535,0.771	0.157
8623	ENSG00000091409	ITGA6	2	+	172501771	172501901	172497974	172498100	172504090	172504534	8623	100,775,369,249,133	18,4,15,5,14	317,84,140,119,185	17,18,22,8,16	178	89	2.68414e-39	8.2503e-37	0.735,0.99,0.925,0.961,0.826	0.903,0.7,0.761,0.881,0.853	0.068
6954	ENSG00000186866	POFUT2	21	-	45266021	45266227	45263927	45265635	45267589	45267713	6954	88,33,40,47,69	30,78,50,49,19	39,35,48,60,41	28,13,23,24,29	178	89	4.76611e-39	1.44642e-36	0.595,0.175,0.286,0.324,0.645	0.411,0.574,0.511,0.556,0.414	-0.088
34969	ENSG00000070614	NDST1	5	+	150548217	150548388	150545311	150545486	150549677	150549787	34969	127,136,103,251,101	3,1,2,0,0	119,83,71,63,107	2,1,0,5,5	178	89	5.16941e-39	1.54921e-36	0.955,0.986,0.963,1.0,1.0	0.967,0.976,1.0,0.863,0.915	0.037
9704	ENSG00000023191	RNH1	11	-	504823	504996	502213	502249	507112	507218	9704	169,301,118,581,138	71,137,38,111,60	106,22,70,175,105	66,63,40,40,45	178	89	5.8914e-39	1.74378e-36	0.543,0.523,0.608,0.724,0.535	0.445,0.149,0.467,0.686,0.538	0.13
19555	ENSG00000100038	TOP3B	22	-	21975904	21976187	21975639	21975807	21982729	21982793	19555	12,9,3,3,16	8,12,5,9,12	14,16,11,7,7	9,6,2,1,7	178	89	6.32873e-39	1.85038e-36	0.429,0.273,0.231,0.143,0.4	0.438,0.571,0.733,0.778,0.333	-0.275
30283	ENSG00000177830	CHID1	11	-	908541	908645	904705	904859	910774	910816	30283	40,62,35,94,47	118,92,45,146,78	30,38,20,21,22	56,110,86,63,84	178	89	8.15487e-39	2.35558e-36	0.145,0.252,0.28,0.244,0.232	0.211,0.147,0.104,0.143,0.116	0.086
16886	ENSG00000152117	AC073869.1	2	+	131519813	131519942	131519534	131519666	131520096	131520421	16886	15,12,6,11,11	26,32,26,50,43	10,6,11,20,13	24,14,12,20,22	178	89	2.10813e-38	6.01695e-36	0.224,0.158,0.103,0.099,0.113	0.172,0.176,0.314,0.333,0.228	-0.105
15621	ENSG00000163531	NFASC	1	+	204991291	204991306	204988663	204988806	205009556	205009688	15621	1,1,7,10,1	9,6,0,83,14	6,2,0,0,5	6,1,0,3,15	104	89	2.3873e-38	6.73358e-36	0.087,0.125,1.0,0.093,0.058	0.461,0.631,NA,0.0,0.222	-0.056
18459	ENSG00000138326	RPS24	10	+	78040203	78040225	78037193	78037304	78040614	78040670	18459	1461,2105,2120,2089,1277	150,187,126,134,170	1460,752,705,871,1150	148,118,93,172,64	111	89	2.91279e-38	8.12024e-36	0.886,0.9,0.931,0.926,0.858	0.888,0.836,0.859,0.802,0.935	0.036
24298	ENSG00000196387	ZNF140	12	+	133100986	133101053	133083465	133083561	133105509	133107428	24298	9,5,6,5,4	10,11,10,19,5	10,6,6,18,11	14,3,7,5,13	156	89	3.30674e-38	9.11253e-36	0.339,0.206,0.255,0.131,0.313	0.29,0.533,0.328,0.673,0.326	-0.181
25621	ENSG00000168065	SLC22A11	11	+	64559134	64559238	64555625	64556392	64562003	64562158	25621	140,19,19,5,244	9,0,0,1,12	126,264,236,179,151	7,6,3,6,2	178	89	4.38993e-38	1.19601e-35	0.886,1.0,1.0,0.714,0.91	0.9,0.957,0.975,0.937,0.974	-0.047
18460	ENSG00000138326	RPS24	10	+	78040200	78040225	78037193	78037304	78040614	78040713	18460	1463,2106,2121,2089,1277	150,187,126,134,170	1461,752,706,871,1150	148,118,93,172,64	114	89	5.78722e-38	1.55897e-35	0.884,0.898,0.929,0.924,0.854	0.885,0.833,0.856,0.798,0.933	0.037
18050	ENSG00000119185	ITGB1BP1	2	-	9414177	9414256	9412268	9412405	9423372	9423522	18050	131,510,304,377,96	6,5,11,0,1	169,66,71,73,96	3,3,1,7,5	168	89	7.47945e-38	1.99244e-35	0.92,0.982,0.936,1.0,0.981	0.968,0.921,0.974,0.847,0.91	0.04
39254	ENSG00000079277	MKNK1	1	-	46560233	46560277	46557417	46558800	46561477	46561642	39254	116,58,55,74,86	28,10,16,17,21	72,32,32,34,33	31,16,10,14,15	133	89	1.63003e-37	4.2945e-35	0.735,0.795,0.697,0.744,0.733	0.608,0.572,0.682,0.619,0.595	0.126
24450	ENSG00000099622	CIRBP	19	+	1273493	1273715	1271981	1272051	1274306	1274440	24450	402,353,370,354,360	26,53,21,20,34	258,226,170,149,206	15,6,12,9,11	178	89	1.9228e-37	5.01077e-35	0.885,0.769,0.898,0.898,0.841	0.896,0.95,0.876,0.892,0.904	-0.045
33702	ENSG00000204261	PSMB8-AS1	6	+	32844644	32844870	32844132	32844274	32845417	32845986	33702	24,8,15,28,15	2,1,2,6,3	11,1,0,3,7	4,1,0,3,4	178	89	7.31565e-37	1.88594e-34	0.857,0.8,0.789,0.7,0.714	0.579,0.333,NA,0.333,0.467	0.344
3863	ENSG00000102893	PHKB	16	+	47463898	47463993	47461122	47461426	47497398	47497488	3863	49,81,62,73,44	3,3,0,6,5	31,19,40,17,32	4,1,4,5,6	178	89	9.25502e-37	2.36052e-34	0.891,0.931,1.0,0.859,0.815	0.795,0.905,0.833,0.63,0.727	0.121
32683	ENSG00000197111	PCBP2	12	+	53467804	53467843	53467220	53467293	53468776	53468832	32683	866,743,600,904,725	404,216,193,335,398	586,644,502,502,457	294,305,231,259,301	128	89	2.12253e-36	5.35659e-34	0.598,0.705,0.684,0.652,0.559	0.581,0.595,0.602,0.574,0.514	0.066
26910	ENSG00000173391	OLR1	12	-	10160346	10160462	10159583	10160021	10160785	10160925	26910	156,134,50,134,235	12,7,4,0,5	239,189,259,126,58	0,3,0,3,2	178	89	3.24429e-36	8.10227e-34	0.867,0.905,0.862,1.0,0.959	1.0,0.969,1.0,0.955,0.935	-0.053
25129	ENSG00000274020	LINC01138	1	-	148292913	148293048	148290889	148291301	148295749	148295913	25129	8,0,1,0,7	3,2,0,0,1	0,9,2,4,3	1,2,5,1,21	178	89	9.54001e-36	2.35795e-33	0.571,0.0,1.0,NA,0.778	0.0,0.692,0.167,0.667,0.067	0.269
35570	ENSG00000177106	EPS8L2	11	+	706673	706801	706230	706288	709329	709451	35570	96,69,45,37,73	189,278,121,86,182	44,108,82,49,64	141,127,85,97,121	178	89	1.25892e-35	3.07986e-33	0.203,0.11,0.157,0.177,0.167	0.135,0.298,0.325,0.202,0.209	-0.071
31765	ENSG00000174720	LARP7	4	+	112637643	112637787	112637164	112637239	112644667	112644871	31765	2,2,2,0,0	52,57,27,49,37	3,4,6,0,1	23,29,21,46,33	178	89	1.46856e-35	3.55644e-33	0.019,0.017,0.036,0.0,0.0	0.061,0.065,0.125,0.0,0.015	-0.039
39104	ENSG00000132485	ZRANB2	1	-	71065677	71065752	71063336	71065137	71066775	71066934	39104	77,89,93,123,57	30,31,9,32,27	40,54,20,30,50	15,28,18,17,13	164	89	2.19748e-35	5.26845e-33	0.582,0.609,0.849,0.676,0.534	0.591,0.511,0.376,0.489,0.676	0.121
20422	ENSG00000157601	MX1	21	+	41427205	41427304	41426240	41426263	41427754	41427866	20422	56,20,92,366,36	3,0,2,7,2	80,39,36,26,25	6,2,2,0,2	178	89	4.28747e-35	1.01774e-32	0.903,1.0,0.958,0.963,0.9	0.87,0.907,0.9,1.0,0.862	0.037
36303	ENSG00000184164	CRELD2	22	+	49922296	49922443	49921584	49921761	49922611	49922707	36303	14,0,21,7,6	57,109,66,158,59	13,6,21,11,9	44,53,22,32,35	178	89	7.6252e-35	1.7923e-32	0.109,0.0,0.137,0.022,0.048	0.129,0.054,0.323,0.147,0.114	-0.09
33701	ENSG00000204261	PSMB8-AS1	6	+	32844569	32844870	32844107	32844274	32845329	32845819	33701	34,10,17,35,20	2,3,6,0,1	16,1,0,8,9	4,5,0,1,1	178	89	1.12034e-34	2.60778e-32	0.895,0.625,0.586,1.0,0.909	0.667,0.091,NA,0.8,0.818	0.209
7310	ENSG00000186283	TOR3A	1	+	179085627	179085893	179082939	179083053	179087910	179088089	7310	124,169,126,282,72	1,6,5,10,2	79,54,23,55,70	3,3,2,4,5	178	89	1.8017e-34	4.15344e-32	0.984,0.934,0.926,0.934,0.947	0.929,0.9,0.852,0.873,0.875	0.059
20983	ENSG00000086289	EPDR1	7	+	37948839	37949048	37920560	37921208	37950199	37950805	20983	8,10,23,829,25	0,0,1,11,0	0,6,3,1,11	0,0,0,1,1	178	89	2.66958e-34	6.09554e-32	1.0,1.0,0.92,0.974,1.0	NA,1.0,1.0,0.333,0.846	0.184
7213	ENSG00000111452	ADGRD1	12	+	130968976	130969072	130966462	130966546	130971457	130971580	7213	24,16,8,20,22	16,8,2,166,11	47,25,7,8,40	17,2,1,7,8	178	89	6.57197e-34	1.48644e-31	0.429,0.5,0.667,0.057,0.5	0.58,0.862,0.778,0.364,0.714	-0.229
30881	ENSG00000179889	PDXDC1	16	+	15001775	15001856	14998339	14998405	15004186	15004333	30881	274,376,150,130,193	7,5,1,2,4	187,181,122,123,108	10,5,3,3,4	170	89	1.03983e-33	2.32989e-31	0.953,0.975,0.987,0.971,0.962	0.907,0.95,0.955,0.955,0.934	0.029
30879	ENSG00000179889	PDXDC1	16	+	15001775	15001887	14998339	14998405	15004186	15004333	30879	274,377,151,130,194	7,5,1,2,4	189,181,122,123,108	10,5,3,3,4	178	89	1.13835e-33	2.52703e-31	0.951,0.974,0.987,0.97,0.96	0.904,0.948,0.953,0.953,0.931	0.031
25107	ENSG00000173801	JUP	17	-	41772817	41772926	41771846	41771862	41785902	41786209	25107	24,82,46,18,9	4,34,19,5,4	18,23,31,19,26	10,2,3,3,3	178	89	1.63467e-33	3.59552e-31	0.75,0.547,0.548,0.643,0.529	0.474,0.852,0.838,0.76,0.813	-0.144
37925	ENSG00000176783	RUFY1	5	+	179608284	179608465	179607581	179607659	179609375	179609970	37925	23,13,14,13,19	62,67,51,57,61	10,22,13,18,15	39,31,36,33,29	178	89	4.17941e-32	9.10922e-30	0.156,0.088,0.121,0.102,0.135	0.114,0.262,0.153,0.214,0.205	-0.069
26162	ENSG00000125457	MIF4GD	17	-	75269346	75269469	75268082	75268192	75270113	75270245	26162	18,22,21,23,10	25,47,44,39,24	16,17,11,10,11	25,16,11,13,12	178	89	8.21969e-32	1.77538e-29	0.265,0.19,0.193,0.228,0.172	0.242,0.347,0.333,0.278,0.314	-0.093
29487	ENSG00000095637	SORBS1	10	-	95351208	95351376	95346405	95346452	95354881	95354967	29487	68,160,301,198,85	16,4,3,2,29	88,89,79,45,174	4,21,12,11,10	178	89	1.22235e-31	2.61659e-29	0.68,0.952,0.98,0.98,0.594	0.917,0.679,0.767,0.672,0.897	0.051
10370	ENSG00000073921	PICALM	11	-	85990249	85990378	85983865	85983973	85996825	85996929	10370	46,79,41,37,32	299,312,190,280,257	24,17,30,44,31	174,257,219,286,189	178	89	5.11757e-31	1.08579e-28	0.071,0.112,0.097,0.062,0.059	0.065,0.032,0.064,0.071,0.076	0.019
18818	ENSG00000034693	PEX3	6	+	143459084	143459216	143450979	143451115	143462915	143462997	18818	95,122,53,98,93	1,2,0,0,1	68,86,65,60,68	1,1,2,7,1	178	89	1.21405e-30	2.55324e-28	0.979,0.968,1.0,1.0,0.979	0.971,0.977,0.942,0.811,0.971	0.051
15453	ENSG00000130829	DUSP9	X	+	153647451	153647666	153642491	153642611	153647918	153648013	15453	21,0,3,1,19	41,9,6,7,84	17,7,6,5,0	55,42,31,39,37	178	89	2.14944e-30	4.48112e-28	0.204,0.0,0.2,0.067,0.102	0.134,0.077,0.088,0.06,0.0	0.043
24855	ENSG00000146707	POMZP3	7	-	76618496	76618615	76618182	76618300	76625521	76625683	24855	14,3,10,4,6	5,58,40,28,34	10,5,13,1,4	5,16,34,5,15	178	89	2.17386e-30	4.49295e-28	0.583,0.025,0.111,0.067,0.081	0.5,0.135,0.16,0.091,0.118	-0.027
3081	ENSG00000163138	PACRGL	4	+	20702140	20702221	20700480	20700578	20704465	20704533	3081	3,1,5,5,2	4,10,4,3,1	5,0,4,0,8	2,2,0,0,2	170	89	2.67547e-30	5.48243e-28	0.282,0.05,0.396,0.466,0.511	0.567,0.0,1.0,NA,0.677	-0.22
34089	ENSG00000109171	SLAIN2	4	+	48394575	48394653	48383677	48383784	48420124	48420489	34089	101,166,113,124,74	122,21,24,47,87	57,52,70,68,75	61,120,69,110,82	167	89	2.91345e-30	5.9195e-28	0.306,0.808,0.715,0.584,0.312	0.332,0.188,0.351,0.248,0.328	0.256
16131	ENSG00000153094	BCL2L11	2	+	111153779	111153904	111150043	111150147	111164132	111164643	16131	11,4,8,3,4	16,8,3,5,7	2,1,8,1,2	7,14,6,12,8	178	89	4.40981e-30	8.81044e-28	0.256,0.2,0.571,0.231,0.222	0.125,0.034,0.4,0.04,0.111	0.154
26416	ENSG00000135317	SNX14	6	-	85538837	85538864	85536791	85536924	85541984	85542043	26416	36,126,61,64,25	43,59,19,54,35	46,30,20,39,29	31,55,38,39,36	116	89	4.38281e-30	8.81044e-28	0.391,0.621,0.711,0.476,0.354	0.532,0.295,0.288,0.434,0.382	0.124
34409	ENSG00000144559	TAMM41	3	-	11833002	11833151	11829713	11829864	11839221	11839314	34409	4,8,7,6,2	5,12,12,11,7	5,6,4,4,10	8,5,3,3,3	178	89	5.53481e-30	1.09667e-27	0.286,0.25,0.226,0.214,0.125	0.238,0.375,0.4,0.4,0.625	-0.187
15040	ENSG00000221988	PPT2	6	+	32154195	32154404	32153440	32153636	32154586	32154777	15040	93,73,103,73,89	0,27,27,9,10	81,89,40,55,55	10,0,3,2,5	178	89	9.7525e-30	1.91653e-27	1.0,0.575,0.656,0.802,0.817	0.802,1.0,0.87,0.932,0.846	-0.12
17999	ENSG00000164093	PITX2	4	-	110636780	110638154	110632952	110633008	110641918	110642123	17999	170,84,158,18,116	13,2,6,0,3	210,43,46,46,104	5,0,0,0,1	178	89	1.23491e-29	2.40706e-27	0.867,0.955,0.929,1.0,0.951	0.955,1.0,1.0,1.0,0.981	-0.047
2629	ENSG00000171634	BPTF	17	+	67886127	67886316	67875555	67875744	67891843	67891962	2629	14,9,20,28,15	2,4,2,3,4	13,20,8,4,12	6,7,5,2,4	178	89	1.67515e-29	3.23885e-27	0.778,0.529,0.833,0.824,0.652	0.52,0.588,0.444,0.5,0.6	0.193
36937	ENSG00000138111	MFSD13A	10	+	102470664	102471117	102469992	102470075	102471272	102471396	36937	63,10,14,17,100	4,10,4,3,6	25,89,24,47,21	3,0,0,4,2	178	89	2.20143e-29	4.22234e-27	0.887,0.333,0.636,0.739,0.893	0.806,1.0,1.0,0.855,0.84	-0.203
32687	ENSG00000215114	UBXN2B	8	+	58413298	58413371	58411358	58411469	58416849	58416953	32687	7,5,0,5,1	4,14,19,9,8	0,2,7,0,3	7,2,4,0,1	162	89	1.05882e-28	2.0147e-26	0.49,0.164,0.0,0.234,0.064	0.0,0.355,0.49,NA,0.622	-0.176
25361	ENSG00000090316	MAEA	4	+	1297955	1298115	1289890	1289982	1311978	1312161	25361	25,5,4,10,7	104,172,92,110,119	8,25,16,16,14	81,103,55,44,65	178	89	1.30749e-28	2.46827e-26	0.107,0.014,0.021,0.043,0.029	0.047,0.108,0.127,0.154,0.097	-0.064
31029	ENSG00000112812	PRSS16	6	+	27254692	27254872	27252807	27252949	27254985	27255119	31029	62,66,36,25,50	2,12,2,0,5	45,111,55,44,63	3,1,3,3,2	178	89	1.35298e-28	2.5342e-26	0.939,0.733,0.9,1.0,0.833	0.882,0.982,0.902,0.88,0.94	-0.036
9489	ENSG00000112983	BRD8	5	-	138166517	138166727	138165827	138166108	138167933	138168078	9489	268,92,94,115,194	11,7,9,10,9	126,162,88,124,155	6,5,1,1,8	178	89	2.14102e-28	3.97914e-26	0.924,0.868,0.839,0.852,0.915	0.913,0.942,0.978,0.984,0.906	-0.065
20099	ENSG00000136436	CALCOCO2	17	+	48839375	48839511	48831034	48831078	48841697	48841887	20099	2,0,3,10,0	91,79,82,100,80	0,0,0,0,0	60,63,58,46,64	178	89	3.28163e-28	6.05209e-26	0.011,0.0,0.018,0.048,0.0	0.0,0.0,0.0,0.0,0.0	0.015
168	ENSG00000178028	DMAP1	1	+	44214538	44214616	44214349	44214441	44214702	44214880	168	0,0,0,0,1	57,49,45,50,55	1,2,1,0,3	42,55,27,33,28	167	89	1.47764e-27	2.70431e-25	0.0,0.0,0.0,0.0,0.01	0.013,0.019,0.019,0.0,0.054	-0.019
14016	ENSG00000116977	LGALS8	1	+	236542914	236543040	236542760	236542787	236543559	236543648	14016	55,19,11,42,44	29,13,6,19,24	28,76,71,41,42	10,22,27,18,15	178	89	1.5088e-27	2.74041e-25	0.487,0.422,0.478,0.525,0.478	0.583,0.633,0.568,0.532,0.583	-0.102
8439	ENSG00000229967	AF274855.1	X	-	151907341	151907399	151904430	151904789	151911022	151911455	8439	6,0,0,0,2	28,0,0,0,19	1,6,0,0,2	0,10,0,2,4	147	89	2.51768e-27	4.53846e-25	0.115,NA,NA,NA,0.06	1.0,0.266,NA,0.0,0.232	-0.287
706	ENSG00000101294	HM13	20	+	31566209	31566295	31561633	31561736	31569119	31569174	706	977,822,401,1158,787	12,7,4,2,1	477,755,445,619,522	7,12,7,4,4	175	89	3.35321e-27	5.99949e-25	0.976,0.984,0.981,0.997,0.998	0.972,0.97,0.97,0.987,0.985	0.01
4055	ENSG00000167634	NLRP7	19	-	54927604	54927738	54923651	54923872	54930498	54930666	4055	0,3,0,7,0	1,2,3,3,0	3,0,8,3,0	0,0,0,1,1	178	89	3.48777e-27	6.19401e-25	0.0,0.429,0.0,0.538,NA	1.0,NA,1.0,0.6,0.0	-0.408
38810	ENSG00000127472	PLA2G5	1	+	20066023	20066129	20059631	20059692	20068872	20069032	38810	7,7,2,0,4	18,17,14,0,24	3,3,0,0,3	20,5,0,8,54	178	89	7.36409e-27	1.29819e-24	0.163,0.171,0.067,NA,0.077	0.07,0.231,NA,0.0,0.027	0.037
25496	ENSG00000054116	TRAPPC3	1	-	36138083	36138232	36137895	36137978	36139719	36139819	25496	11,11,4,2,6	113,109,90,100,134	1,1,3,4,2	75,120,66,86,71	178	89	8.3772e-27	1.46601e-24	0.046,0.048,0.022,0.01,0.022	0.007,0.004,0.022,0.023,0.014	0.016
31994	ENSG00000125970	RALY	20	+	34065043	34065160	34031521	34031604	34072065	34072330	31994	1,19,17,5,10	246,259,192,229,230	20,9,4,12,8	198,192,127,128,129	178	89	8.80948e-27	1.53049e-24	0.002,0.035,0.042,0.011,0.021	0.048,0.023,0.016,0.045,0.03	-0.01
4339	ENSG00000153130	SCOC	4	+	140379568	140379652	140379120	140379192	140380961	140382525	4339	119,319,176,275,128	5,11,3,8,3	102,118,87,131,117	1,1,0,1,1	173	89	1.63186e-26	2.81466e-24	0.924,0.937,0.968,0.946,0.956	0.981,0.984,1.0,0.985,0.984	-0.041
32590	ENSG00000229833	PET100	19	+	7630572	7630659	7629736	7629860	7630822	7630846	32590	482,452,353,415,570	1,0,2,0,0	327,355,293,304,274	2,2,5,0,2	176	89	1.97575e-26	3.38348e-24	0.996,1.0,0.989,1.0,1.0	0.988,0.989,0.967,1.0,0.986	0.011
29486	ENSG00000095637	SORBS1	10	-	95414493	95414655	95410632	95410777	95421960	95422073	29486	43,54,102,63,57	22,3,7,10,24	28,31,38,31,67	5,16,19,9,14	178	89	2.83979e-26	4.82865e-24	0.494,0.9,0.879,0.759,0.543	0.737,0.492,0.5,0.633,0.705	0.102
33037	ENSG00000181704	YIPF6	X	+	68510678	68510776	68499080	68499157	68511848	68511977	33037	4,4,4,3,17	3,6,2,6,1	1,1,0,0,2	6,6,1,2,0	178	89	2.99729e-26	5.06056e-24	0.4,0.25,0.5,0.2,0.895	0.077,0.077,0.0,0.0,1.0	0.218
34640	ENSG00000196262	PPIA	7	+	44798747	44798814	44796680	44796793	44799246	44799277	34640	23,46,60,82,12	596,1383,1005,1240,515	16,6,2,4,14	611,248,327,286,452	156	89	4.83053e-26	8.09874e-24	0.022,0.019,0.033,0.036,0.013	0.015,0.014,0.003,0.008,0.017	0.013
23894	ENSG00000130559	CAMSAP1	9	-	135862466	135862608	135850321	135850461	135866455	135866536	23894	7,35,21,16,14	1,4,2,1,1	12,7,14,8,4	5,2,4,1,0	178	89	7.2945e-26	1.21448e-23	0.778,0.814,0.84,0.889,0.875	0.545,0.636,0.636,0.8,1.0	0.116
14051	ENSG00000186073	C15orf41	15	+	36790207	36790358	36709855	36709961	36808323	36808457	14051	5,0,1,1,3	3,23,8,9,2	1,8,0,2,2	9,0,2,3,5	178	89	1.09304e-25	1.80728e-23	0.455,0.0,0.059,0.053,0.429	0.053,1.0,0.0,0.25,0.167	-0.095
37140	ENSG00000172594	SMPDL3A	6	+	122795676	122795890	122789169	122789458	122796823	122796968	37140	169,96,59,177,191	48,6,13,12,38	145,132,122,170,83	22,10,17,17,10	178	89	1.415e-25	2.3236e-23	0.638,0.889,0.694,0.881,0.715	0.767,0.868,0.782,0.833,0.806	-0.048
23228	ENSG00000131591	C1orf159	1	-	1083914	1084011	1082915	1082987	1084352	1084383	23228	8,11,10,11,13	3,15,6,4,6	8,10,6,2,5	13,7,8,4,8	178	89	1.9086e-25	3.11284e-23	0.571,0.268,0.455,0.579,0.52	0.235,0.417,0.273,0.2,0.238	0.206
13863	ENSG00000237651	C2orf74	2	+	61159317	61159439	61157861	61158012	61162841	61162955	13863	7,14,19,17,12	3,5,4,2,0	6,0,2,2,3	6,1,4,6,9	178	89	2.03392e-25	3.29482e-23	0.538,0.583,0.704,0.81,1.0	0.333,0.0,0.2,0.143,0.143	0.563
19756	ENSG00000163359	COL6A3	2	-	237387581	237388184	237380914	237381499	237396726	237396847	19756	47,137,43,64,93	27,46,91,203,66	119,64,34,12,89	46,20,29,6,40	178	89	2.62502e-25	4.22382e-23	0.465,0.598,0.191,0.136,0.413	0.564,0.615,0.37,0.5,0.527	-0.155
31180	ENSG00000204054	LINC00963	9	+	129502396	129502519	129493418	129493595	129503322	129503622	31180	15,5,16,19,19	72,46,29,91,47	8,8,6,5,5	59,75,22,32,20	178	89	8.43876e-25	1.34879e-22	0.094,0.052,0.216,0.095,0.168	0.063,0.051,0.12,0.072,0.111	0.042
18889	ENSG00000072210	ALDH3A2	17	+	19673206	19673275	19671798	19671956	19675557	19675907	18889	0,0,3,2,0	0,10,23,15,6	2,1,2,2,1	8,10,0,3,2	158	89	9.17382e-25	1.45657e-22	NA,0.0,0.068,0.07,0.0	0.123,0.053,1.0,0.273,0.22	-0.299
24967	ENSG00000124214	STAU1	20	-	49165996	49166285	49153932	49154071	49174194	49174269	24967	11,37,27,30,19	69,62,47,64,47	16,5,10,10,13	31,47,42,35,38	178	89	1.19264e-24	1.88116e-22	0.074,0.23,0.223,0.19,0.168	0.205,0.051,0.106,0.125,0.146	0.05
34924	ENSG00000136699	SMPD4	2	-	130161185	130161272	130157250	130157396	130164373	130164445	34924	53,47,61,122,55	12,10,2,11,3	38,43,25,29,30	9,12,2,4,4	176	89	1.36856e-24	2.14453e-22	0.691,0.704,0.939,0.849,0.903	0.681,0.644,0.863,0.786,0.791	0.064
20342	ENSG00000180902	D2HGDH	2	+	241748864	241749929	241744708	241744877	241750150	241750294	20342	264,288,169,295,187	3,2,1,9,8	110,158,118,89,158	5,2,5,5,11	178	89	3.26984e-24	5.09054e-22	0.978,0.986,0.988,0.942,0.921	0.917,0.975,0.922,0.899,0.878	0.045
16659	ENSG00000138592	USP8	15	+	50432337	50432499	50424404	50424654	50439008	50439177	16659	21,11,18,26,14	7,12,14,15,3	18,37,18,15,14	1,11,6,3,3	178	89	3.798e-24	5.87464e-22	0.6,0.314,0.391,0.464,0.7	0.9,0.627,0.6,0.714,0.7	-0.214
19911	ENSG00000105492	SIGLEC6	19	-	51530436	51530484	51529518	51529981	51530680	51530959	19911	145,77,38,12,252	61,25,12,8,95	177,222,594,185,112	71,46,128,63,34	137	89	4.75839e-24	7.31298e-22	0.607,0.667,0.673,0.494,0.633	0.618,0.758,0.751,0.656,0.682	-0.078
12916	ENSG00000197362	ZNF786	7	-	149080590	149080717	149074385	149074538	149090622	149090705	12916	5,10,10,18,11	0,1,5,2,0	6,4,11,2,1	4,2,0,3,2	178	89	5.81615e-24	8.88167e-22	1.0,0.833,0.5,0.818,1.0	0.429,0.5,1.0,0.25,0.2	0.354
13747	ENSG00000117335	CD46	1	+	207770320	207770362	207767778	207767823	207783291	207783330	13747	1143,881,639,990,1133	89,10,8,18,90	641,1596,717,1163,935	27,116,40,75,29	131	89	7.6531e-24	1.16129e-21	0.897,0.984,0.982,0.974,0.895	0.942,0.903,0.924,0.913,0.956	0.019
8402	ENSG00000135525	MAP7	6	-	136383670	136383781	136377754	136377868	136388392	136388510	8402	45,75,18,25,43	14,1,0,5,16	27,25,26,21,25	6,11,8,6,6	178	89	8.00212e-24	1.20661e-21	0.616,0.974,1.0,0.714,0.573	0.692,0.532,0.619,0.636,0.676	0.144
18794	ENSG00000106460	TMEM106B	7	+	12214200	12214394	12211322	12211547	12214808	12214885	18794	8,0,4,1,14	1,1,3,0,1	4,11,3,4,20	4,14,10,8,3	178	89	1.07212e-23	1.60651e-21	0.8,0.0,0.4,1.0,0.875	0.333,0.282,0.13,0.2,0.769	0.272
39838	ENSG00000196476	C20orf96	20	-	289558	289676	283962	284081	290258	290307	39838	24,17,29,17,24	0,3,3,0,1	8,18,8,4,12	3,1,0,3,2	178	89	1.15649e-23	1.72216e-21	1.0,0.739,0.829,1.0,0.923	0.571,0.9,1.0,0.4,0.75	0.174
30764	ENSG00000172901	LVRN	5	+	116021711	116021752	116015627	116015765	116022390	116022466	30764	42,1,5,16,35	264,11,15,165,84	8,25,36,33,5	4,61,111,78,33	130	89	1.33708e-23	1.9788e-21	0.098,0.059,0.186,0.062,0.222	0.578,0.219,0.182,0.225,0.094	-0.134
22027	ENSG00000163520	FBLN2	3	+	13621774	13621915	13619729	13619831	13626444	13626579	22027	65,69,67,1284,43	401,309,417,495,233	54,13,12,19,24	384,61,87,90,172	178	89	1.78765e-23	2.62939e-21	0.075,0.1,0.074,0.565,0.084	0.066,0.096,0.065,0.095,0.065	0.102
15753	ENSG00000070882	OSBPL3	7	-	24806775	24806902	24804314	24804437	24809806	24809951	15753	37,125,53,110,51	2,3,0,3,0	70,32,31,30,35	5,1,1,2,1	178	89	1.93911e-23	2.82578e-21	0.902,0.954,1.0,0.948,1.0	0.875,0.941,0.939,0.882,0.946	0.044
2600	ENSG00000188603	CLN3	16	-	28479643	28479741	28477736	28477877	28482104	28482198	2600	24,2,5,4,13	149,38,37,86,165	13,15,8,6,5	88,217,146,146,112	178	89	1.94475e-23	2.82578e-21	0.075,0.026,0.063,0.023,0.038	0.069,0.033,0.027,0.02,0.022	0.011
39063	ENSG00000095794	CREM	10	+	35201450	35201486	35195126	35195214	35206894	35207051	39063	5,6,2,3,4	15,8,4,14,15	2,0,0,2,1	10,23,9,2,6	125	89	2.09714e-23	3.02885e-21	0.192,0.348,0.263,0.132,0.16	0.125,0.0,0.0,0.416,0.106	0.09
23469	ENSG00000143442	POGZ	1	-	151440927	151441086	151430665	151430841	151442080	151442205	23469	62,109,75,67,68	4,4,2,2,3	43,69,52,39,55	13,2,5,0,5	178	89	3.5545e-23	5.10295e-21	0.886,0.932,0.949,0.944,0.919	0.623,0.945,0.839,1.0,0.846	0.075
4688	ENSG00000181090	EHMT1	9	+	137710966	137711030	137618991	137619049	137716625	137717182	4688	31,40,32,17,43	1,0,2,0,4	27,52,22,19,26	4,2,4,1,6	153	89	3.69523e-23	5.2734e-21	0.947,1.0,0.903,1.0,0.862	0.797,0.938,0.762,0.917,0.716	0.116
466	ENSG00000137573	SULF1	8	+	69495764	69495926	69492792	69493125	69501873	69501968	466	0,5,158,53,6	0,1,13,13,1	2,0,5,0,6	0,1,0,0,2	178	89	3.75571e-23	5.328e-21	NA,0.714,0.859,0.671,0.75	1.0,0.0,1.0,NA,0.6	0.098
21391	ENSG00000113649	TCERG1	5	+	146468340	146468403	146463550	146463793	146469543	146469744	21391	8,15,2,8,8	34,18,20,22,23	6,2,5,2,0	15,36,11,15,16	152	89	6.79795e-23	9.5871e-21	0.121,0.328,0.055,0.176,0.169	0.19,0.032,0.21,0.072,0.0	0.069
31092	ENSG00000095321	CRAT	9	-	129108762	129108903	129107813	129108077	129109178	129109276	31092	12,2,6,11,7	24,21,11,39,11	10,20,9,29,13	10,8,5,20,26	178	89	7.17019e-23	1.00529e-20	0.2,0.045,0.214,0.124,0.241	0.333,0.556,0.474,0.42,0.2	-0.232
37637	ENSG00000001631	KRIT1	7	-	92245426	92245595	92244901	92245171	92245789	92245920	37637	14,10,17,17,24	0,2,0,3,0	10,22,7,20,15	2,1,3,2,7	178	89	7.31384e-23	1.01947e-20	1.0,0.714,1.0,0.739,1.0	0.714,0.917,0.538,0.833,0.517	0.187
35854	ENSG00000048342	CC2D2A	4	+	15479222	15479328	15478722	15478806	15480703	15480827	35854	4,2,3,22,0	8,4,10,8,8	3,0,0,5,2	9,6,9,3,9	178	89	8.56853e-23	1.18746e-20	0.2,0.2,0.13,0.579,0.0	0.143,0.0,0.0,0.455,0.1	0.082
11535	ENSG00000141027	NCOR1	17	-	16087171	16087345	16086398	16086442	16091862	16091918	11535	12,21,2,13,6	26,29,17,36,36	4,8,1,1,4	14,19,13,18,32	178	89	9.33464e-23	1.2862e-20	0.188,0.266,0.056,0.153,0.077	0.125,0.174,0.037,0.027,0.059	0.064
29957	ENSG00000088832	FKBP1A	20	-	1371021	1371147	1369583	1370072	1372075	1372154	29957	27,20,20,29,20	299,624,347,669,349	14,38,6,14,10	306,242,124,209,145	178	89	1.10448e-22	1.51313e-20	0.043,0.016,0.028,0.021,0.028	0.022,0.073,0.024,0.032,0.033	-0.01
17629	ENSG00000170234	PWWP2A	5	-	160108544	160108614	160093757	160094065	160118804	160118833	17629	4,6,5,3,1	2,4,3,13,3	1,1,0,0,2	7,3,7,0,1	159	89	1.17751e-22	1.59715e-20	0.528,0.456,0.483,0.114,0.157	0.074,0.157,0.0,NA,0.528	0.158
9483	ENSG00000112983	BRD8	5	-	138166517	138166610	138165827	138166108	138167933	138168078	9483	100,28,43,47,89	11,7,9,10,9	56,64,40,49,59	6,5,1,1,8	178	89	1.17913e-22	1.59715e-20	0.82,0.667,0.705,0.701,0.832	0.824,0.865,0.952,0.961,0.787	-0.133
3118	ENSG00000123977	DAW1	2	+	227912253	227912469	227907137	227907252	227918779	227918856	3118	2,6,1,4,0	8,6,15,2,0	0,0,1,0,0	1,0,0,0,0	178	89	1.20785e-22	1.62687e-20	0.111,0.333,0.032,0.5,NA	0.0,NA,1.0,NA,NA	-0.256
6111	ENSG00000148950	IMMP1L	11	-	31477500	31477759	31433459	31433570	31509518	31509592	6111	0,1,1,0,3	6,15,10,15,11	2,2,1,4,2	2,3,4,6,7	178	89	1.96014e-22	2.62538e-20	0.0,0.032,0.048,0.0,0.12	0.333,0.25,0.111,0.25,0.125	-0.174
5160	ENSG00000075413	MARK3	14	+	103500155	103500200	103491776	103492034	103502881	103503282	5160	26,57,36,42,38	74,63,33,33,70	27,17,13,16,32	33,34,34,65,39	134	89	2.14551e-22	2.8577e-20	0.189,0.375,0.42,0.458,0.265	0.352,0.249,0.203,0.141,0.353	0.082
33411	ENSG00000130414	NDUFA10	2	-	240022171	240022341	240021196	240021412	240025226	240025243	33411	340,356,258,254,277	6,0,0,3,4	310,264,200,183,164	1,0,0,0,0	178	89	2.71544e-22	3.59684e-20	0.966,1.0,1.0,0.977,0.972	0.994,1.0,1.0,1.0,1.0	-0.016
33412	ENSG00000130414	NDUFA10	2	-	240022171	240022340	240021116	240021412	240025226	240025324	33412	340,356,258,254,277	6,0,0,3,4	310,263,200,183,164	1,0,0,0,0	178	89	2.97019e-22	3.91266e-20	0.966,1.0,1.0,0.977,0.972	0.994,1.0,1.0,1.0,1.0	-0.016
13306	ENSG00000064042	LIMCH1	4	+	41638931	41638967	41619187	41619440	41644499	41644626	13306	12,11,18,43,9	25,1,1,4,43	7,16,33,8,14	27,62,98,47,30	125	89	3.23623e-22	4.23982e-20	0.255,0.887,0.928,0.884,0.13	0.156,0.155,0.193,0.108,0.249	0.445
27400	ENSG00000096093	EFHC1	6	+	52429968	52430131	52423945	52424167	52438303	52438591	27400	6,0,0,2,5	17,18,5,9,8	2,8,3,3,0	8,7,3,7,6	178	89	3.40362e-22	4.43489e-20	0.15,0.0,0.0,0.1,0.238	0.111,0.364,0.333,0.176,0.0	-0.099
12374	ENSG00000198408	MGEA5	10	-	101793912	101793998	101792838	101792943	101797979	101798154	12374	169,199,106,224,132	33,32,20,24,22	94,97,90,93,83	17,20,17,27,16	175	89	3.81e-22	4.93755e-20	0.723,0.76,0.729,0.826,0.753	0.738,0.712,0.729,0.637,0.725	0.05
9576	ENSG00000145715	RASA1	5	+	87269160	87269287	87268943	87269055	87331347	87331500	9576	20,1,0,0,7	415,31,25,74,395	9,8,1,7,4	204,757,470,471,286	178	89	4.14504e-22	5.34287e-20	0.024,0.016,0.0,0.0,0.009	0.022,0.005,0.001,0.007,0.007	0.001
24582	ENSG00000125676	THOC2	X	-	123623643	123623709	123623104	123623283	123623786	123623971	24582	0,0,1,0,4	18,27,18,16,16	1,5,0,2,8	18,18,9,7,5	155	89	4.43623e-22	5.65737e-20	0.0,0.0,0.031,0.0,0.126	0.031,0.138,0.0,0.141,0.479	-0.126
4126	ENSG00000145348	TBCK	4	-	106254946	106255047	106251866	106252007	106260436	106260510	4126	4,4,2,0,0	10,13,11,14,21	2,0,0,5,8	14,9,5,8,7	178	89	4.42675e-22	5.65737e-20	0.167,0.133,0.083,0.0,0.0	0.067,0.0,0.0,0.238,0.364	-0.057
18660	ENSG00000186635	ARAP1	11	-	72704151	72704334	72702904	72703079	72705804	72705890	18660	165,349,201,292,170	3,2,5,3,2	153,80,54,64,110	8,5,0,4,4	178	89	5.9491e-22	7.54655e-20	0.965,0.989,0.953,0.98,0.977	0.905,0.889,1.0,0.889,0.932	0.05
5166	ENSG00000075413	MARK3	14	+	103498501	103498528	103491776	103492034	103502881	103503252	5166	32,76,54,45,23	74,63,33,33,70	39,5,16,20,32	33,34,34,65,39	116	89	1.18947e-21	1.50093e-19	0.249,0.481,0.557,0.511,0.201	0.476,0.101,0.265,0.191,0.386	0.116
37610	ENSG00000172775	FAM192A	16	-	57174619	57174688	57173727	57173869	57185820	57186022	37610	32,11,13,14,21	15,14,9,16,10	6,20,7,14,12	12,15,9,14,17	158	89	1.32875e-21	1.66789e-19	0.546,0.307,0.449,0.33,0.542	0.22,0.429,0.305,0.36,0.284	0.115
5813	ENSG00000081237	PTPRC	1	+	198702386	198702530	198699563	198699704	198703297	198703372	5813	14,16,11,13,20	5,12,8,21,17	17,11,1,6,6	5,4,0,5,4	178	89	1.46265e-21	1.82641e-19	0.583,0.4,0.407,0.236,0.37	0.63,0.579,1.0,0.375,0.429	-0.203
30690	ENSG00000110324	IL10RA	11	+	117986606	117986813	117986393	117986534	117988381	117988502	30690	26,7,3,22,15	2,7,1,8,4	15,4,1,3,6	4,5,1,4,5	178	89	3.39459e-21	4.21686e-19	0.867,0.333,0.6,0.579,0.652	0.652,0.286,0.333,0.273,0.375	0.222
10114	ENSG00000131504	DIAPH1	5	-	141588223	141588250	141587041	141587197	141618797	141618999	10114	14,126,33,30,18	10,4,1,3,17	22,17,19,29,37	2,18,15,7,9	116	89	4.48378e-21	5.54116e-19	0.518,0.96,0.962,0.885,0.448	0.894,0.42,0.493,0.761,0.759	0.089
35577	ENSG00000177106	EPS8L2	11	+	706676	706801	706116	706288	709329	709451	35577	80,61,32,26,47	189,278,121,86,182	34,73,61,40,47	141,127,85,97,121	178	89	4.53131e-21	5.57118e-19	0.175,0.099,0.117,0.131,0.114	0.108,0.223,0.264,0.171,0.163	-0.059
24022	ENSG00000100600	LGMN	14	-	92741061	92741179	92732648	92732815	92748488	92748679	24022	50,2,3,7,6	405,68,102,140,262	13,29,6,11,3	184,669,343,319,260	178	89	4.58907e-21	5.61342e-19	0.058,0.014,0.014,0.024,0.011	0.034,0.021,0.009,0.017,0.006	0.007
26940	ENSG00000130830	MPP1	X	-	154804696	154804827	154792141	154792285	154805271	154805456	26940	0,0,1,1,5	42,35,41,33,85	0,0,0,0,0	52,63,49,45,36	178	89	4.75663e-21	5.78884e-19	0.0,0.0,0.012,0.015,0.029	0.0,0.0,0.0,0.0,0.0	0.011
11727	ENSG00000131381	RBSN	3	-	15098118	15098274	15096534	15096710	15099034	15099133	11727	28,24,16,33,10	0,3,1,3,2	15,16,3,12,11	13,9,0,4,4	178	89	4.78563e-21	5.79472e-19	1.0,0.8,0.889,0.846,0.714	0.366,0.471,1.0,0.6,0.579	0.247
32085	ENSG00000007541	PIGQ	16	+	582247	582309	580857	580972	582882	583035	32085	51,71,34,44,42	0,9,6,8,7	22,36,12,23,17	16,6,5,0,1	151	89	5.32373e-21	6.41389e-19	1.0,0.823,0.77,0.764,0.78	0.448,0.78,0.586,1.0,0.909	0.083
3039	ENSG00000182809	CRIP2	14	+	105478265	105478360	105474149	105474905	105478449	105478507	3039	905,2967,1504,384,1279	4,30,14,3,2	885,884,854,869,794	6,0,3,1,7	178	89	5.39169e-21	6.46328e-19	0.991,0.98,0.982,0.985,0.997	0.987,1.0,0.993,0.998,0.983	-0.005
28050	ENSG00000100242	SUN2	22	-	38754641	38754706	38752506	38752665	38755762	38756000	28050	35,91,61,188,41	44,85,43,65,35	28,21,26,30,47	35,35,22,19,46	154	89	5.82856e-21	6.95223e-19	0.315,0.382,0.451,0.626,0.404	0.316,0.257,0.406,0.477,0.371	0.07
25468	ENSG00000060138	YBX3	12	-	10709907	10710114	10704050	10704148	10713210	10713333	25468	499,1330,1059,885,552	81,441,295,144,92	530,354,270,198,415	102,45,40,48,66	178	89	6.21964e-21	7.38197e-19	0.755,0.601,0.642,0.754,0.75	0.722,0.797,0.771,0.673,0.759	-0.044
28037	ENSG00000100711	ZFYVE21	14	+	103729792	103729846	103729090	103729182	103732619	103732762	28037	17,25,7,9,21	106,413,214,142,110	7,14,11,10,5	122,82,48,91,74	143	89	6.79231e-21	8.02195e-19	0.091,0.036,0.02,0.038,0.106	0.034,0.096,0.125,0.064,0.04	-0.014
16676	ENSG00000089177	KIF16B	20	-	16374256	16374409	16371664	16371761	16378804	16380163	16676	29,44,37,117,18	0,0,2,1,3	15,14,12,6,12	3,3,1,1,1	178	89	7.0606e-21	8.29793e-19	1.0,1.0,0.902,0.983,0.75	0.714,0.7,0.857,0.75,0.857	0.151
16901	ENSG00000133961	NUMB	14	-	73279280	73279424	73275209	73277293	73282358	73282505	16901	33,33,19,12,37	72,70,52,88,74	26,31,25,37,21	57,37,19,22,76	178	89	7.22925e-21	8.45469e-19	0.186,0.191,0.154,0.064,0.2	0.186,0.295,0.397,0.457,0.121	-0.132
15039	ENSG00000221988	PPT2	6	+	32153998	32154404	32153576	32153636	32154586	32154777	15039	119,140,155,94,113	0,27,27,9,10	134,140,54,88,87	10,0,3,2,5	178	89	7.63069e-21	8.88086e-19	1.0,0.722,0.742,0.839,0.85	0.87,1.0,0.9,0.957,0.897	-0.094
122	ENSG00000050820	BCAR1	16	-	75264350	75264601	75242469	75243090	75265824	75266007	122	13,8,10,7,14	30,45,34,29,25	3,27,6,8,3	25,22,9,12,26	178	89	7.98408e-21	9.24726e-19	0.178,0.082,0.128,0.108,0.219	0.057,0.38,0.25,0.25,0.055	-0.055
8247	ENSG00000109205	ODAM	4	+	70201453	70201501	70200496	70200601	70202257	70202329	8247	0,13,29,5,0	0,1,4,0,0	12,0,1,1,5	2,0,2,0,2	137	89	8.09768e-21	9.33375e-19	NA,0.894,0.825,1.0,NA	0.796,NA,0.245,1.0,0.619	0.241
30133	ENSG00000005194	CIAPIN1	16	-	57440771	57440983	57439181	57439295	57447341	57447406	30133	139,119,68,128,177	6,0,1,2,2	81,108,90,101,114	0,0,0,0,0	178	89	9.60758e-21	1.10211e-18	0.921,1.0,0.971,0.97,0.978	1.0,1.0,1.0,1.0,1.0	-0.032
29264	ENSG00000203667	COX20	1	+	244841943	244842058	244835321	244835756	244842194	244842258	29264	72,152,131,170,78	7,41,46,35,18	69,70,50,67,99	10,5,4,9,13	178	89	1.04935e-20	1.19801e-18	0.837,0.65,0.587,0.708,0.684	0.775,0.875,0.862,0.788,0.792	-0.125
15851	ENSG00000121680	PEX16	11	-	45916973	45917141	45916226	45916303	45917457	45917493	15851	4,0,0,8,4	46,43,26,34,46	3,8,5,0,6	23,32,25,19,24	178	89	1.26817e-20	1.44096e-18	0.042,0.0,0.0,0.105,0.042	0.061,0.111,0.091,0.0,0.111	-0.037
2878	ENSG00000106290	TAF6	7	-	100118395	100118649	100114228	100114268	100119203	100119366	2878	30,21,20,33,15	35,27,28,41,21	8,4,12,6,8	30,20,22,20,19	178	89	1.30672e-20	1.47777e-18	0.3,0.28,0.263,0.287,0.263	0.118,0.091,0.214,0.13,0.174	0.133
8768	ENSG00000137857	DUOX1	15	+	45131470	45131647	45130017	45130098	45131917	45132024	8768	1,14,6,0,1	0,18,4,0,6	10,7,1,0,1	2,2,0,0,1	178	89	1.3389e-20	1.50704e-18	1.0,0.28,0.429,NA,0.077	0.714,0.636,1.0,NA,0.333	-0.224
39168	ENSG00000173409	ARV1	1	+	230990599	230990698	230990109	230990263	230995759	230995984	39168	3,3,0,0,5	17,19,21,4,3	3,2,2,3,0	7,4,2,6,7	178	89	1.55371e-20	1.74066e-18	0.081,0.073,0.0,0.0,0.455	0.176,0.2,0.333,0.2,0.0	-0.06
18052	ENSG00000119185	ITGB1BP1	2	-	9419989	9420100	9418625	9418732	9423372	9423480	18052	22,145,54,134,14	27,47,69,68,35	29,11,12,14,16	31,43,22,21,16	178	89	1.583e-20	1.76522e-18	0.289,0.607,0.281,0.496,0.167	0.319,0.113,0.214,0.25,0.333	0.122
15013	ENSG00000088833	NSFL1C	20	-	1463334	1463441	1458199	1458274	1464328	1464426	15013	8,2,0,1,3	133,158,87,118,163	12,0,1,1,3	89,95,94,87,63	178	89	1.89293e-20	2.10107e-18	0.029,0.006,0.0,0.004,0.009	0.063,0.0,0.005,0.006,0.023	-0.01
28332	ENSG00000127603	MACF1	1	+	39465094	39465112	39463611	39463686	39468614	39468732	28332	28,129,144,96,16	52,40,77,34,78	23,9,16,18,48	48,39,17,44,61	107	89	2.78106e-20	3.07262e-18	0.309,0.728,0.609,0.701,0.146	0.285,0.161,0.439,0.254,0.396	0.192
35544	ENSG00000006659	LGALS14	19	+	39705704	39706009	39704480	39704543	39706596	39706673	35544	242,9,4,3,169	1341,48,38,47,1745	21,158,56,203,73	193,1007,309,1147,386	178	89	3.44603e-20	3.78984e-18	0.083,0.086,0.05,0.031,0.046	0.052,0.073,0.083,0.081,0.086	-0.016
26773	ENSG00000164329	PAPD4	5	+	79617529	79617599	79613010	79613075	79619611	79619764	26773	7,0,1,5,0	13,10,15,36,19	2,3,3,6,3	15,11,5,11,4	159	89	4.77833e-20	5.23108e-18	0.232,0.0,0.036,0.072,0.0	0.069,0.132,0.251,0.234,0.296	-0.128
35849	ENSG00000048342	CC2D2A	4	+	15479218	15479328	15478722	15478806	15480703	15480827	35849	4,3,3,22,0	8,4,10,8,8	3,0,0,5,2	9,6,9,3,9	178	89	4.88709e-20	5.32581e-18	0.2,0.273,0.13,0.579,0.0	0.143,0.0,0.0,0.455,0.1	0.097
15017	ENSG00000088833	NSFL1C	20	-	1455713	1455870	1454966	1455132	1458199	1458274	15017	10,13,16,21,15	114,136,72,92,142	9,13,2,6,10	91,116,58,95,84	178	89	5.33867e-20	5.79161e-18	0.042,0.046,0.1,0.102,0.05	0.047,0.053,0.017,0.031,0.056	0.027
17416	ENSG00000205981	DNAJC19	3	-	180986997	180987022	180985925	180985996	180988022	180988096	17416	11,30,21,29,15	5,5,11,11,6	10,9,8,5,11	7,10,2,2,6	114	89	6.90418e-20	7.4562e-18	0.632,0.824,0.598,0.673,0.661	0.527,0.413,0.757,0.661,0.589	0.088
17872	ENSG00000196586	MYO6	6	+	75895230	75895260	75892529	75892690	75907604	75907708	17872	13,8,2,7,10	8,44,14,17,10	3,10,4,11,8	8,4,4,5,9	119	89	7.20513e-20	7.74632e-18	0.549,0.12,0.097,0.235,0.428	0.219,0.652,0.428,0.622,0.399	-0.178
2624	ENSG00000171634	BPTF	17	+	67963332	67963506	67959540	67959875	67964211	67964404	2624	45,96,75,75,65	11,9,23,7,13	34,34,29,40,43	12,14,9,19,19	178	89	8.34331e-20	8.92995e-18	0.672,0.842,0.62,0.843,0.714	0.586,0.548,0.617,0.513,0.531	0.179
2598	ENSG00000188603	CLN3	16	-	28490318	28490416	28489289	28489386	28491481	28491560	2598	12,0,0,0,6	99,27,28,96,135	6,26,12,15,5	74,170,83,78,64	178	89	9.14682e-20	9.74645e-18	0.057,0.0,0.0,0.0,0.022	0.039,0.071,0.067,0.088,0.038	-0.045
30841	ENSG00000127054	INTS11	1	-	1323146	1323287	1320995	1321093	1324580	1324659	30841	61,28,36,34,46	60,47,41,50,56	34,56,51,47,47	47,38,33,20,28	178	89	1.11844e-19	1.18648e-17	0.337,0.23,0.305,0.254,0.291	0.266,0.424,0.436,0.54,0.456	-0.141
12709	ENSG00000057294	PKP2	12	-	32843181	32843313	32841027	32841205	32850765	32850973	12709	0,0,0,0,0	49,33,11,142,42	2,0,0,3,0	48,37,68,38,22	178	89	1.1349e-19	1.19864e-17	0.0,0.0,0.0,0.0,0.0	0.02,0.0,0.0,0.038,0.0	-0.012
22849	ENSG00000168385	SEPT2	2	+	241325966	241326113	241324215	241324241	241335125	241335212	22849	415,378,516,735,397	0,18,5,5,3	352,350,241,221,274	1,4,1,0,1	178	89	1.48638e-19	1.56298e-17	1.0,0.913,0.981,0.987,0.985	0.994,0.978,0.992,1.0,0.993	-0.018
22855	ENSG00000168385	SEPT2	2	+	241325992	241326113	241324215	241324241	241335125	241335212	22855	415,378,516,733,396	0,18,5,5,3	352,350,240,219,274	1,4,1,0,1	178	89	1.77197e-19	1.85515e-17	1.0,0.913,0.981,0.987,0.985	0.994,0.978,0.992,1.0,0.993	-0.018
8627	ENSG00000157017	GHRL	3	-	10287027	10287326	10286703	10286812	10289761	10289807	8627	8,3,0,1,1	0,0,2,1,0	0,0,0,2,0	3,0,0,1,0	178	89	1.87247e-19	1.95185e-17	1.0,1.0,0.0,0.333,1.0	0.0,NA,NA,0.5,NA	0.417
29492	ENSG00000095637	SORBS1	10	-	95414493	95414862	95410632	95410777	95421960	95422073	29492	137,147,286,187,145	22,3,7,10,24	88,134,99,93,203	5,16,19,9,14	178	89	2.31979e-19	2.40766e-17	0.757,0.961,0.953,0.903,0.751	0.898,0.807,0.723,0.838,0.879	0.036
15258	ENSG00000167615	LENG8	19	+	54453545	54453656	54452650	54452752	54454429	54454682	15258	522,484,413,636,534	8,8,13,9,12	389,542,244,203,329	10,14,10,2,11	178	89	2.51799e-19	2.6021e-17	0.97,0.968,0.941,0.972,0.957	0.951,0.951,0.924,0.981,0.937	0.013
19222	ENSG00000089157	RPLP0	12	-	120198553	120198631	120197321	120197462	120198853	120199000	19222	2114,3172,2398,3572,1749	54,91,59,77,32	1656,1221,1130,1080,1268	47,30,31,36,60	167	89	2.75866e-19	2.83858e-17	0.954,0.949,0.956,0.961,0.967	0.949,0.956,0.951,0.941,0.918	0.014
39730	ENSG00000245910	SNHG6	8	-	66922323	66922392	66921986	66922114	66922613	66922725	39730	170,424,366,259,142	22,26,19,23,20	188,67,86,59,156	19,21,13,9,11	158	89	3.06724e-19	3.14261e-17	0.813,0.902,0.916,0.864,0.8	0.848,0.642,0.788,0.787,0.889	0.068
239	ENSG00000106635	BCL7B	7	-	73553547	73553669	73552166	73552242	73557486	73557676	239	22,20,6,12,4	71,71,43,57,52	8,9,3,6,4	44,54,29,40,57	178	89	3.12779e-19	3.19101e-17	0.134,0.123,0.065,0.095,0.037	0.083,0.077,0.049,0.07,0.034	0.028
31164	ENSG00000141556	TBCD	17	+	82900650	82900731	82893546	82893632	82903404	82903478	31164	138,159,139,101,143	5,0,1,2,1	105,133,86,67,95	0,8,3,4,5	170	89	3.77133e-19	3.83126e-17	0.935,1.0,0.986,0.964,0.987	1.0,0.897,0.938,0.898,0.909	0.046
8465	ENSG00000123933	MXD4	4	-	2258884	2259057	2257981	2258011	2261724	2261824	8465	31,18,13,18,39	65,68,52,88,48	19,22,29,40,6	55,42,20,20,30	178	89	3.7904e-19	3.83439e-17	0.193,0.117,0.111,0.093,0.289	0.147,0.208,0.42,0.5,0.091	-0.113
28900	ENSG00000165949	IFI27	14	+	94111624	94111773	94110761	94110797	94114850	94114880	28900	497,222,795,4498,378	22,3,30,68,6	676,240,128,250,364	70,2,11,23,28	178	89	3.86754e-19	3.88061e-17	0.919,0.974,0.93,0.971,0.969	0.828,0.984,0.853,0.845,0.867	0.077
7614	ENSG00000164733	CTSB	8	-	11864375	11864463	11853328	11853479	11868000	11868040	7614	189,582,342,1422,175	794,1998,1011,2806,505	168,103,99,85,99	721,554,486,278,362	177	89	3.86847e-19	3.88061e-17	0.107,0.128,0.145,0.203,0.148	0.105,0.085,0.093,0.133,0.121	0.039
20574	ENSG00000167766	ZNF83	19	-	52674181	52674253	52660761	52660843	52690442	52690496	20574	3,3,0,8,2	64,28,17,44,95	2,7,3,9,2	31,47,27,57,30	161	89	4.22708e-19	4.22267e-17	0.025,0.056,0.0,0.091,0.012	0.034,0.076,0.058,0.08,0.036	-0.02
3306	ENSG00000166377	ATP9B	18	+	79361738	79361992	79359395	79359462	79372824	79372882	3306	1,3,0,3,3	10,31,15,12,10	1,3,3,0,1	3,9,5,4,10	178	89	4.31827e-19	4.29587e-17	0.048,0.046,0.0,0.111,0.13	0.143,0.143,0.231,0.0,0.048	-0.046
21396	ENSG00000087088	BAX	19	+	48955547	48955599	48954928	48954962	48956197	48956333	21396	87,80,70,116,101	0,0,2,0,1	73,58,46,60,36	2,2,0,2,0	141	89	5.37386e-19	5.3239e-17	1.0,1.0,0.957,1.0,0.985	0.958,0.948,1.0,0.95,1.0	0.017
11696	ENSG00000149547	EI24	11	+	125575802	125575931	125575262	125575408	125576254	125576315	11696	3,6,4,2,0	122,146,144,120,101	4,2,2,4,4	79,86,66,86,66	178	89	9.66557e-19	9.5363e-17	0.012,0.02,0.014,0.008,0.0	0.025,0.011,0.015,0.023,0.029	-0.01
26360	ENSG00000167123	CERCAM	9	+	128421203	128421511	128420480	128421074	128422867	128422978	26360	96,136,50,112,68	277,738,348,527,77	82,57,53,53,51	194,100,93,111,103	178	89	1.00499e-18	9.87481e-17	0.148,0.084,0.067,0.096,0.306	0.174,0.222,0.222,0.193,0.198	-0.062
2252	ENSG00000119048	UBE2B	5	+	134388976	134389052	134388324	134388413	134390224	134390321	2252	20,8,1,12,9	468,383,304,317,359	10,2,2,7,3	295,391,332,374,306	165	89	1.08015e-18	1.05701e-16	0.023,0.011,0.002,0.02,0.013	0.018,0.003,0.003,0.01,0.005	0.006
37837	ENSG00000003436	TFPI	2	-	187520541	187520613	187503647	187503770	187554199	187554351	37837	68,6,10,14,61	442,95,100,210,337	57,90,327,126,36	199,719,322,253,250	161	89	1.1624e-18	1.13286e-16	0.078,0.034,0.052,0.036,0.091	0.137,0.065,0.36,0.216,0.074	-0.112
11790	ENSG00000122884	P4HA1	10	-	73016845	73016899	73014223	73014289	73030270	73030370	11790	142,410,230,419,64	0,0,0,0,0	140,40,153,96,129	0,0,1,0,3	143	89	1.69519e-18	1.64543e-16	1.0,1.0,1.0,1.0,1.0	1.0,1.0,0.99,1.0,0.964	0.009
3968	ENSG00000115523	GNLY	2	+	85694915	85694996	85694357	85694470	85695319	85695423	3968	0,2,0,290,5	15,18,8,2458,34	1,0,0,0,2	19,0,2,4,1	170	89	1.9296e-18	1.86541e-16	0.0,0.055,0.0,0.058,0.071	0.027,NA,0.0,0.0,0.511	-0.098
30058	ENSG00000100605	ITPK1	14	-	93076594	93076619	93016675	93016801	93115068	93115305	30058	77,58,39,156,105	1,2,0,1,4	34,138,35,46,67	2,6,1,3,1	114	89	3.50017e-18	3.37015e-16	0.984,0.958,1.0,0.992,0.953	0.93,0.947,0.965,0.923,0.981	0.028
17749	ENSG00000163939	PBRM1	3	-	52554723	52554879	52550746	52550817	52561766	52561968	17749	72,47,21,65,79	9,9,12,10,10	45,88,50,72,43	5,1,0,5,5	178	89	3.58694e-18	3.43987e-16	0.8,0.723,0.467,0.765,0.798	0.818,0.978,1.0,0.878,0.811	-0.186
11766	ENSG00000167037	SGSM1	22	+	24874414	24874579	24868722	24868855	24876576	24876715	11766	0,0,3,0,0	4,3,4,0,1	1,10,6,2,0	2,8,3,1,0	178	89	4.95133e-18	4.72941e-16	0.0,0.0,0.273,NA,0.0	0.2,0.385,0.5,0.5,NA	-0.328
29497	ENSG00000095637	SORBS1	10	-	95351215	95351376	95346405	95346452	95354881	95354967	29497	53,115,216,130,64	16,4,3,2,29	68,65,64,34,139	4,21,12,11,10	178	89	5.80721e-18	5.52491e-16	0.624,0.935,0.973,0.97,0.525	0.895,0.607,0.727,0.607,0.874	0.063
21398	ENSG00000087088	BAX	19	+	48955686	48955833	48954928	48954962	48956197	48956333	21398	302,208,246,378,279	0,0,2,0,1	219,192,176,184,131	2,2,0,2,0	178	89	8.68061e-18	8.22599e-16	1.0,1.0,0.984,1.0,0.993	0.982,0.98,1.0,0.979,1.0	0.007
19299	ENSG00000153786	ZDHHC7	16	-	84988762	84988873	84981869	84981994	84990303	84990635	19299	92,147,118,319,57	33,38,28,81,31	108,47,51,32,74	26,54,27,35,28	178	89	9.97026e-18	9.41091e-16	0.582,0.659,0.678,0.663,0.479	0.675,0.303,0.486,0.314,0.569	0.143
39111	ENSG00000139116	KIF21A	12	-	39330241	39330262	39326263	39326324	39330745	39330911	39111	9,6,2,18,1	11,7,1,15,15	2,1,8,4,5	15,16,40,20,9	110	89	1.0094e-17	9.49032e-16	0.398,0.41,0.618,0.493,0.051	0.097,0.048,0.139,0.139,0.31	0.247
25566	ENSG00000133318	RTN3	11	+	63718980	63721032	63681495	63681778	63749990	63750198	25566	25,102,43,26,14	70,169,112,157,73	15,8,7,19,19	59,56,35,60,57	178	89	1.05339e-17	9.86524e-16	0.152,0.232,0.161,0.076,0.087	0.113,0.067,0.091,0.137,0.143	0.031
18125	ENSG00000254469	AP002495.1	11	-	71925932	71926104	71923308	71923475	71928364	71928403	18125	2,1,0,1,2	1,0,0,0,4	2,0,0,0,0	1,2,0,4,0	178	89	1.10259e-17	1.02858e-15	0.5,1.0,NA,1.0,0.2	0.5,0.0,NA,0.0,NA	0.508
24448	ENSG00000099622	CIRBP	19	+	1273600	1273715	1271980	1272051	1274306	1274440	24448	99,81,94,80,94	26,53,21,20,34	57,47,33,43,51	15,6,12,9,11	178	89	1.11359e-17	1.03482e-15	0.656,0.433,0.691,0.667,0.58	0.655,0.797,0.579,0.705,0.699	-0.082
23429	ENSG00000196498	NCOR2	12	-	124327408	124327633	124326190	124326370	124330844	124330898	23429	183,246,236,519,154	27,45,39,72,14	149,100,87,86,137	19,5,5,11,21	178	89	1.13056e-17	1.04653e-15	0.772,0.732,0.752,0.783,0.846	0.797,0.909,0.897,0.796,0.765	-0.056
19925	ENSG00000065534	MYLK	3	-	123647223	123647427	123640286	123640504	123648970	123649064	19925	310,397,652,82,419	3,4,7,1,6	242,370,115,239,297	7,10,3,2,4	178	89	1.28585e-17	1.1857e-15	0.981,0.98,0.979,0.976,0.972	0.945,0.949,0.95,0.984,0.974	0.017
28258	ENSG00000004660	CAMKK1	17	-	3882256	3882370	3881626	3881648	3882527	3882564	28258	4,8,14,10,2	1,2,4,5,0	0,2,0,0,1	2,0,0,0,9	178	89	1.56023e-17	1.4332e-15	0.667,0.667,0.636,0.5,1.0	0.0,1.0,NA,NA,0.053	0.343
15209	ENSG00000126746	ZNF384	12	-	6677166	6677259	6673215	6673440	6678126	6678460	15209	31,24,31,10,15	73,56,50,66,70	16,20,16,26,16	39,54,49,31,30	178	89	1.81301e-17	1.65904e-15	0.175,0.176,0.237,0.07,0.097	0.17,0.156,0.14,0.295,0.211	-0.043
19582	ENSG00000115875	SRSF7	2	-	38748897	38749173	38748578	38748653	38749528	38749705	19582	174,84,81,112,184	135,210,141,166,154	113,88,64,65,120	78,86,65,93,59	178	89	1.88061e-17	1.71436e-15	0.392,0.167,0.223,0.252,0.374	0.42,0.338,0.33,0.259,0.504	-0.089
6690	ENSG00000221923	ZNF880	19	+	52379420	52379540	52374298	52374427	52383848	52383969	6690	5,21,25,26,10	3,3,2,6,4	2,4,15,9,3	4,5,1,6,6	178	89	2.03031e-17	1.84381e-15	0.455,0.778,0.862,0.684,0.556	0.2,0.286,0.882,0.429,0.2	0.268
28899	ENSG00000165949	IFI27	14	+	94111658	94111773	94110746	94110797	94114850	94114880	28899	323,137,540,3075,219	22,3,30,68,6	458,144,92,146,248	70,2,11,23,28	178	89	2.37799e-17	2.15141e-15	0.88,0.958,0.9,0.958,0.948	0.766,0.973,0.807,0.76,0.816	0.104
35973	ENSG00000109118	PHF12	17	-	28910711	28910833	28910054	28910369	28911111	28911237	35973	14,1,0,6,12	55,50,39,50,48	9,7,3,9,10	33,51,29,41,30	178	89	2.40751e-17	2.16993e-15	0.113,0.01,0.0,0.057,0.111	0.12,0.064,0.049,0.099,0.143	-0.037
4803	ENSG00000136869	TLR4	9	+	117708198	117708318	117704331	117704565	117708562	117708729	4803	20,6,4,74,16	7,5,0,13,18	11,14,2,6,9	10,12,6,9,0	178	89	2.45884e-17	2.20789e-15	0.588,0.375,1.0,0.74,0.308	0.355,0.368,0.143,0.25,1.0	0.179
8767	ENSG00000137857	DUOX1	15	+	45131470	45131662	45129932	45130098	45131917	45132024	8767	1,15,6,0,1	0,18,4,0,6	11,7,1,0,1	2,2,0,0,1	178	89	2.65867e-17	2.37842e-15	1.0,0.294,0.429,NA,0.077	0.733,0.636,1.0,NA,0.333	-0.225
6557	ENSG00000088543	C3orf18	3	-	50566005	50566094	50565465	50565861	50567462	50567751	6557	0,1,0,12,1	0,0,3,2,1	4,0,0,2,0	2,0,0,2,2	178	89	2.9881e-17	2.66319e-15	NA,1.0,0.0,0.75,0.333	0.5,NA,NA,0.333,0.0	0.243
22955	ENSG00000168003	SLC3A2	11	+	62876786	62876879	62871576	62871669	62881018	62881447	22955	17,3,1,18,23	16,3,0,39,23	9,18,17,8,10	12,37,28,31,12	178	89	3.09968e-17	2.7524e-15	0.347,0.333,1.0,0.188,0.333	0.273,0.196,0.233,0.114,0.294	0.218
30975	ENSG00000145725	PPIP5K2	5	+	103183233	103183407	103180020	103180188	103184671	103184744	30975	19,51,31,64,24	16,14,17,20,12	17,5,23,9,27	16,14,11,20,17	178	89	3.62542e-17	3.20736e-15	0.373,0.646,0.477,0.615,0.5	0.347,0.152,0.511,0.184,0.443	0.195
35206	ENSG00000198561	CTNND1	11	+	57815914	57816001	57815393	57815500	57816296	57819178	35206	22,9,7,1,32	230,408,258,211,238	12,32,23,13,4	219,177,157,184,177	176	89	3.64681e-17	3.21442e-15	0.046,0.011,0.014,0.002,0.064	0.027,0.084,0.069,0.034,0.011	-0.018
14771	ENSG00000100979	PLTP	20	-	45909515	45909671	45907840	45907904	45909941	45910070	14771	1033,779,595,621,729	7,7,4,9,5	953,493,330,348,363	5,2,1,0,2	178	89	4.38696e-17	3.85265e-15	0.987,0.982,0.987,0.972,0.986	0.99,0.992,0.994,1.0,0.989	-0.01
12081	ENSG00000166619	BLCAP	20	-	37521318	37521409	37518939	37519350	37527792	37527878	12081	80,50,75,13,219	110,186,176,341,139	130,245,99,22,76	120,96,78,56,82	178	89	5.75827e-17	5.03848e-15	0.267,0.118,0.176,0.019,0.441	0.351,0.561,0.388,0.164,0.317	-0.152
6529	ENSG00000170180	GYPA	4	-	144120489	144120588	144119362	144119781	144140598	144140693	6529	0,11,13,0,9	0,0,1,0,1	0,1,3,5,0	0,2,0,0,0	178	89	5.83904e-17	5.09058e-15	NA,1.0,0.867,NA,0.818	NA,0.2,1.0,1.0,NA	0.162
28911	ENSG00000176945	MUC20	3	+	195722500	195722818	195720950	195721083	195724679	195724817	28911	57,6,10,14,12	8,2,0,0,22	15,20,2,5,1	43,53,25,17,12	178	89	6.70394e-17	5.80659e-15	0.781,0.6,1.0,1.0,0.214	0.149,0.159,0.038,0.128,0.04	0.616
8333	ENSG00000070371	CLTCL1	22	-	19184395	19184536	19183475	19183611	19187557	19187728	8333	0,1,0,0,1	3,7,5,3,0	0,1,0,0,0	0,0,1,0,0	178	89	6.70876e-17	5.80659e-15	0.0,0.067,0.0,0.0,1.0	NA,1.0,0.0,NA,NA	-0.287
17229	ENSG00000182718	ANXA2	15	-	60396279	60396427	60386027	60386086	60397257	60397338	17229	10,41,35,37,2	36,216,114,134,31	28,10,11,4,12	91,17,43,17,37	178	89	7.23136e-17	6.2364e-15	0.122,0.087,0.133,0.121,0.031	0.133,0.227,0.113,0.105,0.14	-0.045
33794	ENSG00000104529	EEF1D	8	-	143592646	143592797	143586728	143586852	143597347	143597380	33794	48,17,8,19,31	411,735,582,410,306	19,31,14,16,16	371,261,184,187,252	178	89	7.36949e-17	6.33274e-15	0.055,0.011,0.007,0.023,0.048	0.025,0.056,0.037,0.041,0.031	-0.009
28797	ENSG00000196535	MYO18A	17	-	29086437	29086577	29082315	29082438	29086935	29087121	28797	108,266,205,186,102	1,0,0,0,0	77,70,59,54,60	1,0,0,0,0	178	89	8.7728e-17	7.51171e-15	0.982,1.0,1.0,1.0,1.0	0.975,1.0,1.0,1.0,1.0	0.001
29371	ENSG00000170445	HARS	5	-	140683545	140683667	140683099	140683219	140690854	140690944	29371	5,1,2,2,2	19,41,37,52,26	9,0,1,2,0	22,16,7,15,13	178	89	1.12884e-16	9.63132e-15	0.116,0.012,0.026,0.019,0.037	0.17,0.0,0.067,0.063,0.0	-0.018
20766	ENSG00000198794	SCAMP5	15	+	75007587	75007728	74995555	74995673	75011791	75011846	20766	3,0,2,4,3	2,0,1,2,1	18,5,3,4,2	0,1,0,1,2	178	89	1.30442e-16	1.10899e-14	0.429,NA,0.5,0.5,0.6	1.0,0.714,1.0,0.667,0.333	-0.236
38527	ENSG00000186951	PPARA	22	+	46188722	46188822	46176765	46176836	46198344	46198591	38527	0,7,1,1,0	1,0,2,3,0	0,2,0,0,1	2,3,0,0,0	178	89	1.39418e-16	1.18111e-14	0.0,1.0,0.2,0.143,NA	0.0,0.25,NA,NA,1.0	-0.081
1176	ENSG00000132716	DCAF8	1	-	160220458	160220691	160218848	160218968	160222650	160222781	1176	89,66,58,90,77	54,85,74,73,71	54,81,38,53,74	44,46,24,40,43	178	89	1.41296e-16	1.19281e-14	0.452,0.28,0.282,0.381,0.352	0.38,0.468,0.442,0.398,0.463	-0.081
3830	ENSG00000125733	TRIP10	19	+	6746028	6746196	6744799	6744994	6746451	6746561	3830	198,567,383,207,148	192,165,130,137,139	230,111,142,96,100	192,158,129,139,104	178	89	1.63002e-16	1.37122e-14	0.34,0.632,0.596,0.43,0.347	0.375,0.26,0.355,0.257,0.325	0.155
18593	ENSG00000179832	MROH1	8	+	144160969	144161089	144148016	144148076	144163770	144163848	18593	30,69,33,38,51	1,10,10,8,10	44,56,29,20,30	1,5,8,2,2	178	89	1.71288e-16	1.43588e-14	0.938,0.775,0.623,0.704,0.718	0.957,0.848,0.644,0.833,0.882	-0.081
37013	ENSG00000229703	CR589904.1	1	+	248692603	248692770	248692119	248692218	248697030	248697207	37013	1,4,1,0,0	6,21,0,0,3	0,0,0,0,0	0,27,0,0,1	178	89	2.15879e-16	1.80338e-14	0.077,0.087,1.0,NA,0.0	NA,0.0,NA,NA,0.0	0.291
34053	ENSG00000175087	PDIK1L	1	+	26112459	26112650	26111836	26111915	26114291	26114593	34053	8,1,3,5,7	5,1,7,7,5	0,0,2,4,0	5,1,0,10,7	178	89	2.19771e-16	1.82952e-14	0.444,0.333,0.176,0.263,0.412	0.0,0.0,1.0,0.167,0.0	0.092
26518	ENSG00000140632	GLYR1	16	-	4831978	4832221	4823820	4823907	4832773	4832912	26518	250,242,157,247,199	8,16,4,14,15	186,273,165,167,204	15,4,10,3,3	178	89	2.27196e-16	1.88479e-14	0.94,0.883,0.952,0.898,0.869	0.861,0.972,0.892,0.965,0.971	-0.024
30364	ENSG00000085733	CTTN	11	+	70421469	70421580	70420399	70420510	70422939	70422995	30364	143,302,209,541,187	34,150,74,36,37	142,126,87,102,120	46,45,26,17,37	178	89	2.46298e-16	2.03621e-14	0.678,0.502,0.585,0.883,0.716	0.607,0.583,0.626,0.75,0.619	0.036
19583	ENSG00000115875	SRSF7	2	-	38748897	38749346	38748578	38748653	38749528	38749705	19583	455,248,214,266,401	135,210,141,166,154	283,239,161,172,301	78,86,65,93,59	178	89	2.60963e-16	2.15003e-14	0.628,0.371,0.431,0.445,0.566	0.645,0.582,0.553,0.48,0.718	-0.107
21505	ENSG00000153029	MR1	1	+	181052234	181052510	181050010	181050286	181053572	181053677	21505	41,33,39,98,31	12,23,24,50,9	25,17,18,10,30	14,1,4,2,12	178	89	2.99033e-16	2.45524e-14	0.631,0.418,0.448,0.495,0.633	0.472,0.895,0.692,0.714,0.556	-0.141
17409	ENSG00000120832	MTERF2	12	-	106980620	106980713	106978455	106978771	106985114	106985286	17409	1,0,2,3,3	15,18,21,13,17	2,2,1,2,3	9,9,6,5,6	178	89	3.60832e-16	2.9425e-14	0.032,0.0,0.045,0.103,0.081	0.1,0.1,0.077,0.167,0.2	-0.077
2148	ENSG00000112851	ERBIN	5	+	66072168	66072291	66068876	66069020	66075023	66075230	2148	2,5,5,1,2	1,0,1,3,0	0,0,2,0,0	0,0,1,0,3	178	89	3.60672e-16	2.9425e-14	0.5,1.0,0.714,0.143,1.0	NA,NA,0.5,NA,0.0	0.421
15008	ENSG00000099246	RAB18	10	+	27533927	27533994	27533734	27533853	27537875	27542237	15008	173,323,207,825,165	7,2,3,7,2	129,171,105,138,157	1,6,1,6,2	156	89	3.91974e-16	3.17486e-14	0.934,0.989,0.975,0.985,0.979	0.987,0.942,0.984,0.929,0.978	0.008
39333	ENSG00000145782	ATG12	5	-	115837627	115837764	115832601	115832664	115841389	115841858	39333	224,143,98,340,188	0,0,0,1,1	126,170,136,146,160	2,2,0,2,0	178	89	3.91075e-16	3.17486e-14	1.0,1.0,1.0,0.994,0.989	0.969,0.977,1.0,0.973,1.0	0.013
36065	ENSG00000143367	TUFT1	1	+	151562090	151562165	151540333	151540426	151562584	151562686	36065	22,89,46,57,18	48,21,7,12,34	44,21,15,19,32	23,26,24,20,30	164	89	4.3066e-16	3.47646e-14	0.199,0.697,0.781,0.72,0.223	0.509,0.305,0.253,0.34,0.367	0.169
20800	ENSG00000157911	PEX10	1	-	2410629	2410868	2410370	2410451	2412390	2412514	20800	8,5,0,5,6	19,26,27,19,26	0,9,11,5,5	5,27,18,16,12	178	89	4.8061e-16	3.86665e-14	0.174,0.088,0.0,0.116,0.103	0.0,0.143,0.234,0.135,0.172	-0.041
3217	ENSG00000007255	TRAPPC6A	19	-	45165126	45165194	45164852	45164970	45178134	45178237	3217	32,44,43,86,76	4,12,1,9,8	35,33,25,34,29	1,4,0,2,1	157	89	5.30739e-16	4.25567e-14	0.819,0.675,0.961,0.844,0.843	0.952,0.824,1.0,0.906,0.943	-0.097
1817	ENSG00000072849	DERL2	17	-	5481295	5481389	5480386	5480582	5482808	5482879	1817	126,136,89,248,112	0,1,0,1,1	76,94,82,82,82	0,2,1,0,2	178	89	5.36037e-16	4.28383e-14	1.0,0.986,1.0,0.992,0.982	1.0,0.959,0.976,1.0,0.953	0.014
22457	ENSG00000156831	NSMCE2	8	+	125155999	125156098	125151170	125151277	125182102	125182430	22457	2,2,2,4,3	18,21,21,20,18	2,4,2,7,7	17,20,14,11,24	178	89	5.60046e-16	4.46083e-14	0.053,0.045,0.045,0.091,0.077	0.056,0.091,0.067,0.241,0.127	-0.054
12366	ENSG00000118640	VAMP8	2	+	85579741	85579874	85579008	85579167	85581575	85582031	12366	18,8,8,7,25	701,728,374,383,763	15,19,12,13,8	507,527,371,416,432	178	89	6.94805e-16	5.51588e-14	0.013,0.005,0.011,0.009,0.016	0.015,0.018,0.016,0.015,0.009	-0.004
2181	ENSG00000249242	TMEM150C	4	-	82509669	82509787	82504577	82504667	82561905	82561978	2181	0,0,0,0,0	1,0,0,29,4	2,0,0,0,0	1,1,2,2,1	178	89	7.9195e-16	6.26634e-14	0.0,NA,NA,0.0,0.0	0.5,0.0,0.0,0.0,0.0	-0.1
4918	ENSG00000170919	TPT1-AS1	13	+	45383759	45383838	45383090	45383235	45389734	45389820	4918	21,15,9,17,29	0,15,6,10,2	13,12,13,19,23	7,0,1,0,7	168	89	9.04634e-16	7.13441e-14	1.0,0.346,0.443,0.474,0.885	0.496,1.0,0.873,1.0,0.635	-0.171
12080	ENSG00000166619	BLCAP	20	-	37521318	37521451	37517417	37519350	37527792	37527931	12080	88,63,83,31,228	110,186,176,341,139	153,255,99,26,80	120,96,78,56,82	178	89	9.27804e-16	7.29315e-14	0.286,0.145,0.191,0.043,0.451	0.389,0.57,0.388,0.188,0.328	-0.149
13403	ENSG00000167772	ANGPTL4	19	+	8369218	8369332	8366201	8366319	8371055	8371262	13403	343,149,41,106,646	16,7,2,4,28	87,412,174,447,257	14,35,12,33,11	178	89	1.06999e-15	8.38331e-14	0.915,0.914,0.911,0.93,0.92	0.757,0.855,0.879,0.871,0.921	0.061
11334	ENSG00000148925	BTBD10	11	-	13462621	13462797	13445023	13445181	13463091	13463276	11334	1,0,0,1,1	17,21,11,28,11	3,0,2,0,2	12,14,13,16,5	178	89	1.26542e-15	9.88226e-14	0.029,0.0,0.0,0.018,0.043	0.111,0.0,0.071,0.0,0.167	-0.052
6735	ENSG00000125844	RRBP1	20	-	17679998	17680075	17658595	17660528	17682027	17682233	6735	139,104,63,181,147	65,81,39,130,81	113,234,111,103,130	72,104,61,43,62	166	89	1.63494e-15	1.27265e-13	0.534,0.408,0.464,0.427,0.493	0.457,0.547,0.494,0.562,0.529	-0.053
5049	ENSG00000104517	UBR5	8	-	102258315	102258424	102257631	102257717	102258984	102259129	5049	6,3,4,0,6	135,89,84,98,131	4,4,5,7,6	71,75,78,132,94	178	89	1.74495e-15	1.35051e-13	0.022,0.017,0.023,0.0,0.022	0.027,0.026,0.031,0.026,0.031	-0.011
9832	ENSG00000132424	PNISR	6	-	99415568	99415747	99414571	99414690	99416348	99416428	9832	2,0,2,3,3	35,42,38,51,36	3,5,0,2,1	29,29,10,27,25	178	89	1.74623e-15	1.35051e-13	0.028,0.0,0.026,0.029,0.04	0.049,0.079,0.0,0.036,0.02	-0.012
13953	ENSG00000068745	IP6K2	3	-	48715388	48715527	48695089	48695418	48717156	48717192	13953	19,5,5,11,12	25,26,19,29,20	15,13,6,4,18	7,18,18,12,11	178	89	2.05031e-15	1.58059e-13	0.275,0.088,0.116,0.159,0.231	0.517,0.265,0.143,0.143,0.45	-0.13
8350	ENSG00000198715	GLMP	1	-	156293319	156293429	156292694	156293209	156294017	156294076	8350	168,85,102,246,121	1,3,4,0,4	109,139,86,79,88	7,1,2,6,0	178	89	2.14736e-15	1.65009e-13	0.988,0.934,0.927,1.0,0.938	0.886,0.986,0.956,0.868,1.0	0.018
12768	ENSG00000153310	FAM49B	8	-	129912469	129912515	129904498	129904585	129970942	129970995	12768	1,3,2,2,0	21,7,16,12,6	0,2,1,0,0	5,3,2,0,3	135	89	2.17412e-15	1.66532e-13	0.03,0.22,0.076,0.099,0.0	0.0,0.305,0.248,NA,0.0	-0.053
4101	ENSG00000163644	PPM1K	4	-	88278143	88278642	88277142	88277243	88284405	88284561	4101	26,20,34,120,29	1,0,0,1,1	21,27,4,5,21	0,1,1,1,0	178	89	2.98429e-15	2.27861e-13	0.929,1.0,1.0,0.984,0.935	1.0,0.931,0.667,0.714,1.0	0.107
29715	ENSG00000099917	MED15	22	+	20552538	20552709	20551435	20551487	20553144	20553174	29715	12,8,3,2,5	29,114,36,52,47	3,12,7,6,9	42,41,32,25,21	178	89	3.26562e-15	2.4855e-13	0.171,0.034,0.04,0.019,0.051	0.034,0.128,0.099,0.107,0.176	-0.046
36568	ENSG00000134905	CARS2	13	-	110644064	110644182	110642314	110642521	110644384	110644483	36568	40,28,22,54,42	33,63,62,132,30	37,29,31,17,36	32,23,18,14,31	178	89	3.68945e-15	2.79919e-13	0.377,0.182,0.151,0.17,0.412	0.366,0.387,0.463,0.378,0.367	-0.134
893	ENSG00000130988	RGN	X	+	47080316	47080936	47078354	47078709	47081129	47081307	893	2,2,13,4,15	3,0,6,10,11	6,4,0,0,19	3,1,0,5,3	178	89	4.36939e-15	3.30461e-13	0.25,1.0,0.52,0.167,0.405	0.5,0.667,NA,0.0,0.76	-0.013
35574	ENSG00000177106	EPS8L2	11	+	706595	706801	706236	706288	709329	709451	35574	110,93,59,48,88	189,278,121,86,182	57,128,99,66,69	141,127,85,97,121	178	89	4.41393e-15	3.3278e-13	0.225,0.143,0.196,0.218,0.195	0.168,0.335,0.368,0.254,0.222	-0.074
29472	ENSG00000119650	IFT43	14	+	75986125	75986282	75985781	75985840	75988884	75988977	29472	2,3,3,3,2	39,90,66,68,37	1,6,0,1,3	24,14,7,28,29	178	89	4.9182e-15	3.69636e-13	0.025,0.016,0.022,0.022,0.026	0.02,0.176,0.0,0.018,0.049	-0.03
14491	ENSG00000169231	THBS3	1	-	155200450	155200610	155199994	155200113	155200896	155201004	14491	126,491,454,367,89	3,4,1,1,0	312,87,120,102,123	1,1,2,3,1	178	89	5.06205e-15	3.79258e-13	0.955,0.984,0.996,0.995,1.0	0.994,0.978,0.968,0.944,0.984	0.012
13382	ENSG00000151276	MAGI1	3	-	65375744	65375948	65364852	65364946	65379260	65379554	13382	19,8,33,9,25	7,1,8,6,8	24,24,15,7,20	5,2,0,4,5	178	89	5.19307e-15	3.87862e-13	0.576,0.8,0.673,0.429,0.61	0.706,0.857,1.0,0.467,0.667	-0.122
17413	ENSG00000104979	C19orf53	19	+	13775470	13775613	13774651	13774707	13778051	13778461	17413	0,0,0,4,2	186,223,230,411,138	3,2,0,39,1	147,111,76,79,121	178	89	5.25435e-15	3.9122e-13	0.0,0.0,0.0,0.005,0.007	0.01,0.009,0.0,0.198,0.004	-0.042
18918	ENSG00000213699	SLC35F6	2	+	26776371	26776482	26775463	26775676	26778041	26781231	18918	114,133,77,297,119	1,2,0,0,1	73,147,69,85,86	1,7,2,0,2	178	89	5.45796e-15	4.05123e-13	0.983,0.971,1.0,1.0,0.983	0.973,0.913,0.945,1.0,0.956	0.03
12483	ENSG00000182473	EXOC7	17	-	76090328	76090397	76089174	76089320	76094413	76094581	12483	15,21,9,10,16	67,86,82,80,91	3,6,14,13,5	66,95,59,54,63	158	89	7.42325e-15	5.49298e-13	0.112,0.121,0.058,0.066,0.09	0.025,0.034,0.118,0.119,0.043	0.022
2294	ENSG00000244687	UBE2V1	20	-	50098881	50098981	50096671	50096820	50113106	50113198	2294	4,1,2,0,2	151,211,124,179,142	7,0,4,0,1	97,127,106,111,93	178	89	7.45308e-15	5.49808e-13	0.013,0.002,0.008,0.0,0.007	0.035,0.0,0.019,0.0,0.005	-0.006
19642	ENSG00000130066	SAT1	X	+	23784293	23784403	23783799	23783883	23785327	23785429	19642	152,90,64,768,112	1550,506,294,2593,1541	113,90,212,102,133	702,1739,1692,1427,1167	178	89	7.65337e-15	5.62851e-13	0.047,0.082,0.098,0.129,0.035	0.074,0.025,0.059,0.035,0.054	0.029
20575	ENSG00000167766	ZNF83	19	-	52655560	52655687	52635065	52635153	52660761	52660843	20575	198,144,57,181,347	0,0,0,0,1	116,225,152,189,156	1,0,9,1,2	178	89	9.65371e-15	7.07791e-13	1.0,1.0,1.0,1.0,0.994	0.983,1.0,0.894,0.99,0.975	0.03
39176	ENSG00000149925	ALDOA	16	+	30066884	30067038	30064423	30064505	30067233	30067366	39176	7,8,6,17,7	68,683,287,441,31	6,3,7,5,7	78,20,32,19,65	178	89	9.83544e-15	7.18917e-13	0.049,0.006,0.01,0.019,0.101	0.037,0.07,0.099,0.116,0.051	-0.038
37842	ENSG00000003436	TFPI	2	-	187513615	187513646	187503647	187503770	187554199	187554492	37842	395,34,36,75,297	442,95,100,210,337	190,447,935,394,196	199,719,322,253,250	120	89	1.12192e-14	8.17572e-13	0.399,0.21,0.211,0.209,0.395	0.415,0.316,0.683,0.536,0.368	-0.179
38962	ENSG00000120071	KANSL1	17	-	46156773	46156895	46152903	46152966	46170854	46172232	38962	2,0,0,0,0	8,0,0,0,4	1,0,2,0,1	0,0,0,0,2	178	89	1.1262e-14	8.18202e-13	0.111,NA,NA,NA,0.0	1.0,NA,1.0,NA,0.2	-0.678
11223	ENSG00000112414	ADGRG6	6	+	142440907	142440953	142438211	142438364	142443336	142446248	11223	62,108,145,80,111	126,3,17,4,162	92,100,205,127,85	55,353,120,230,103	135	89	1.14548e-14	8.29696e-13	0.245,0.96,0.849,0.93,0.311	0.524,0.157,0.53,0.267,0.352	0.293
36157	ENSG00000164620	RELL2	5	+	141638954	141639021	141638794	141638860	141639463	141639629	36157	117,11,14,12,127	32,2,5,3,47	29,115,23,82,70	23,49,10,32,17	156	89	1.18198e-14	8.53555e-13	0.676,0.758,0.615,0.695,0.607	0.418,0.572,0.568,0.594,0.701	0.1
20156	ENSG00000183077	AFMID	17	+	78205439	78205518	78202702	78202751	78205945	78206050	20156	1,8,5,4,7	7,9,4,12,5	16,5,2,5,0	6,7,2,1,5	168	89	1.18902e-14	8.56058e-13	0.07,0.32,0.398,0.15,0.426	0.586,0.275,0.346,0.726,0.0	-0.114
23767	ENSG00000047849	MAP4	3	-	47909037	47912421	47877416	47877523	47914816	47914939	23767	35,103,42,49,14	94,191,160,186,81	59,5,41,15,45	112,62,58,36,89	178	89	1.22734e-14	8.81002e-13	0.157,0.212,0.116,0.116,0.08	0.208,0.039,0.261,0.172,0.202	-0.04
25568	ENSG00000133318	RTN3	11	+	63718701	63721032	63681482	63681778	63749990	63750198	25568	27,112,46,30,16	70,169,112,157,73	18,8,7,23,22	59,56,35,60,57	178	89	1.30746e-14	9.35715e-13	0.162,0.249,0.17,0.087,0.099	0.132,0.067,0.091,0.161,0.162	0.031
4227	ENSG00000082269	FAM135A	6	+	70418374	70418492	70415290	70415376	70426438	70426532	4227	7,0,0,3,7	15,20,8,12,16	3,2,2,3,1	8,38,16,23,8	178	89	1.59909e-14	1.14102e-12	0.189,0.0,0.0,0.111,0.179	0.158,0.026,0.059,0.061,0.059	0.023
12639	ENSG00000082258	CCNT2	2	+	134945888	134945975	134942611	134942674	134946100	134946146	12639	3,3,0,2,1	20,7,11,14,23	1,1,3,1,4	8,14,5,11,5	176	89	1.72838e-14	1.22961e-12	0.071,0.178,0.0,0.067,0.022	0.059,0.035,0.233,0.044,0.288	-0.064
37276	ENSG00000159708	LRRC36	16	+	67367016	67367457	67363589	67363714	67370943	67371242	37276	15,0,0,0,21	3,0,0,0,1	7,21,2,4,10	5,2,0,1,1	178	89	1.79051e-14	1.27004e-12	0.714,NA,NA,NA,0.913	0.412,0.84,1.0,0.667,0.833	0.063
12355	ENSG00000104408	EIF3E	8	-	108242111	108242346	108241798	108241913	108248612	108248716	12355	23,8,9,10,1	177,234,167,238,181	1,7,4,4,5	176,146,112,107,144	178	89	1.88945e-14	1.33627e-12	0.061,0.017,0.026,0.021,0.003	0.003,0.023,0.018,0.018,0.017	0.01
6277	ENSG00000136861	CDK5RAP2	9	-	120407011	120407248	120404035	120404113	120408346	120408468	6277	80,113,202,106,56	1,25,14,5,2	62,79,49,46,69	3,0,3,2,1	178	89	2.01046e-14	1.41767e-12	0.976,0.693,0.878,0.914,0.933	0.912,1.0,0.891,0.92,0.972	-0.06
17162	ENSG00000049540	ELN	7	+	74036554	74036584	74035363	74035414	74037706	74037739	17162	26,169,681,51,52	3,7,33,2,3	73,20,51,20,304	7,0,2,1,22	119	89	2.1799e-14	1.53264e-12	0.866,0.948,0.939,0.95,0.928	0.886,1.0,0.95,0.937,0.912	-0.011
30332	ENSG00000163697	APBB2	4	-	40935076	40935139	40934613	40934699	40944864	40945070	30332	15,31,38,151,20	15,0,0,7,7	22,16,12,23,27	9,35,5,20,4	152	89	2.40707e-14	1.68741e-12	0.369,1.0,1.0,0.927,0.626	0.589,0.211,0.584,0.402,0.798	0.268
38157	ENSG00000174600	CMKLR1	12	-	108329994	108330207	108293588	108293664	108339026	108339341	38157	67,41,43,23,37	6,7,10,7,3	52,16,22,29,29	16,5,4,2,9	178	89	2.55783e-14	1.78787e-12	0.848,0.745,0.683,0.622,0.86	0.619,0.615,0.733,0.879,0.617	0.059
30871	ENSG00000064666	CNN2	19	+	1036129	1036246	1032558	1032696	1036415	1036562	30871	265,297,332,447,158	7,0,1,6,1	237,95,140,98,299	12,0,0,3,2	178	89	3.32125e-14	2.31473e-12	0.95,1.0,0.994,0.974,0.987	0.908,1.0,1.0,0.942,0.987	0.014
30763	ENSG00000172901	LVRN	5	+	116010740	116010894	116005911	116005967	116012373	116012468	30763	504,41,27,234,153	2,0,0,1,2	14,150,175,112,89	2,4,3,8,0	178	89	3.38482e-14	2.3522e-12	0.992,1.0,1.0,0.992,0.975	0.778,0.949,0.967,0.875,1.0	0.078
795	ENSG00000163702	IL17RC	3	+	9918334	9918409	9917926	9918075	9918499	9918609	795	31,314,178,86,31	2,21,19,13,2	87,27,22,15,36	13,13,0,0,2	164	89	3.39873e-14	2.35504e-12	0.894,0.89,0.836,0.782,0.894	0.784,0.53,1.0,1.0,0.907	0.015
30689	ENSG00000110324	IL10RA	11	+	117986683	117986813	117986390	117986534	117988381	117988502	30689	22,5,3,20,11	2,7,1,8,4	13,4,1,3,6	4,5,1,4,5	178	89	3.52127e-14	2.43292e-12	0.846,0.263,0.6,0.556,0.579	0.619,0.286,0.333,0.273,0.375	0.192
12296	ENSG00000149476	TKFC	11	+	61333548	61333650	61333221	61333329	61334619	61334731	12296	1,5,0,4,3	6,30,8,16,10	3,0,0,0,3	7,5,5,1,3	178	89	3.60323e-14	2.4824e-12	0.077,0.077,0.0,0.111,0.13	0.176,0.0,0.0,0.0,0.333	-0.023
2436	ENSG00000087303	NID2	14	-	52027200	52027344	52020058	52020178	52028721	52028850	2436	103,243,142,867,167	3,12,6,19,5	82,115,40,53,45	10,20,1,5,6	178	89	3.65471e-14	2.51065e-12	0.945,0.91,0.922,0.958,0.944	0.804,0.742,0.952,0.841,0.789	0.11
37496	ENSG00000075188	NUP37	12	-	102079058	102079216	102077321	102077503	102085765	102085855	37496	1,2,0,0,1	33,40,30,34,27	1,0,1,4,0	30,29,9,13,21	178	89	4.27698e-14	2.92973e-12	0.015,0.024,0.0,0.0,0.018	0.016,0.0,0.053,0.133,0.0	-0.029
19136	ENSG00000266967	AARSD1	17	-	42962174	42962295	42961191	42961351	42964105	42964237	19136	1,2,1,0,0	22,40,48,34,19	1,0,1,2,1	18,18,9,5,20	178	89	4.55167e-14	3.10901e-12	0.022,0.024,0.01,0.0,0.0	0.027,0.0,0.053,0.167,0.024	-0.043
38766	ENSG00000197562	RAB40C	16	+	596316	596448	590295	590433	617207	617268	38766	8,2,18,7,7	11,23,12,12,18	1,0,3,0,3	14,27,10,7,11	178	89	4.60667e-14	3.13764e-12	0.267,0.042,0.429,0.226,0.163	0.034,0.0,0.13,0.0,0.12	0.169
10819	ENSG00000082438	COBLL1	2	-	164727105	164727144	164722424	164722522	164727968	164728197	10819	123,5,3,28,61	166,42,47,92,204	50,227,166,87,78	102,216,192,152,131	128	89	4.92561e-14	3.34537e-12	0.34,0.076,0.042,0.175,0.172	0.254,0.422,0.375,0.285,0.293	-0.165
18693	ENSG00000110696	C11orf58	11	+	16748096	16748157	16744600	16744684	16752784	16752894	18693	759,736,486,825,607	16,8,6,17,11	485,506,416,460,403	10,0,4,6,5	150	89	4.969e-14	3.3653e-12	0.966,0.982,0.98,0.966,0.97	0.966,1.0,0.984,0.978,0.98	-0.009
30318	ENSG00000125746	EML2	19	-	45618821	45618943	45617629	45617697	45619059	45619191	30318	4,2,3,3,9	26,52,36,21,49	6,9,4,10,6	27,76,28,23,16	178	89	5.15746e-14	3.4831e-12	0.071,0.019,0.04,0.067,0.084	0.1,0.056,0.067,0.179,0.158	-0.056
25475	ENSG00000173786	CNP	17	+	41968067	41968740	41966740	41966887	41971891	41972031	25475	456,364,456,970,408	4,4,0,2,2	382,387,195,237,277	0,5,9,5,5	178	89	5.3848e-14	3.62642e-12	0.983,0.978,1.0,0.996,0.99	1.0,0.975,0.915,0.96,0.965	0.026
21156	ENSG00000082397	EPB41L3	18	-	5394676	5394793	5392385	5393478	5395066	5395147	21156	132,113,71,235,163	27,5,3,11,22	104,129,72,74,68	15,24,26,28,25	178	89	5.96026e-14	4.00273e-12	0.71,0.919,0.922,0.914,0.787	0.776,0.729,0.581,0.569,0.576	0.204
7823	ENSG00000224660	SH3BP5-AS1	3	+	15258108	15258183	15257454	15257606	15258545	15259056	7823	2,0,0,0,2	0,2,1,1,6	0,1,1,3,4	3,0,1,0,0	164	89	7.55322e-14	5.05834e-12	1.0,0.0,0.0,0.0,0.153	0.0,1.0,0.352,1.0,1.0	-0.44
32508	ENSG00000115677	HDLBP	2	-	241268957	241269295	241268476	241268541	241272760	241272834	32508	72,45,60,48,80	63,94,62,124,56	42,46,18,44,41	52,36,28,36,51	178	89	7.66948e-14	5.12189e-12	0.364,0.193,0.326,0.162,0.417	0.288,0.39,0.243,0.379,0.287	-0.025
12834	ENSG00000125354	SEPT6	X	-	119625334	119625379	119618712	119618786	119629317	119629508	12834	25,5,0,7,18	13,17,29,34,7	10,31,5,10,16	8,14,3,4,10	134	89	7.98337e-14	5.31671e-12	0.561,0.163,0.0,0.12,0.631	0.454,0.595,0.525,0.624,0.515	-0.248
4517	ENSG00000135899	SP110	2	-	230171695	230171767	230170620	230170761	230172065	230172174	4517	9,2,5,8,6	0,0,2,0,0	7,2,0,1,2	2,0,2,0,0	161	89	8.13784e-14	5.40456e-12	1.0,1.0,0.58,1.0,1.0	0.659,1.0,0.0,1.0,1.0	0.184
23326	ENSG00000133393	FOPNL	16	-	15873490	15873627	15867219	15867516	15879803	15879888	23326	125,118,89,153,78	1,0,1,0,0	68,61,59,66,77	1,1,0,2,2	178	89	8.57759e-14	5.68088e-12	0.984,1.0,0.978,1.0,1.0	0.971,0.968,1.0,0.943,0.951	0.026
5159	ENSG00000075413	MARK3	14	+	103490951	103491107	103480386	103480490	103491776	103492034	5159	9,11,8,7,7	61,78,54,77,47	7,6,6,12,11	34,42,19,20,38	178	89	1.19519e-13	7.89382e-12	0.069,0.066,0.069,0.043,0.069	0.093,0.067,0.136,0.231,0.126	-0.067
26075	ENSG00000141503	MINK1	17	+	4859212	4859328	4833412	4833640	4878316	4878382	26075	6,9,3,0,2	62,146,64,45,54	3,5,2,9,4	52,43,39,25,32	178	89	1.2936e-13	8.52033e-12	0.046,0.03,0.023,0.0,0.018	0.028,0.055,0.025,0.153,0.059	-0.041
17417	ENSG00000205981	DNAJC19	3	-	180988177	180988229	180988022	180988096	180989599	180989703	17417	81,98,98,126,67	1,3,2,1,0	55,52,48,51,48	1,3,2,0,1	141	89	1.30083e-13	8.54452e-12	0.981,0.954,0.969,0.988,1.0	0.972,0.916,0.938,1.0,0.968	0.02
2384	ENSG00000135124	P2RX4	12	+	121216954	121217002	121210064	121210298	121217133	121217281	2384	3,2,1,1,3	52,17,34,71,66	2,2,5,7,7	53,65,46,46,56	137	89	1.34708e-13	8.82412e-12	0.036,0.071,0.019,0.009,0.029	0.024,0.02,0.066,0.09,0.075	-0.022
12233	ENSG00000148337	CIZ1	9	-	128187862	128187934	128185546	128185776	128190328	128190444	12233	144,154,128,151,120	4,7,4,4,6	107,125,64,65,81	4,12,7,5,13	161	89	1.54576e-13	1.0098e-11	0.952,0.924,0.946,0.954,0.917	0.937,0.852,0.835,0.878,0.775	0.083
10326	ENSG00000127954	STEAP4	7	-	88290915	88291014	88283813	88284271	88306791	88306880	10326	35,7,2,8,31	78,13,7,12,67	44,87,83,45,39	39,167,116,99,65	178	89	1.66381e-13	1.08103e-11	0.183,0.212,0.125,0.25,0.188	0.361,0.207,0.263,0.185,0.231	-0.058
30676	ENSG00000117640	MTFR1L	1	+	25823237	25823323	25823018	25823128	25823643	25823748	30676	57,7,8,17,34	68,80,71,75,50	15,40,16,44,19	58,46,34,37,36	175	89	1.66128e-13	1.08103e-11	0.299,0.043,0.054,0.103,0.257	0.116,0.307,0.193,0.377,0.212	-0.09
34622	ENSG00000143774	GUK1	1	+	228148370	228148539	228147620	228147699	228148664	228148808	34622	670,1945,1294,1310,690	14,50,44,44,21	703,495,395,393,480	18,14,4,8,9	178	89	1.74278e-13	1.12927e-11	0.96,0.951,0.936,0.937,0.943	0.951,0.946,0.98,0.961,0.964	-0.015
26225	ENSG00000164181	ELOVL7	5	-	60802626	60802665	60799179	60799230	60844159	60844269	26225	1,0,2,0,2	4,0,2,1,6	0,1,0,1,0	0,5,9,3,0	128	89	1.85467e-13	1.19854e-11	0.148,NA,0.41,0.0,0.188	NA,0.122,0.0,0.188,NA	0.083
30873	ENSG00000064666	CNN2	19	+	1036066	1036246	1032558	1032696	1036415	1036562	30873	267,305,340,456,160	7,0,1,6,1	243,95,141,98,307	12,0,0,3,2	178	89	1.93689e-13	1.2483e-11	0.95,1.0,0.994,0.974,0.988	0.91,1.0,1.0,0.942,0.987	0.013
23757	ENSG00000143742	SRP9	1	+	225786861	225786985	225783299	225783368	225789239	225790466	23757	64,85,72,89,75	56,93,83,50,48	45,67,30,24,22	47,36,25,54,35	178	89	1.99331e-13	1.28122e-11	0.364,0.314,0.303,0.471,0.439	0.324,0.482,0.375,0.182,0.239	0.058
33310	ENSG00000138640	FAM13A	4	-	88767982	88768059	88767552	88767595	88781164	88781351	33310	163,18,39,21,126	1,1,2,0,0	71,266,177,167,102	0,0,0,0,0	166	89	2.24748e-13	1.44073e-11	0.989,0.906,0.913,1.0,1.0	1.0,1.0,1.0,1.0,1.0	-0.038
24100	ENSG00000129353	SLC44A2	19	+	10627721	10627795	10626252	10626301	10627919	10628004	24100	757,491,320,509,541	8,8,3,2,3	429,810,438,519,396	1,4,0,1,1	163	89	2.7452e-13	1.7551e-11	0.981,0.971,0.983,0.993,0.99	0.996,0.991,1.0,0.996,0.995	-0.012
37485	ENSG00000118495	PLAGL1	6	-	143985134	143985174	143968906	143968978	144008089	144008406	37485	24,27,29,17,42	55,43,20,37,56	23,14,17,12,20	67,40,20,24,42	129	89	2.85158e-13	1.81826e-11	0.231,0.302,0.5,0.241,0.341	0.191,0.195,0.37,0.256,0.247	0.071
33803	ENSG00000104529	EEF1D	8	-	143593892	143594071	143586728	143586852	143597347	143597402	33803	46,19,15,17,44	411,735,582,410,306	21,38,27,11,22	371,261,184,187,252	178	89	2.90649e-13	1.84836e-11	0.053,0.013,0.013,0.02,0.067	0.028,0.068,0.068,0.029,0.042	-0.014
18048	ENSG00000119185	ITGB1BP1	2	-	9418625	9418732	9412268	9412405	9423372	9423547	18048	60,276,172,240,71	6,5,11,0,1	98,69,53,43,40	3,3,1,7,5	178	89	2.95373e-13	1.87343e-11	0.833,0.965,0.887,1.0,0.973	0.942,0.92,0.964,0.754,0.8	0.056
13189	ENSG00000068308	OTUD5	X	-	48936190	48936358	48934953	48935018	48944189	48944283	13189	30,12,7,12,26	127,90,85,112,88	26,19,17,12,19	63,91,59,62,52	178	89	2.96624e-13	1.8764e-11	0.106,0.063,0.04,0.051,0.129	0.171,0.095,0.126,0.088,0.154	-0.049
5490	ENSG00000012817	KDM5D	Y	-	19739527	19739662	19735620	19735750	19741317	19741488	5490	3,0,0,13,69	1,0,0,3,5	0,0,24,44,61	0,0,0,3,1	178	89	4.19603e-13	2.64736e-11	0.6,NA,NA,0.684,0.873	NA,NA,1.0,0.88,0.968	-0.23
15880	ENSG00000168397	ATG4B	2	+	241655270	241655343	241654545	241654647	241666644	241666838	15880	117,164,113,153,108	0,0,0,0,0	101,89,79,57,84	0,1,0,1,0	162	89	4.54142e-13	2.85775e-11	1.0,1.0,1.0,1.0,1.0	1.0,0.98,1.0,0.969,1.0	0.01
7641	ENSG00000164961	WASHC5	8	-	125083712	125084022	125083112	125083258	125091614	125091840	7641	103,102,71,133,85	4,0,2,0,2	83,84,66,83,89	1,5,1,5,1	178	89	4.7801e-13	3.00008e-11	0.928,1.0,0.947,1.0,0.955	0.976,0.894,0.971,0.892,0.978	0.024
10275	ENSG00000135164	DMTF1	7	+	87154227	87154278	87152545	87152555	87154389	87154528	10275	4,4,2,0,2	1,2,1,3,1	2,0,1,0,1	0,5,2,0,2	140	89	4.97648e-13	3.10706e-11	0.718,0.56,0.56,0.0,0.56	1.0,0.0,0.241,NA,0.241	0.109
24395	ENSG00000142188	TMEM50B	21	-	33436882	33436992	33432484	33432802	33439213	33439297	24395	75,121,111,123,48	30,13,22,33,11	103,40,38,61,57	17,26,9,21,29	178	89	4.97317e-13	3.10706e-11	0.556,0.823,0.716,0.651,0.686	0.752,0.435,0.679,0.592,0.496	0.096
15346	ENSG00000160072	ATAD3B	1	+	1489691	1489811	1489203	1489274	1490256	1490424	15346	15,29,27,17,25	12,9,2,6,19	12,19,21,10,7	13,9,8,4,9	178	89	5.70056e-13	3.54989e-11	0.385,0.617,0.871,0.586,0.397	0.316,0.514,0.568,0.556,0.28	0.124
29616	ENSG00000110079	MS4A4A	11	+	60282593	60282739	60280655	60280716	60292224	60292384	29616	79,22,22,24,154	101,22,31,91,102	48,60,24,286,82	88,24,26,26,53	178	89	5.76658e-13	3.5817e-11	0.281,0.333,0.262,0.117,0.43	0.214,0.556,0.316,0.846,0.436	-0.189
34620	ENSG00000143774	GUK1	1	+	228148370	228148456	228147614	228147699	228148664	228148880	34620	665,1939,1290,1304,684	14,50,44,44,21	697,486,390,389,472	18,14,4,8,9	175	89	6.33815e-13	3.92654e-11	0.96,0.952,0.937,0.938,0.943	0.952,0.946,0.98,0.961,0.964	-0.015
34060	ENSG00000215193	PEX26	22	+	18085111	18085258	18083436	18083732	18087971	18105396	34060	65,67,54,90,58	10,10,5,4,6	41,42,15,31,31	8,8,3,1,4	178	89	6.95629e-13	4.29838e-11	0.765,0.77,0.844,0.918,0.829	0.719,0.724,0.714,0.939,0.795	0.047
5852	ENSG00000162231	NXF1	11	-	62804081	62804210	62803791	62803978	62805328	62805469	5852	4,7,3,0,2	130,94,63,87,110	1,0,0,2,2	81,100,76,67,64	178	89	7.54892e-13	4.65258e-11	0.015,0.036,0.023,0.0,0.009	0.006,0.0,0.0,0.015,0.015	0.009
27146	ENSG00000155508	CNOT8	5	+	154859694	154859873	154858624	154858768	154863206	154863395	27146	4,6,2,4,4	17,38,27,50,26	4,2,3,7,5	18,19,11,6,15	178	89	7.72817e-13	4.75084e-11	0.105,0.073,0.036,0.038,0.071	0.1,0.05,0.12,0.368,0.143	-0.092
21399	ENSG00000087088	BAX	19	+	48955547	48955833	48954896	48954962	48956197	48956333	21399	349,276,292,429,333	0,0,2,0,1	264,231,207,219,149	2,2,0,2,0	178	89	7.76986e-13	4.76425e-11	1.0,1.0,0.986,1.0,0.994	0.985,0.983,1.0,0.982,1.0	0.006
35502	ENSG00000183878	UTY	Y	-	13359087	13359222	13357876	13357969	13359766	13359986	35502	0,0,0,7,9	0,0,0,1,3	0,0,4,3,5	0,0,1,3,4	178	89	7.88067e-13	4.81988e-11	NA,NA,NA,0.778,0.6	NA,NA,0.667,0.333,0.385	0.227
25476	ENSG00000173786	CNP	17	+	41968072	41968740	41966814	41966887	41971891	41972031	25476	384,310,394,851,354	4,4,0,2,2	333,325,165,214,244	0,5,9,5,5	178	89	8.30006e-13	5.06346e-11	0.98,0.975,1.0,0.995,0.989	1.0,0.97,0.902,0.955,0.961	0.03
5043	ENSG00000173402	DAG1	3	+	49488625	49488745	49470276	49470433	49510418	49510765	5043	10,14,13,17,10	48,51,36,55,46	11,16,8,3,10	42,107,60,33,30	178	89	8.53534e-13	5.19378e-11	0.094,0.121,0.153,0.134,0.098	0.116,0.07,0.063,0.043,0.143	0.033
19900	ENSG00000074966	TXK	4	-	48076401	48076466	48071516	48071674	48079911	48080066	19900	24,1,3,12,41	5,3,0,0,8	19,39,13,84,17	2,8,2,9,0	154	89	8.64882e-13	5.24951e-11	0.735,0.162,1.0,1.0,0.748	0.846,0.738,0.79,0.844,1.0	-0.115
35488	ENSG00000167257	RNF214	11	+	117282745	117282850	117282403	117282536	117283114	117283210	35488	119,56,72,64,66	4,0,0,1,2	40,54,60,45,50	4,1,1,1,2	178	89	1.01111e-12	6.12158e-11	0.937,1.0,1.0,0.97,0.943	0.833,0.964,0.968,0.957,0.926	0.04
2928	ENSG00000137699	TRIM29	11	-	120116958	120117057	120115337	120115414	120118222	120118321	2928	5,383,131,7,0	94,1249,446,102,97	47,3,3,9,6	249,98,123,86,106	178	89	1.03624e-12	6.25787e-11	0.026,0.133,0.128,0.033,0.0	0.086,0.015,0.012,0.05,0.028	0.026
30236	ENSG00000153832	FBXO36	2	+	229932770	229932886	229922301	229922609	229976240	229976349	30236	0,6,0,0,2	0,13,0,8,6	0,0,0,3,0	2,2,1,2,1	178	89	1.08066e-12	6.50976e-11	NA,0.188,NA,0.0,0.143	0.0,0.0,0.0,0.429,0.0	0.025
33313	ENSG00000138640	FAM13A	4	-	88790585	88790627	88787752	88787932	88822975	88823258	33313	193,18,25,36,122	1,0,0,0,1	96,224,148,145,122	1,0,0,0,0	131	89	1.08911e-12	6.54422e-11	0.992,1.0,1.0,1.0,0.988	0.985,1.0,1.0,1.0,1.0	-0.001
7830	ENSG00000159023	EPB41	1	+	29060421	29060484	29053103	29053312	29064981	29065221	7830	10,79,57,7,26	1,7,14,3,7	10,1,7,11,5	0,10,3,2,1	152	89	1.10633e-12	6.63108e-11	0.854,0.869,0.704,0.577,0.685	1.0,0.055,0.577,0.763,0.745	0.11
38055	ENSG00000242086	LINC00969	3	+	195696360	195696589	195688532	195688797	195699029	195699207	38055	64,51,21,15,17	15,5,0,8,2	34,35,29,28,7	12,11,10,14,1	178	89	1.14347e-12	6.83659e-11	0.681,0.836,1.0,0.484,0.81	0.586,0.614,0.592,0.5,0.778	0.148
12027	ENSG00000029363	BCLAF1	6	-	136273962	136274189	136273081	136273187	136275531	136275701	12027	28,13,7,18,14	105,64,52,107,73	8,10,4,4,9	48,88,62,94,60	178	89	1.28255e-12	7.64903e-11	0.118,0.092,0.063,0.078,0.087	0.077,0.054,0.031,0.021,0.07	0.037
14178	ENSG00000112419	PHACTR2	6	+	143712015	143712183	143677964	143678209	143748984	143749065	14178	174,80,53,92,209	1,0,3,0,2	93,252,137,155,160	0,0,2,0,0	178	89	1.61037e-12	9.58028e-11	0.989,1.0,0.898,1.0,0.981	1.0,1.0,0.972,1.0,1.0	-0.021
23631	ENSG00000143164	DCAF6	1	+	168050891	168050933	168044899	168045227	168063620	168063759	23631	0,0,0,1,0	93,153,98,106,69	0,0,0,2,1	76,42,42,51,69	131	89	1.68094e-12	9.97536e-11	0.0,0.0,0.0,0.006,0.0	0.0,0.0,0.0,0.026,0.01	-0.006
32050	ENSG00000213918	DNASE1	16	+	3655848	3655966	3655372	3655520	3656101	3656185	32050	8,11,4,2,6	12,12,14,13,18	6,7,12,10,10	9,11,13,2,8	178	89	1.7162e-12	1.01595e-10	0.25,0.314,0.125,0.071,0.143	0.25,0.241,0.316,0.714,0.385	-0.201
11375	ENSG00000163913	IFT122	3	+	129456113	129456264	129451913	129451998	129458598	129458677	11375	0,0,0,0,0	10,27,13,22,7	0,2,1,1,2	12,2,5,1,8	178	89	1.76915e-12	1.04472e-10	0.0,0.0,0.0,0.0,0.0	0.0,0.333,0.091,0.333,0.111	-0.174
11088	ENSG00000167258	CDK12	17	+	39556863	39557058	39556285	39556413	39564759	39564907	11088	2,3,5,6,6	7,5,10,14,8	6,4,4,2,9	6,4,4,2,1	178	89	1.97219e-12	1.16175e-10	0.125,0.231,0.2,0.176,0.273	0.333,0.333,0.333,0.333,0.818	-0.229
18205	ENSG00000197043	ANXA6	5	-	151110626	151110644	151109752	151109846	151117126	151117180	18205	456,177,263,219,505	110,30,48,51,188	205,395,178,220,336	59,217,67,101,105	107	89	2.20632e-12	1.29648e-10	0.775,0.831,0.82,0.781,0.691	0.743,0.602,0.688,0.644,0.727	0.099
6537	ENSG00000121350	PYROXD1	12	+	21452080	21452154	21449562	21449691	21455131	21455292	6537	14,44,35,30,14	0,2,0,2,1	12,16,6,15,18	2,1,2,1,0	163	89	2.26199e-12	1.32594e-10	1.0,0.923,1.0,0.891,0.884	0.766,0.897,0.621,0.891,1.0	0.105
850	ENSG00000185813	PCYT2	17	-	81907203	81907257	81906759	81906898	81907553	81907598	850	21,85,53,33,11	16,24,14,18,10	33,9,12,13,14	12,19,15,11,17	143	89	2.28707e-12	1.33738e-10	0.45,0.688,0.702,0.533,0.406	0.631,0.228,0.332,0.424,0.339	0.165
27634	ENSG00000113971	NPHP3	3	-	132682702	132682818	132680608	132682090	132683398	132683524	27634	125,107,116,139,95	0,0,0,0,0	72,44,32,42,54	0,5,3,0,3	178	89	2.46112e-12	1.43566e-10	1.0,1.0,1.0,1.0,1.0	1.0,0.815,0.842,1.0,0.9	0.089
21448	ENSG00000214253	FIS1	7	-	101244006	101244139	101240829	101240906	101251894	101252133	21448	616,1095,752,833,769	8,5,3,6,6	483,611,340,476,461	10,5,4,7,12	178	89	2.46739e-12	1.43582e-10	0.975,0.991,0.992,0.986,0.985	0.96,0.984,0.977,0.971,0.951	0.017
16407	ENSG00000109670	FBXW7	4	-	152412479	152412529	152411302	152411872	152534940	152535001	16407	13,9,0,14,1	4,5,3,12,8	3,2,1,1,0	5,9,2,4,10	139	89	2.73903e-12	1.59003e-10	0.675,0.535,0.0,0.428,0.074	0.278,0.125,0.243,0.138,0.0	0.186
19960	ENSG00000173480	ZNF417	19	-	57915564	57915665	57912059	57912186	57916378	57916592	19960	2,0,0,1,1	6,3,8,2,3	0,0,4,0,3	3,0,1,2,4	178	89	2.81374e-12	1.62946e-10	0.143,0.0,0.0,0.2,0.143	0.0,NA,0.667,0.0,0.273	-0.138
1889	ENSG00000219200	RNASEK	17	+	7013318	7013516	7012460	7012761	7013665	7013742	1889	67,37,27,71,66	413,493,409,1040,424	37,52,42,43,33	328,386,314,271,252	178	89	2.9443e-12	1.70095e-10	0.075,0.036,0.032,0.033,0.072	0.053,0.063,0.063,0.074,0.061	-0.013
1406	ENSG00000150722	PPP1R1C	2	+	181987838	181987899	181975218	181975264	182061441	182061479	1406	2,1,4,1,2	0,1,1,0,0	0,1,1,0,0	2,0,3,0,0	150	89	2.96806e-12	1.71056e-10	1.0,0.372,0.704,1.0,1.0	0.0,1.0,0.165,NA,NA	0.427
17743	ENSG00000163939	PBRM1	3	-	52558248	52558413	52550746	52550817	52561766	52561968	17743	25,11,13,19,38	9,9,12,10,10	21,29,13,15,15	5,1,0,5,5	178	89	3.18924e-12	1.83362e-10	0.581,0.379,0.351,0.487,0.655	0.677,0.935,1.0,0.6,0.6	-0.272
36960	ENSG00000111785	RIC8B	12	+	106873031	106873174	106870822	106870942	106885903	106886360	36960	0,0,1,3,0	1,4,1,9,0	2,0,0,2,0	3,0,0,0,0	178	89	3.41537e-12	1.95894e-10	0.0,0.0,0.333,0.143,NA	0.25,NA,NA,1.0,NA	-0.506
32232	ENSG00000084234	APLP2	11	+	130137255	130137291	130135562	130135715	130140397	130140483	32232	95,47,74,153,69	503,404,357,747,449	59,83,43,42,52	390,436,413,339,369	125	89	3.52032e-12	2.01431e-10	0.119,0.076,0.129,0.127,0.099	0.097,0.119,0.069,0.081,0.091	0.019
28622	ENSG00000104613	INTS10	8	+	19841826	19841955	19837080	19837160	19842847	19842927	28622	0,4,0,0,3	65,66,32,43,63	3,1,1,2,0	36,31,23,30,25	178	89	3.85306e-12	2.19946e-10	0.0,0.029,0.0,0.0,0.023	0.04,0.016,0.021,0.032,0.0	-0.011
11081	ENSG00000122545	SEPT7	7	+	35879595	35879719	35873640	35873775	35879822	35879940	11081	4,6,1,2,1	192,220,222,215,194	5,7,2,0,4	147,94,87,123,113	178	89	4.045e-12	2.30354e-10	0.01,0.013,0.002,0.005,0.003	0.017,0.036,0.011,0.0,0.017	-0.01
25372	ENSG00000153774	CFDP1	16	-	75301756	75301905	75293907	75294042	75305023	75305438	25372	6,10,10,8,14	144,117,121,202,148	0,4,4,0,1	127,125,79,137,118	178	89	4.20109e-12	2.38676e-10	0.02,0.041,0.04,0.019,0.045	0.0,0.016,0.025,0.0,0.004	0.024
30366	ENSG00000164828	SUN1	7	+	832019	832101	817279	817499	832504	832601	30366	5,29,20,2,1	0,14,14,1,0	3,0,0,0,5	2,1,0,0,6	171	89	4.55365e-12	2.58094e-10	1.0,0.519,0.426,0.51,1.0	0.438,0.0,NA,NA,0.303	0.444
23037	ENSG00000151914	DST	6	-	56529447	56529774	56528840	56528925	56529973	56530133	23037	68,506,417,351,73	0,0,0,3,0	185,69,41,36,75	2,0,0,1,1	178	89	4.80668e-12	2.71793e-10	1.0,1.0,1.0,0.983,1.0	0.979,1.0,1.0,0.947,0.974	0.017
13379	ENSG00000151276	MAGI1	3	-	65375744	65375945	65364852	65364946	65379260	65379554	13379	18,8,32,7,23	7,1,8,6,8	20,24,13,5,18	5,2,0,4,5	178	89	5.18524e-12	2.92509e-10	0.563,0.8,0.667,0.368,0.59	0.667,0.857,1.0,0.385,0.643	-0.113
12342	ENSG00000197461	PDGFA	7	-	500430	500499	498308	498574	501115	501242	12342	9,20,15,4,10	20,78,75,32,23	10,3,17,7,10	55,13,10,11,36	158	89	5.31894e-12	2.99346e-10	0.202,0.126,0.101,0.066,0.197	0.093,0.115,0.489,0.264,0.135	-0.081
27941	ENSG00000154328	NEIL2	8	+	11770173	11770335	11769709	11769791	11771445	11771590	27941	11,13,9,25,12	5,12,5,17,3	9,1,2,0,6	6,7,5,2,4	178	89	5.3637e-12	3.01158e-10	0.524,0.351,0.474,0.424,0.667	0.429,0.067,0.167,0.0,0.429	0.27
28462	ENSG00000158555	GDPD5	11	-	75448491	75448649	75444412	75444495	75448976	75449122	28462	263,21,19,18,286	169,15,28,42,171	86,184,137,228,188	64,116,70,83,101	178	89	5.56158e-12	3.11539e-10	0.438,0.412,0.253,0.176,0.455	0.402,0.442,0.495,0.579,0.482	-0.133
25497	ENSG00000132694	ARHGEF11	1	-	156939148	156939285	156938417	156938513	156939547	156939740	25497	3,5,10,6,14	47,13,27,59,32	5,15,10,10,9	25,10,13,12,10	178	89	5.78415e-12	3.23252e-10	0.031,0.161,0.156,0.048,0.179	0.091,0.429,0.278,0.294,0.31	-0.165
20591	ENSG00000143537	ADAM15	1	+	155060762	155060832	155060204	155060343	155062244	155062369	20591	155,299,337,173,182	50,48,3,8,0	150,79,69,93,45	3,21,26,0,53	159	89	5.87382e-12	3.275e-10	0.634,0.777,0.984,0.924,1.0	0.966,0.678,0.598,1.0,0.322	0.151
38668	ENSG00000005379	TSPOAP1	17	-	58304337	58304399	58301230	58302447	58305060	58305171	38668	3,13,9,5,2	0,6,3,2,2	2,0,1,0,0	1,0,2,0,2	151	89	6.30766e-12	3.50873e-10	1.0,0.561,0.639,0.596,0.371	0.541,NA,0.228,NA,0.0	0.377
5639	ENSG00000075151	EIF4G3	1	-	21001198	21001312	20981047	20981227	21002712	21002808	5639	3,10,9,18,3	8,24,16,45,16	6,7,5,3,0	10,2,2,3,9	178	89	6.58091e-12	3.65225e-10	0.158,0.172,0.22,0.167,0.086	0.231,0.636,0.556,0.333,0.0	-0.191
27018	ENSG00000128563	PRKRIP1	7	+	102365973	102366076	102363894	102364411	102375822	102375949	27018	103,85,63,82,60	9,5,1,0,0	69,81,38,52,63	0,0,0,1,1	178	89	6.67293e-12	3.69477e-10	0.851,0.895,0.969,1.0,1.0	1.0,1.0,1.0,0.963,0.969	-0.043
32598	ENSG00000196405	EVL	14	+	100134652	100134867	100132718	100132779	100135904	100135968	32598	3,1,2,6,0	64,34,53,153,46	3,2,0,1,5	42,33,24,23,29	178	89	7.08675e-12	3.91486e-10	0.023,0.014,0.019,0.019,0.0	0.034,0.029,0.0,0.021,0.079	-0.018
11109	ENSG00000214135	AC132008.2	3	-	197624471	197624720	197624111	197624197	197627779	197627842	11109	83,20,14,13,62	24,41,34,24,60	38,56,24,48,37	23,28,10,20,13	178	89	7.95947e-12	4.38686e-10	0.634,0.196,0.171,0.213,0.341	0.452,0.5,0.545,0.545,0.587	-0.215
39544	ENSG00000137496	IL18BP	11	+	71999258	71999370	71998891	71999019	71999926	72000012	39544	10,2,0,8,3	17,0,6,15,1	2,4,0,1,1	10,13,3,5,2	178	89	7.98697e-12	4.39192e-10	0.227,1.0,0.0,0.211,0.6	0.091,0.133,0.0,0.091,0.2	0.305
25450	ENSG00000055147	FAM114A2	5	-	154038292	154038434	154034743	154034967	154038856	154038932	25450	1,1,1,2,6	19,8,12,24,1	0,1,0,0,5	4,4,2,7,4	178	89	8.84924e-12	4.85493e-10	0.026,0.059,0.04,0.04,0.75	0.0,0.111,0.0,0.0,0.385	0.084
35659	ENSG00000155366	RHOC	1	-	112705099	112706252	112703643	112703806	112707077	112707127	35659	499,1145,905,959,423	47,264,161,160,122	553,387,326,408,404	84,40,23,38,44	178	89	8.88757e-12	4.86483e-10	0.841,0.684,0.738,0.75,0.634	0.767,0.829,0.876,0.843,0.821	-0.098
27243	ENSG00000159496	RGL4	22	+	23698554	23698645	23698211	23698333	23698843	23698978	27243	0,0,0,0,1	0,8,2,2,2	0,0,0,0,1	0,1,0,0,1	178	89	8.93266e-12	4.87837e-10	NA,0.0,0.0,0.0,0.2	NA,0.0,NA,NA,0.333	-0.117
13609	ENSG00000102547	CAB39L	13	-	49401132	49401270	49382799	49382941	49433317	49433393	13609	8,19,16,272,14	1,4,6,23,2	7,5,3,4,7	4,2,2,0,6	178	89	9.15595e-12	4.98895e-10	0.8,0.704,0.571,0.855,0.778	0.467,0.556,0.429,1.0,0.368	0.178
10753	ENSG00000010810	FYN	6	-	111813891	111814107	111780565	111780635	111846588	111846615	10753	0,2,0,0,0	17,37,41,66,13	0,0,0,6,0	11,13,8,2,16	178	89	9.5064e-12	5.16816e-10	0.0,0.026,0.0,0.0,0.0	0.0,0.0,0.0,0.6,0.0	-0.115
35753	ENSG00000117054	ACADM	1	+	75750769	75750891	75750450	75750546	75761121	75761370	35753	0,0,1,2,2	38,52,69,32,36	1,0,0,2,3	40,12,16,15,37	178	89	1.03612e-11	5.62013e-10	0.0,0.0,0.007,0.03,0.027	0.012,0.0,0.0,0.063,0.039	-0.01
37139	ENSG00000141522	ARHGDIA	17	-	81869055	81869075	81868630	81868943	81869172	81869236	37139	127,262,124,175,94	0,0,0,1,2	96,92,79,61,79	0,0,1,0,3	109	89	1.13077e-11	6.11969e-10	1.0,1.0,1.0,0.993,0.975	1.0,1.0,0.985,1.0,0.956	0.005
10160	ENSG00000170545	SMAGP	12	-	51253573	51253593	51246750	51246831	51269244	51269316	10160	2,2,0,0,4	129,54,24,56,230	0,3,0,0,0	88,181,74,119,74	109	89	1.1708e-11	6.32207e-10	0.013,0.029,0.0,0.0,0.014	0.0,0.013,0.0,0.0,0.0	0.009
30887	ENSG00000138674	SEC31A	4	-	82861630	82861708	82857688	82857764	82862533	82862572	30887	118,239,205,286,91	38,39,40,34,33	115,60,88,68,67	26,32,27,28,23	167	89	1.26419e-11	6.81099e-10	0.623,0.766,0.732,0.818,0.595	0.702,0.5,0.635,0.564,0.608	0.105
6953	ENSG00000186866	POFUT2	21	-	45277232	45277773	45277016	45277142	45278102	45278169	6953	100,27,40,42,90	53,91,59,87,38	49,56,48,76,49	35,31,20,38,27	178	89	1.33045e-11	7.15192e-10	0.485,0.129,0.253,0.194,0.542	0.412,0.475,0.545,0.5,0.476	-0.161
20313	ENSG00000262117	BCAR4	16	-	11828321	11828606	11819829	11820297	11828698	11828832	20313	355,6,9,116,269	98,10,5,20,93	92,298,278,214,159	35,123,110,65,61	178	89	1.33491e-11	7.15986e-10	0.644,0.231,0.474,0.744,0.591	0.568,0.548,0.558,0.622,0.566	-0.036
17112	ENSG00000127990	SGCE	7	-	94639340	94639448	94629718	94629841	94655989	94656186	17112	12,5,2,6,4	34,34,58,74,29	4,9,8,10,2	27,29,24,25,19	178	89	1.4602e-11	7.81436e-10	0.15,0.068,0.017,0.039,0.065	0.069,0.134,0.143,0.167,0.05	-0.045
31538	ENSG00000132881	RSG1	1	-	16232892	16233017	16232509	16232646	16233611	16233764	31538	8,24,14,46,15	0,12,7,4,1	11,3,2,14,9	4,5,1,6,4	178	89	1.48744e-11	7.94239e-10	1.0,0.5,0.5,0.852,0.882	0.579,0.231,0.5,0.538,0.529	0.271
34979	ENSG00000092529	CAPN3	15	+	42389952	42390096	42388927	42389096	42392638	42392722	34979	5,10,20,40,7	2,0,3,1,0	2,2,1,3,2	2,1,2,1,0	178	89	1.49709e-11	7.97614e-10	0.556,1.0,0.769,0.952,1.0	0.333,0.5,0.2,0.6,1.0	0.329
7209	ENSG00000101928	MOSPD1	X	-	134891478	134891640	134888953	134889192	134896816	134897034	7209	53,36,31,86,31	4,10,6,14,9	27,25,20,27,22	4,8,4,7,9	178	89	1.5518e-11	8.24934e-10	0.869,0.643,0.721,0.754,0.633	0.771,0.61,0.714,0.659,0.55	0.063
22958	ENSG00000168003	SLC3A2	11	+	62876783	62876879	62871576	62871669	62881018	62881447	22958	24,3,1,19,30	16,3,0,39,23	11,26,27,10,10	12,37,28,31,12	178	89	1.88045e-11	9.97426e-10	0.429,0.333,1.0,0.196,0.395	0.314,0.26,0.325,0.139,0.294	0.204
15950	ENSG00000132470	ITGB4	17	+	75737537	75737644	75737321	75737444	75739671	75739705	15950	187,948,245,155,211	0,2,1,0,0	196,212,202,129,190	1,0,3,0,0	178	89	1.90412e-11	1.00776e-09	1.0,0.996,0.992,1.0,1.0	0.99,1.0,0.971,1.0,1.0	0.005
21465	ENSG00000074603	DPP8	15	-	65515655	65515791	65512294	65512564	65517485	65517704	21465	1,2,5,2,1	20,15,7,16,16	4,9,9,6,2	14,18,12,16,17	178	89	1.9357e-11	1.02221e-09	0.024,0.063,0.263,0.059,0.03	0.125,0.2,0.273,0.158,0.056	-0.075
9103	ENSG00000175455	CCDC14	3	-	123956739	123956795	123956354	123956427	123961143	123961408	9103	5,4,10,9,12	0,2,2,0,1	5,1,3,2,1	1,2,1,0,0	145	89	1.98493e-11	1.04591e-09	1.0,0.551,0.754,1.0,0.88	0.754,0.235,0.648,1.0,1.0	0.11
28928	ENSG00000115355	CCDC88A	2	-	55303068	55303152	55301871	55302072	55308808	55309023	28928	6,9,3,25,11	10,3,1,7,1	5,7,5,2,6	2,1,0,0,0	173	89	2.00929e-11	1.05507e-09	0.236,0.607,0.607,0.648,0.85	0.563,0.783,1.0,1.0,1.0	-0.28
3971	ENSG00000115523	GNLY	2	+	85694752	85694923	85694425	85694470	85695319	85695423	3971	3,11,1,188,7	15,18,8,2458,34	6,2,0,0,1	19,0,2,4,1	178	89	2.01113e-11	1.05507e-09	0.091,0.234,0.059,0.037,0.093	0.136,1.0,0.0,0.0,0.333	-0.191
37794	ENSG00000108312	UBTF	17	-	44208618	44209001	44207863	44207911	44209351	44209422	37794	50,43,19,18,36	68,103,110,90,88	24,29,26,33,28	60,68,46,45,54	178	89	2.11344e-11	1.10632e-09	0.269,0.173,0.079,0.091,0.17	0.167,0.176,0.22,0.268,0.206	-0.051
20210	ENSG00000131051	RBM39	20	-	35739392	35739547	35738967	35739017	35740823	35740887	20210	212,95,73,127,221	54,85,56,66,83	135,192,154,140,176	28,44,22,48,27	178	89	2.13544e-11	1.11541e-09	0.662,0.358,0.395,0.49,0.571	0.707,0.686,0.778,0.593,0.765	-0.211
6311	ENSG00000101150	TPD52L2	20	+	63875815	63875875	63873667	63873816	63882718	63882820	6311	181,388,309,508,143	43,19,26,71,40	186,166,129,94,134	25,52,28,32,33	149	89	2.21236e-11	1.15307e-09	0.715,0.924,0.877,0.81,0.681	0.816,0.656,0.733,0.637,0.708	0.091
14838	ENSG00000160293	VAV2	9	-	133769416	133769503	133768441	133768596	133770377	133770501	14838	4,0,0,0,0	50,59,53,68,28	0,1,2,1,1	49,14,35,23,36	176	89	2.63409e-11	1.3699e-09	0.039,0.0,0.0,0.0,0.0	0.0,0.035,0.028,0.022,0.014	-0.012
23342	ENSG00000182220	ATP6AP2	X	+	40597248	40597344	40591233	40591365	40597526	40597664	23342	322,571,383,876,251	3,2,1,5,2	263,283,211,249,236	0,5,2,2,1	178	89	2.66231e-11	1.38158e-09	0.982,0.993,0.995,0.989,0.984	1.0,0.966,0.981,0.984,0.992	0.004
14601	ENSG00000108848	LUC7L3	17	+	50737286	50737479	50736959	50737026	50740305	50740345	14601	69,25,29,55,74	71,93,78,72,87	41,60,40,43,59	55,60,32,55,62	178	89	2.85147e-11	1.47654e-09	0.327,0.118,0.157,0.276,0.298	0.272,0.333,0.385,0.281,0.322	-0.083
32501	ENSG00000115677	HDLBP	2	-	241269200	241269295	241268476	241268541	241272760	241272812	32501	16,2,10,8,12	63,94,62,124,56	5,8,3,10,6	52,36,28,36,51	178	89	2.94482e-11	1.5216e-09	0.113,0.011,0.075,0.031,0.097	0.046,0.1,0.051,0.122,0.056	-0.01
28769	ENSG00000116604	MEF2D	1	-	156476493	156476514	156475107	156475237	156477011	156477202	28769	1,28,6,3,2	73,46,58,77,62	1,1,0,4,3	51,94,36,43,57	110	89	2.97215e-11	1.53241e-09	0.011,0.33,0.077,0.031,0.025	0.016,0.009,0.0,0.07,0.041	0.068
16904	ENSG00000133961	NUMB	14	-	73366896	73366981	73355625	73355766	73409936	73410068	16904	73,77,50,79,65	8,7,14,19,8	60,59,39,26,58	5,3,8,5,6	174	89	3.00792e-11	1.54753e-09	0.824,0.849,0.646,0.68,0.806	0.86,0.91,0.714,0.727,0.832	-0.048
29773	ENSG00000116729	WLS	1	-	68193954	68194221	68159122	68159247	68232193	68232545	29773	236,246,305,568,273	0,2,0,0,0	225,193,122,141,287	0,4,0,0,0	178	89	3.22033e-11	1.65107e-09	1.0,0.984,1.0,1.0,1.0	1.0,0.96,1.0,1.0,1.0	0.005
38122	ENSG00000114416	FXR1	3	+	180971074	180971155	180970157	180970358	180975312	180975404	38122	1,10,13,0,2	36,47,46,44,20	3,1,0,1,1	40,21,14,16,22	170	89	3.22294e-11	1.65107e-09	0.014,0.1,0.129,0.0,0.05	0.038,0.024,0.0,0.032,0.023	0.035
4379	ENSG00000138119	MYOF	10	-	93341912	93341969	93340152	93340164	93343855	93343932	4379	6,15,4,6,9	31,61,54,42,13	9,7,11,6,13	28,12,30,18,25	146	89	3.30296e-11	1.68845e-09	0.106,0.13,0.043,0.08,0.297	0.164,0.262,0.183,0.169,0.241	-0.073
26673	ENSG00000166046	TCP11L2	12	+	106307281	106307370	106303864	106304231	106311040	106311128	26673	2,1,0,2,0	8,6,4,2,7	0,0,0,1,0	6,2,5,0,9	178	89	3.31976e-11	1.69343e-09	0.111,0.077,0.0,0.333,0.0	0.0,0.0,0.0,1.0,0.0	-0.096
30839	ENSG00000127054	INTS11	1	-	1323180	1323287	1320995	1321093	1324580	1324673	30839	52,23,32,32,42	60,47,41,50,56	30,53,49,45,41	47,38,33,20,28	178	89	3.48439e-11	1.77363e-09	0.302,0.197,0.281,0.242,0.273	0.242,0.411,0.426,0.529,0.423	-0.147
30762	ENSG00000172901	LVRN	5	+	116010514	116010894	116005911	116005967	116012373	116012468	30762	567,42,31,255,204	2,0,0,1,2	18,213,209,141,112	2,4,3,8,0	178	89	3.62593e-11	1.84177e-09	0.993,1.0,1.0,0.992,0.981	0.818,0.964,0.972,0.898,1.0	0.063
34611	ENSG00000182149	IST1	16	+	71924090	71924281	71923287	71923380	71924768	71924817	34611	26,35,16,19,21	155,94,94,136,127	14,22,9,9,15	101,109,92,107,97	178	89	4.12786e-11	2.09229e-09	0.077,0.157,0.078,0.065,0.076	0.065,0.092,0.047,0.04,0.072	0.027
30845	ENSG00000127054	INTS11	1	-	1321907	1321984	1320995	1321093	1323180	1323287	30845	7,3,7,1,13	12,4,10,3,4	8,7,13,13,15	6,6,11,9,5	166	89	4.16345e-11	2.10588e-09	0.238,0.287,0.273,0.152,0.635	0.417,0.385,0.388,0.436,0.617	-0.132
37841	ENSG00000003436	TFPI	2	-	187529363	187529485	187503647	187503770	187554199	187554349	37841	760,87,122,99,714	442,95,100,210,337	390,1388,635,527,584	199,719,322,253,250	178	89	4.55065e-11	2.29688e-09	0.462,0.314,0.379,0.191,0.514	0.495,0.491,0.496,0.51,0.539	-0.134
8777	ENSG00000106686	SPATA6L	9	-	4617402	4617523	4605346	4605440	4617922	4618110	8777	0,2,0,1,0	1,0,0,1,0	0,0,0,1,0	0,3,1,2,4	178	89	4.57796e-11	2.30581e-09	0.0,1.0,NA,0.333,NA	NA,0.0,0.0,0.2,0.0	0.394
655	ENSG00000130958	SLC35D2	9	-	96321997	96322080	96320705	96321341	96324090	96324169	655	59,72,73,100,56	13,6,1,10,8	74,49,38,57,73	2,3,5,5,5	172	89	4.7452e-11	2.38504e-09	0.701,0.861,0.974,0.838,0.784	0.95,0.894,0.797,0.855,0.883	-0.044
14212	ENSG00000113845	TIMMDC1	3	+	119503953	119504021	119500373	119500860	119517204	119517315	14212	238,237,174,261,234	0,0,1,0,0	120,202,131,142,139	1,2,0,1,2	157	89	4.95254e-11	2.48404e-09	1.0,1.0,0.99,1.0,1.0	0.986,0.983,1.0,0.988,0.975	0.012
14532	ENSG00000090989	EXOC1	4	+	55888887	55888932	55883822	55883928	55890222	55890386	14532	12,21,5,3,34	30,34,28,80,17	7,44,23,22,9	12,10,6,14,20	134	89	5.31197e-11	2.65876e-09	0.21,0.291,0.106,0.024,0.571	0.279,0.745,0.718,0.511,0.23	-0.256
23963	ENSG00000076770	MBNL3	X	-	132439434	132439572	132406227	132406392	132489813	132489968	23963	1,9,8,0,8	3,0,1,2,2	5,4,1,3,1	1,6,4,0,1	178	89	5.34272e-11	2.66858e-09	0.143,1.0,0.8,0.0,0.667	0.714,0.25,0.111,1.0,0.333	0.04
5081	ENSG00000133030	MPRIP	17	+	17164108	17167915	17161239	17161356	17171717	17171865	5081	699,786,487,496,661	193,271,236,176,168	619,750,677,444,552	205,125,132,133,183	178	89	5.40294e-11	2.69305e-09	0.644,0.592,0.508,0.585,0.663	0.602,0.75,0.719,0.625,0.601	-0.061
27564	ENSG00000128699	ORMDL1	2	-	189783013	189783123	189782421	189782602	189784268	189784371	27564	54,37,30,62,58	16,21,11,34,18	40,62,42,43,44	10,17,7,17,7	178	89	6.00145e-11	2.98516e-09	0.628,0.468,0.577,0.477,0.617	0.667,0.646,0.75,0.558,0.759	-0.123
25778	ENSG00000136527	TRA2B	3	-	185931576	185931852	185926600	185926734	185937824	185938029	25778	132,76,49,71,143	96,101,72,132,85	102,119,111,79,71	57,93,90,67,51	178	89	6.16189e-11	3.05862e-09	0.407,0.273,0.254,0.212,0.457	0.472,0.39,0.381,0.371,0.41	-0.084
20650	ENSG00000124155	PIGT	20	+	45421382	45421533	45420527	45420693	45424215	45424381	20650	268,301,324,686,218	15,4,1,4,1	206,191,138,163,191	10,4,1,1,1	178	89	6.69193e-11	3.31486e-09	0.899,0.974,0.994,0.988,0.991	0.912,0.96,0.986,0.988,0.99	0.002
3197	ENSG00000169242	EFNA1	1	+	155133502	155133568	155131203	155131634	155133729	155133780	3197	475,205,148,457,320	12,5,3,15,12	282,203,342,238,338	0,5,0,3,13	155	89	7.01538e-11	3.46791e-09	0.958,0.959,0.966,0.946,0.939	1.0,0.959,1.0,0.979,0.937	-0.021
29820	ENSG00000141367	CLTC	17	+	59687000	59687021	59685586	59685808	59690635	59690711	29820	8,37,46,18,4	404,477,259,471,365	9,3,1,3,13	276,271,190,275,217	110	89	7.05682e-11	3.48122e-09	0.016,0.059,0.126,0.03,0.009	0.026,0.009,0.004,0.009,0.046	0.029
10965	ENSG00000143889	HNRNPLL	2	-	38577919	38578002	38577460	38577532	38581912	38581985	10965	4,5,6,11,3	30,47,33,51,35	5,5,6,8,7	24,41,21,25,38	172	89	7.75927e-11	3.81989e-09	0.065,0.052,0.086,0.1,0.042	0.097,0.059,0.129,0.142,0.087	-0.034
32510	ENSG00000115677	HDLBP	2	-	241268953	241269295	241268476	241268541	241272760	241272820	32510	80,50,67,54,88	63,94,62,124,56	45,50,22,47,42	52,36,28,36,51	178	89	8.21174e-11	4.03435e-09	0.388,0.21,0.351,0.179,0.44	0.302,0.41,0.282,0.395,0.292	-0.023
28796	ENSG00000196535	MYO18A	17	-	29079726	29081000	29074747	29074914	29082315	29082438	28796	77,96,50,93,55	42,139,81,70,48	47,51,26,40,23	43,25,12,21,21	178	89	8.48502e-11	4.16009e-09	0.478,0.257,0.236,0.399,0.364	0.353,0.505,0.52,0.488,0.354	-0.097
11888	ENSG00000104852	SNRNP70	19	+	49102113	49103587	49101389	49101471	49104633	49104735	11888	4068,3204,2818,2444,3766	119,165,94,140,104	2502,3564,2222,1701,2480	78,127,72,67,83	178	89	9.29372e-11	4.54728e-09	0.945,0.907,0.937,0.897,0.948	0.941,0.933,0.939,0.927,0.937	-0.009
31179	ENSG00000204054	LINC00963	9	+	129490843	129491128	129488911	129489299	129493415	129493595	31179	120,11,4,38,72	7,6,3,6,8	29,72,25,27,46	0,4,2,2,1	178	89	9.8176e-11	4.79383e-09	0.896,0.478,0.4,0.76,0.818	1.0,0.9,0.862,0.871,0.958	-0.248
9711	ENSG00000154099	DNAAF1	16	+	84177513	84177606	84175932	84176299	84177728	84177917	9711	4,0,0,7,23	12,0,0,10,54	2,5,0,0,2	2,15,2,3,1	178	89	1.00333e-10	4.88917e-09	0.143,NA,NA,0.259,0.176	0.333,0.143,0.0,0.0,0.5	-0.003
38678	ENSG00000088367	EPB41L1	20	+	36209487	36209898	36197858	36198041	36212271	36212376	38678	53,90,129,111,101	8,14,16,20,9	67,35,25,34,51	12,14,9,19,10	178	89	1.05545e-10	5.13273e-09	0.768,0.763,0.801,0.735,0.849	0.736,0.556,0.581,0.472,0.718	0.171
18862	ENSG00000010803	SCMH1	1	-	41151613	41151684	41142877	41143112	41159724	41159933	18862	27,56,53,42,28	0,5,1,3,0	47,19,14,12,29	2,4,0,4,0	160	89	1.07534e-10	5.21219e-09	1.0,0.862,0.967,0.886,1.0	0.929,0.725,1.0,0.625,1.0	0.087
33632	ENSG00000174827	PDZK1	1	-	145671426	145671489	145671216	145671264	145672729	145672848	33632	4,2,8,21,1	0,0,3,0,0	0,0,0,2,1	0,0,1,0,0	152	89	1.07614e-10	5.21219e-09	1.0,1.0,0.61,1.0,1.0	NA,NA,0.0,1.0,1.0	0.255
19219	ENSG00000089157	RPLP0	12	-	120198553	120198739	120197371	120197462	120198853	120199000	19219	7434,11198,8565,12785,6257	54,91,59,77,32	5951,4302,4087,4081,4422	47,30,31,36,60	178	89	1.20341e-10	5.81687e-09	0.986,0.984,0.986,0.988,0.99	0.984,0.986,0.985,0.983,0.974	0.004
17210	ENSG00000141401	IMPA2	18	+	12008332	12008591	11999053	11999187	12009882	12009987	17210	1,4,2,10,4	234,76,71,244,201	2,0,0,2,2	84,213,231,151,231	178	89	1.36877e-10	6.60286e-09	0.002,0.026,0.014,0.02,0.01	0.012,0.0,0.0,0.007,0.004	0.01
19223	ENSG00000089157	RPLP0	12	-	120198553	120198770	120197322	120197462	120198853	120199000	19223	7492,11279,8622,12886,6297	54,91,59,77,32	6006,4339,4116,4110,4470	47,30,31,36,60	178	89	1.38243e-10	6.65536e-09	0.986,0.984,0.986,0.988,0.99	0.985,0.986,0.985,0.983,0.974	0.004
29564	ENSG00000241399	CD302	2	-	159781434	159781532	159780881	159780998	159783358	159783469	29564	0,0,0,0,0	42,13,21,77,30	0,0,0,2,0	16,21,12,20,27	178	89	1.40271e-10	6.73949e-09	0.0,0.0,0.0,0.0,0.0	0.0,0.0,0.0,0.048,0.0	-0.01
27019	ENSG00000128563	PRKRIP1	7	+	102365954	102366076	102363893	102364411	102375822	102375949	27019	109,90,70,87,65	9,5,1,0,0	75,85,47,59,66	0,0,0,1,1	178	89	1.40839e-10	6.75321e-09	0.858,0.9,0.972,1.0,1.0	1.0,1.0,1.0,0.967,0.971	-0.042
36271	ENSG00000146223	RPL7L1	6	+	42880860	42880966	42879681	42879951	42883450	42883614	36271	120,148,105,176,88	5,10,9,13,8	72,86,78,85,76	2,3,1,1,0	178	89	1.51877e-10	7.26797e-09	0.923,0.881,0.854,0.871,0.846	0.947,0.935,0.975,0.977,1.0	-0.092
32822	ENSG00000023330	ALAS1	3	+	52198671	52198848	52198143	52198255	52199209	52199440	32822	29,38,17,17,36	39,32,24,34,50	33,86,46,47,32	25,53,34,56,49	178	89	1.57515e-10	7.52276e-09	0.271,0.373,0.262,0.2,0.265	0.398,0.448,0.404,0.296,0.246	-0.084
20214	ENSG00000131051	RBM39	20	-	35740524	35740597	35738967	35739017	35740823	35740887	20214	215,142,109,123,223	54,85,56,66,83	149,167,110,108,137	28,44,22,48,27	162	89	1.64621e-10	7.84652e-09	0.686,0.479,0.517,0.506,0.596	0.745,0.676,0.733,0.553,0.736	-0.132
775	ENSG00000160271	RALGDS	9	-	133107084	133107300	133106644	133106748	133107987	133108406	775	188,689,350,224,132	1,0,2,1,0	184,132,92,89,143	0,3,1,0,1	178	89	1.78892e-10	8.50981e-09	0.989,1.0,0.989,0.991,1.0	1.0,0.957,0.979,1.0,0.986	0.009
15322	ENSG00000144524	COPS7B	2	+	231790950	231791173	231788554	231788732	231791732	231791786	15322	13,10,14,13,13	44,35,41,21,47	5,13,6,14,2	34,56,25,25,24	178	89	1.81815e-10	8.6317e-09	0.129,0.125,0.146,0.236,0.121	0.068,0.104,0.107,0.219,0.04	0.044
35495	ENSG00000183878	UTY	Y	-	13358463	13358553	13357876	13357969	13359087	13359222	35495	0,0,0,1,1	0,0,0,1,2	0,0,11,2,3	0,0,1,1,0	178	89	1.89497e-10	8.97865e-09	NA,NA,NA,0.333,0.2	NA,NA,0.846,0.5,1.0	-0.516
38648	ENSG00000114098	ARMC8	3	+	138188400	138188530	138187341	138187599	138221925	138221997	38648	38,31,32,38,44	0,1,3,4,0	34,21,20,23,30	2,1,5,4,3	178	89	1.9148e-10	9.05469e-09	1.0,0.939,0.842,0.826,1.0	0.895,0.913,0.667,0.742,0.833	0.111
19403	ENSG00000138434	SSFA2	2	+	181928160	181928278	181921947	181922412	181929560	181930738	19403	704,1391,559,496,506	22,15,9,12,18	471,449,478,647,438	11,21,11,21,8	178	89	2.3074e-10	1.08898e-08	0.941,0.979,0.969,0.954,0.934	0.955,0.914,0.956,0.939,0.965	0.01
18734	ENSG00000114353	GNAI2	3	+	50251619	50251743	50226736	50227193	50252099	50252142	18734	2,4,1,0,0	1,11,3,6,0	0,0,0,2,1	1,0,0,0,0	178	89	2.49137e-10	1.17349e-08	0.5,0.154,0.143,0.0,NA	0.0,NA,NA,1.0,1.0	-0.467
34756	ENSG00000121775	TMEM39B	1	+	32077163	32077318	32075602	32075822	32091674	32092011	34756	53,28,17,55,44	3,1,1,1,6	39,62,21,32,40	1,2,0,2,0	178	89	2.548e-10	1.19781e-08	0.898,0.933,0.895,0.965,0.786	0.951,0.939,1.0,0.889,1.0	-0.06
18819	ENSG00000133026	MYH10	17	-	8623423	8623497	8622901	8623277	8630653	8630717	18819	11,6,10,14,14	31,16,32,15,28	4,6,4,0,1	27,22,26,19,25	163	89	2.59998e-10	1.21985e-08	0.162,0.17,0.146,0.338,0.214	0.075,0.13,0.077,0.0,0.021	0.145
21452	ENSG00000159713	TPPP3	16	-	67392946	67393037	67390923	67391117	67393379	67393518	21452	74,119,55,11,112	730,2299,1310,56,1032	44,170,73,115,43	875,1388,513,798,534	178	89	2.82926e-10	1.32483e-08	0.048,0.025,0.021,0.089,0.051	0.025,0.058,0.066,0.067,0.039	-0.004
38370	ENSG00000165195	PIGA	X	-	15328343	15328537	15325913	15326046	15331589	15331723	38370	7,4,1,2,3	1,0,0,0,4	2,2,4,4,3	4,5,2,5,0	178	89	3.01905e-10	1.41095e-08	0.778,1.0,1.0,1.0,0.273	0.2,0.167,0.5,0.286,1.0	0.38
21158	ENSG00000082397	EPB41L3	18	-	5398020	5401043	5397057	5397426	5406776	5406968	21158	18,17,12,47,37	72,39,25,77,85	40,18,19,2,23	56,74,49,58,48	178	89	3.0721e-10	1.43295e-08	0.111,0.179,0.194,0.234,0.179	0.263,0.108,0.162,0.017,0.193	0.031
16159	ENSG00000175224	ATG13	11	+	46618259	46618375	46617544	46617890	46644278	46644360	16159	37,26,28,54,48	9,10,9,10,9	31,38,40,40,36	5,6,3,2,1	178	89	3.21246e-10	1.49261e-08	0.673,0.565,0.609,0.73,0.727	0.756,0.76,0.87,0.909,0.947	-0.188
19012	ENSG00000087460	GNAS	20	+	58891581	58891865	58853262	58855333	58895611	58895684	19012	1146,1978,1374,1993,1100	21,0,1,0,36	1011,762,817,747,797	6,19,13,14,10	178	89	3.20863e-10	1.49261e-08	0.965,1.0,0.999,1.0,0.939	0.988,0.952,0.969,0.964,0.976	0.011
30282	ENSG00000177830	CHID1	11	-	903703	903778	902961	903111	904705	904816	30282	3,1,0,2,5	207,130,106,272,125	3,2,2,0,4	105,131,92,97,91	164	89	3.24084e-10	1.50289e-08	0.008,0.004,0.0,0.004,0.021	0.015,0.008,0.012,0.0,0.023	-0.004
10365	ENSG00000073921	PICALM	11	-	86068650	86068733	86031468	86031611	86069719	86069811	10365	220,282,173,244,202	1,10,2,2,1	152,251,161,186,156	0,2,1,0,0	172	89	3.36263e-10	1.55635e-08	0.991,0.936,0.978,0.984,0.991	1.0,0.985,0.988,1.0,1.0	-0.019
25697	ENSG00000172270	BSG	19	+	577773	578121	572564	572701	579499	579656	25697	25,15,8,27,38	1263,1052,869,2249,1032	27,48,42,21,17	732,1247,919,760,624	178	89	3.49182e-10	1.61303e-08	0.01,0.007,0.005,0.006,0.018	0.018,0.019,0.022,0.014,0.013	-0.008
3451	ENSG00000125648	SLC25A23	19	-	6453980	6454088	6444150	6444301	6454322	6454405	3451	2,14,26,7,5	0,0,0,0,4	7,3,1,1,4	2,0,0,0,2	178	89	3.56981e-10	1.64589e-08	1.0,1.0,1.0,1.0,0.385	0.636,1.0,1.0,1.0,0.5	0.05
39638	ENSG00000168487	BMP1	8	+	22177566	22177732	22176923	22177139	22177851	22177906	39638	141,11,14,21,99	832,173,178,337,789	38,132,73,166,197	329,862,435,570,579	178	89	3.83512e-10	1.76482e-08	0.078,0.031,0.038,0.03,0.059	0.055,0.071,0.077,0.127,0.145	-0.048
5559	ENSG00000073008	PVR	19	+	44658741	44658765	44657761	44657910	44661291	44661323	5559	91,38,23,145,16	18,6,9,28,1	23,17,13,15,16	4,4,13,5,8	113	89	3.97544e-10	1.82588e-08	0.799,0.833,0.668,0.803,0.926	0.819,0.77,0.441,0.703,0.612	0.137
36270	ENSG00000146223	RPL7L1	6	+	42880860	42881082	42879638	42879951	42883450	42883614	36270	132,160,109,193,96	5,10,9,13,8	82,100,85,92,94	2,3,1,1,0	178	89	4.03334e-10	1.84893e-08	0.93,0.889,0.858,0.881,0.857	0.953,0.943,0.977,0.979,1.0	-0.087
6046	ENSG00000277072	STAG3L2	7	-	74885022	74885146	74884433	74884524	74887682	74887799	6046	12,9,1,12,10	15,3,5,9,5	4,9,2,4,5	12,18,7,9,5	178	89	4.08818e-10	1.8705e-08	0.286,0.6,0.091,0.4,0.5	0.143,0.2,0.125,0.182,0.333	0.179
82	ENSG00000124019	FAM124B	2	-	224400380	224400505	224378697	224380208	224401036	224401994	82	13,4,6,1,51	3,1,1,2,7	7,8,3,4,7	3,11,8,6,1	178	89	4.3956e-10	2.00733e-08	0.684,0.667,0.75,0.2,0.785	0.538,0.267,0.158,0.25,0.778	0.219
17127	ENSG00000169375	SIN3A	15	-	75436345	75436443	75430320	75430408	75455787	75455840	17127	7,2,0,0,0	2,1,2,0,4	0,8,0,0,0	0,2,1,0,2	178	89	4.50869e-10	2.05116e-08	0.636,0.5,0.0,NA,0.0	NA,0.667,0.0,NA,0.0	0.062
4010	ENSG00000080503	SMARCA2	9	+	2072031	2072067	2070432	2070471	2073211	2073247	4010	2,1,0,0,0	42,76,75,26,50	2,0,0,0,1	32,20,36,19,36	125	89	4.50696e-10	2.05116e-08	0.033,0.009,0.0,0.0,0.0	0.043,0.0,0.0,0.0,0.019	-0.004
20975	ENSG00000133313	CNDP2	18	+	74497508	74497595	74496358	74496431	74499881	74500033	20975	14,13,7,7,8	60,37,13,27,37	11,18,4,5,8	23,48,22,16,14	176	89	4.56927e-10	2.07478e-08	0.106,0.151,0.214,0.116,0.099	0.195,0.159,0.084,0.136,0.224	-0.022
32048	ENSG00000213918	DNASE1	16	+	3655848	3655937	3655372	3655520	3656101	3656185	32048	7,11,3,2,6	12,12,14,13,18	6,5,11,10,10	9,11,13,2,8	178	89	4.98167e-10	2.25776e-08	0.226,0.314,0.097,0.071,0.143	0.25,0.185,0.297,0.714,0.385	-0.196
34233	ENSG00000144645	OSBPL10	3	-	31830039	31830231	31747971	31748120	31876432	31876512	34233	101,148,104,357,88	2,7,8,17,2	111,83,56,55,76	1,2,2,0,1	178	89	4.99314e-10	2.25869e-08	0.962,0.914,0.867,0.913,0.957	0.982,0.954,0.933,1.0,0.974	-0.046
27716	ENSG00000187778	MCRS1	12	-	49567646	49567749	49566721	49566841	49568047	49568101	27716	6,0,3,4,8	84,53,51,96,47	5,7,3,2,2	46,46,24,16,24	178	89	5.06742e-10	2.28797e-08	0.034,0.0,0.029,0.02,0.078	0.052,0.071,0.059,0.059,0.04	-0.024
8331	ENSG00000213614	HEXA	15	-	72346526	72346710	72346234	72346325	72348047	72348134	8331	1050,631,496,2004,1032	10,0,6,0,7	571,742,459,743,582	9,1,5,0,4	178	89	5.08972e-10	2.29372e-08	0.981,1.0,0.976,1.0,0.987	0.969,0.997,0.979,1.0,0.986	0.003
5083	ENSG00000133030	MPRIP	17	+	17180606	17180669	17180002	17180088	17184822	17185560	5083	256,389,600,396,191	193,211,73,38,169	299,121,203,137,265	136,146,138,116,118	152	89	5.12494e-10	2.30526e-08	0.437,0.519,0.828,0.859,0.398	0.563,0.327,0.463,0.409,0.568	0.142
5033	ENSG00000173402	DAG1	3	+	49492822	49492973	49470131	49470433	49510418	49510516	5033	12,17,9,15,7	48,51,36,55,46	4,5,4,5,3	42,107,60,33,30	178	89	5.13755e-10	2.3066e-08	0.111,0.143,0.111,0.12,0.071	0.045,0.023,0.032,0.07,0.048	0.068
23036	ENSG00000151914	DST	6	-	56468981	56468999	56466077	56466195	56469882	56469957	23036	34,360,260,220,34	4,6,15,20,5	128,16,28,31,59	11,7,4,5,3	107	89	5.28354e-10	2.36772e-08	0.876,0.98,0.935,0.901,0.85	0.906,0.655,0.853,0.838,0.942	0.07
15036	ENSG00000144034	TPRKB	2	-	73732583	73732700	73732162	73732285	73734428	73734591	15036	20,34,25,21,37	33,52,32,33,42	14,13,15,8,14	39,26,26,31,19	178	89	5.44981e-10	2.43767e-08	0.233,0.246,0.281,0.241,0.306	0.152,0.2,0.224,0.114,0.269	0.07
16680	ENSG00000114638	UPK1B	3	+	119186713	119186810	119173517	119173638	119187774	119187975	16680	332,4825,3218,632,16	3,398,11,3,0	917,8,112,100,160	2,0,0,0,1	178	89	5.58314e-10	2.49266e-08	0.982,0.858,0.993,0.991,1.0	0.996,1.0,1.0,1.0,0.988	-0.032
33948	ENSG00000047932	GOPC	6	-	117569571	117569736	117566853	117567034	117570859	117570955	33948	112,139,102,197,126	0,0,0,0,0	113,100,87,103,74	0,0,0,2,0	178	89	5.62602e-10	2.50713e-08	1.0,1.0,1.0,1.0,1.0	1.0,1.0,1.0,0.963,1.0	0.007
2874	ENSG00000106290	TAF6	7	-	100116513	100116612	100114181	100114268	100118517	100118649	2874	2,2,0,0,1	8,8,6,7,2	0,0,5,0,0	0,0,3,0,2	178	89	5.73908e-10	2.55277e-08	0.111,0.111,0.0,0.0,0.2	NA,NA,0.455,NA,0.0	-0.143
28506	ENSG00000011465	DCN	12	-	91179361	91179686	91178341	91178585	91182654	91182824	28506	1683,3152,2040,28950,1190	1395,1271,1199,5983,763	1599,249,389,460,1111	1464,208,475,580,250	178	89	6.14158e-10	2.72675e-08	0.376,0.554,0.46,0.708,0.438	0.353,0.374,0.291,0.284,0.69	0.109
10066	ENSG00000110719	TCIRG1	11	+	68050486	68050664	68050136	68050254	68050740	68050868	10066	460,297,335,484,392	13,70,25,24,2	375,265,199,183,255	18,2,1,7,2	178	89	6.32701e-10	2.80388e-08	0.947,0.68,0.87,0.91,0.99	0.912,0.985,0.99,0.929,0.985	-0.081
13977	ENSG00000169764	UGP2	2	+	63842538	63842599	63841042	63841232	63856305	63856433	13977	6,68,18,35,8	64,112,76,78,62	12,6,15,4,15	75,63,50,47,61	150	89	6.49497e-10	2.873e-08	0.053,0.265,0.123,0.21,0.071	0.087,0.053,0.151,0.048,0.127	0.051
8326	ENSG00000213614	HEXA	15	-	72347685	72347758	72346234	72346325	72348047	72348134	8326	432,278,221,908,417	10,0,6,0,7	260,338,186,317,244	9,1,5,0,4	162	89	6.54692e-10	2.89065e-08	0.96,1.0,0.953,1.0,0.97	0.941,0.995,0.953,1.0,0.971	0.005
16714	ENSG00000147118	ZNF182	X	-	47988523	47988617	47983284	47983411	48002594	48002653	16714	2,4,0,7,5	1,3,5,2,3	9,4,0,8,9	2,2,1,1,2	178	89	6.67839e-10	2.94328e-08	0.5,0.4,0.0,0.636,0.455	0.692,0.5,0.0,0.8,0.692	-0.139
12874	ENSG00000164941	INTS8	8	+	94868691	94868813	94867275	94867337	94871883	94872002	12874	1,1,4,0,2	28,38,21,25,21	5,5,0,1,3	20,10,20,11,15	178	89	6.75674e-10	2.97234e-08	0.018,0.013,0.087,0.0,0.045	0.111,0.2,0.0,0.043,0.091	-0.056
29925	ENSG00000169398	PTK2	8	-	140984077	140984155	140890542	140890769	141001124	141001196	29925	4,2,3,0,0	24,31,24,24,25	3,3,1,2,0	13,24,8,24,10	167	89	6.8692e-10	3.01628e-08	0.082,0.033,0.062,0.0,0.0	0.11,0.062,0.062,0.043,0.0	-0.02
9816	ENSG00000177311	ZBTB38	3	+	141438267	141438365	141403926	141404031	141442388	141442713	9816	41,19,25,46,36	50,38,35,29,37	29,64,15,23,23	20,34,15,31,28	178	89	6.94646e-10	3.04463e-08	0.291,0.2,0.263,0.442,0.327	0.42,0.485,0.333,0.271,0.291	-0.055
19395	ENSG00000180370	PAK2	3	+	196827195	196827333	196820370	196820567	196828318	196832647	19395	208,289,162,350,172	1,0,1,2,0	162,212,150,188,128	1,4,0,0,1	178	89	6.98951e-10	3.05791e-08	0.99,1.0,0.988,0.989,1.0	0.988,0.964,1.0,1.0,0.985	0.006
33156	ENSG00000197614	MFAP5	12	-	8651661	8651691	8650501	8650589	8654436	8654481	33156	781,217,226,686,222	389,56,48,206,198	298,249,299,477,370	125,303,173,271,177	119	89	7.01337e-10	3.06276e-08	0.6,0.743,0.779,0.714,0.456	0.641,0.381,0.564,0.568,0.61	0.106
32880	ENSG00000065357	DGKA	12	+	55935304	55935404	55932063	55932255	55936422	55936567	32880	12,30,3,8,10	1,9,3,2,3	1,17,9,9,3	6,9,0,2,2	178	89	7.03701e-10	3.0675e-08	0.857,0.625,0.333,0.667,0.625	0.077,0.486,1.0,0.692,0.429	0.085
35930	ENSG00000147180	ZNF711	X	+	85267277	85267415	85265117	85265255	85268293	85268341	35930	4,0,2,1,3	4,0,1,0,7	0,3,4,3,1	0,0,1,1,1	178	89	7.50458e-10	3.26538e-08	0.333,NA,0.5,1.0,0.176	NA,1.0,0.667,0.6,0.333	-0.148
35218	ENSG00000093144	ECHDC1	6	-	127329821	127329882	127327001	127327144	127330808	127331030	35218	0,0,0,0,0	41,35,32,73,43	0,0,0,1,0	13,26,13,13,25	150	89	7.98174e-10	3.46044e-08	0.0,0.0,0.0,0.0,0.0	0.0,0.0,0.0,0.044,0.0	-0.009
5385	ENSG00000140750	ARHGAP17	16	-	24939363	24939597	24935469	24935639	24941986	24942143	5385	441,75,81,68,496	35,35,20,11,38	176,721,199,359,304	24,50,19,22,26	178	89	7.9793e-10	3.46044e-08	0.863,0.517,0.669,0.756,0.867	0.786,0.878,0.84,0.891,0.854	-0.115
25823	ENSG00000178252	WDR6	3	+	49008926	49009024	49007352	49007531	49011420	49011706	25823	0,0,1,4,0	4,0,10,5,2	0,1,2,0,0	0,8,0,2,1	178	89	8.21893e-10	3.55684e-08	0.0,NA,0.048,0.286,0.0	NA,0.059,1.0,0.0,0.0	-0.181
4679	ENSG00000116750	UCHL5	1	-	193020306	193020381	193015758	193016395	193021096	193021195	4679	4,6,15,3,8	25,59,49,48,23	9,15,12,11,6	19,18,11,8,15	164	89	9.65259e-10	4.16975e-08	0.08,0.052,0.142,0.033,0.159	0.204,0.311,0.372,0.427,0.178	-0.205
1419	ENSG00000063601	MTMR1	X	+	150751029	150751240	150750729	150750843	150755688	150755865	1419	51,9,3,17,74	51,21,15,17,44	30,65,46,56,62	17,36,21,39,19	178	89	9.9961e-10	4.31037e-08	0.333,0.176,0.091,0.333,0.457	0.469,0.474,0.523,0.418,0.62	-0.223
15318	ENSG00000144524	COPS7B	2	+	231790921	231791173	231788554	231788732	231791732	231791762	15318	14,12,14,14,15	44,35,41,21,47	7,14,8,14,2	34,56,25,25,24	178	89	1.06381e-09	4.57897e-08	0.137,0.146,0.146,0.25,0.138	0.093,0.111,0.138,0.219,0.04	0.043
15534	ENSG00000196152	ZNF79	9	+	127428551	127428660	127424373	127424803	127428831	127428920	15534	1,0,0,1,0	3,5,1,2,3	3,0,0,0,2	3,0,0,0,1	178	89	1.06717e-09	4.5852e-08	0.143,0.0,0.0,0.2,0.0	0.333,NA,NA,NA,0.5	-0.348
3970	ENSG00000115523	GNLY	2	+	85694752	85694996	85694425	85694470	85695319	85695423	3970	6,16,1,606,16	15,18,8,2458,34	14,2,0,1,6	19,0,2,4,1	178	89	1.08672e-09	4.66084e-08	0.167,0.308,0.059,0.11,0.19	0.269,1.0,0.0,0.111,0.75	-0.259
39211	ENSG00000138600	SPPL2A	15	-	50732602	50732684	50730964	50731039	50736100	50736202	39211	299,168,70,175,221	4,0,0,0,0	152,271,213,228,197	0,0,0,0,0	171	89	1.1164e-09	4.77958e-08	0.975,1.0,1.0,1.0,1.0	1.0,1.0,1.0,1.0,1.0	-0.005
26781	ENSG00000103599	IQCH	15	+	67344062	67344191	67261271	67261394	67357344	67357421	26781	0,7,2,7,0	0,1,0,0,0	0,1,0,0,0	0,0,0,1,0	178	89	1.19075e-09	5.08879e-08	NA,0.778,1.0,1.0,NA	NA,1.0,NA,0.0,NA	0.426
29255	ENSG00000114209	PDCD10	3	-	167734213	167734246	167720061	167720273	167734805	167734851	29255	0,0,1,2,1	29,54,43,49,34	1,0,1,2,2	25,34,17,30,17	122	89	1.26605e-09	5.40097e-08	0.0,0.0,0.017,0.029,0.021	0.028,0.0,0.041,0.046,0.079	-0.025
20657	ENSG00000124155	PIGT	20	+	45421382	45421664	45420527	45420693	45424215	45424381	20657	598,656,591,1297,428	15,4,1,4,1	435,383,297,342,366	10,4,1,1,1	178	89	1.30478e-09	5.55634e-08	0.952,0.988,0.997,0.994,0.995	0.956,0.98,0.993,0.994,0.995	0.002
13694	ENSG00000162604	TM2D1	1	-	61686791	61686921	61683451	61683546	61694696	61694770	13694	41,60,64,157,47	70,71,71,95,59	24,26,20,40,36	54,39,28,41,44	178	89	1.32376e-09	5.62716e-08	0.227,0.297,0.311,0.452,0.285	0.182,0.25,0.263,0.328,0.29	0.052
9822	ENSG00000177311	ZBTB38	3	+	141396258	141396503	141386871	141386937	141403926	141404031	9822	18,26,17,18,16	10,17,13,14,9	16,73,23,23,30	1,14,7,6,8	178	89	1.36968e-09	5.81206e-08	0.474,0.433,0.395,0.391,0.471	0.889,0.723,0.622,0.657,0.652	-0.276
29496	ENSG00000095637	SORBS1	10	-	95375972	95376056	95367649	95367699	95381684	95381799	29496	6,24,27,22,6	20,16,30,16,26	7,8,5,7,30	17,28,18,20,38	173	89	1.39498e-09	5.90897e-08	0.134,0.436,0.316,0.414,0.106	0.175,0.128,0.125,0.153,0.289	0.107
10384	ENSG00000247556	OIP5-AS1	15	+	41290304	41290416	41286010	41286100	41298040	41298069	10384	2,0,0,0,0	32,47,16,38,16	2,0,0,0,2	16,33,8,25,23	178	89	1.43547e-09	6.06975e-08	0.03,0.0,0.0,0.0,0.0	0.059,0.0,0.0,0.0,0.042	-0.014
9915	ENSG00000162910	MRPL55	1	-	228108436	228108474	228108234	228108318	228109148	228109306	9915	8,10,4,11,7	9,7,21,26,10	10,9,9,12,5	10,13,4,2,10	127	89	1.47638e-09	6.23172e-08	0.384,0.5,0.118,0.229,0.329	0.412,0.327,0.612,0.808,0.259	-0.172
9626	ENSG00000137500	CCDC90B	11	-	83265864	83265979	83261461	83261966	83273646	83273700	9626	146,199,175,258,164	0,0,0,0,0	104,91,87,122,131	0,0,0,1,0	178	89	1.48187e-09	6.2439e-08	1.0,1.0,1.0,1.0,1.0	1.0,1.0,1.0,0.984,1.0	0.003
20658	ENSG00000124155	PIGT	20	+	45421382	45421583	45420527	45420693	45424215	45424381	20658	592,655,589,1291,426	15,4,1,4,1	434,378,297,342,366	10,4,1,1,1	178	89	1.51214e-09	6.36028e-08	0.952,0.988,0.997,0.994,0.995	0.956,0.979,0.993,0.994,0.995	0.002
4896	ENSG00000114698	PLSCR4	3	-	146250556	146250637	146222064	146222092	146250959	146251143	4896	5,2,10,15,11	8,5,12,5,6	10,7,0,7,8	6,3,2,1,1	170	89	1.58449e-09	6.6529e-08	0.247,0.173,0.304,0.611,0.49	0.466,0.55,0.0,0.786,0.807	-0.157
10368	ENSG00000073921	PICALM	11	-	85990249	85990399	85983865	85983973	85996825	85996929	10368	78,109,70,73,60	299,312,190,280,257	42,36,48,64,61	174,257,219,286,189	178	89	1.65792e-09	6.94906e-08	0.115,0.149,0.156,0.115,0.105	0.108,0.065,0.099,0.101,0.139	0.026
23043	ENSG00000142949	PTPRF	1	+	43602070	43602097	43598838	43598913	43603415	43603533	23043	103,52,34,93,6	398,140,76,306,168	15,24,42,10,51	134,234,151,211,121	116	89	1.68728e-09	7.05977e-08	0.166,0.222,0.256,0.189,0.027	0.079,0.073,0.176,0.035,0.244	0.051
30582	ENSG00000133321	RARRES3	11	+	63539515	63539624	63536815	63536877	63544620	63545387	30582	80,80,54,185,57	0,0,1,3,0	99,35,54,71,31	3,1,0,0,1	178	89	1.72726e-09	7.21446e-08	1.0,1.0,0.964,0.969,1.0	0.943,0.946,1.0,1.0,0.939	0.021
28229	ENSG00000166887	VPS39	15	-	42192065	42192098	42191495	42191560	42199895	42199961	28229	2,27,26,17,0	46,29,21,41,41	8,2,2,1,3	23,39,22,20,27	122	89	1.79482e-09	7.4836e-08	0.031,0.404,0.475,0.232,0.0	0.202,0.036,0.062,0.035,0.075	0.146
8176	ENSG00000143013	LMO4	1	+	87331226	87331309	87329098	87329244	87332012	87332251	8176	0,0,0,1,0	47,55,39,68,50	0,0,2,2,0	40,29,32,26,31	172	89	1.83457e-09	7.63607e-08	0.0,0.0,0.0,0.008,0.0	0.0,0.0,0.031,0.038,0.0	-0.012
9391	ENSG00000144674	GOLGA4	3	+	37337142	37337163	37335052	37335166	37337665	37337734	9391	235,154,138,143,251	9,7,8,3,13	127,250,168,182,168	5,14,12,8,12	110	89	1.86931e-09	7.76719e-08	0.955,0.947,0.933,0.975,0.94	0.954,0.935,0.919,0.948,0.919	0.015
37309	ENSG00000119689	DLST	14	+	74885585	74885634	74882590	74882624	74889094	74889147	37309	100,155,96,185,83	0,0,0,0,1	81,79,61,55,77	1,2,0,1,0	138	89	1.95305e-09	8.10111e-08	1.0,1.0,1.0,1.0,0.982	0.981,0.962,1.0,0.973,1.0	0.013
27772	ENSG00000172936	MYD88	3	+	38139863	38139998	38138477	38139028	38140387	38140568	27772	97,102,64,166,90	0,0,0,0,0	123,80,42,46,65	1,0,1,6,2	178	89	2.04066e-09	8.44988e-08	1.0,1.0,1.0,1.0,1.0	0.984,1.0,0.955,0.793,0.942	0.065
13116	ENSG00000154710	RABGEF1	7	+	66773690	66773810	66771899	66772078	66775226	66775393	13116	0,3,1,2,1	47,89,50,84,19	0,0,1,1,6	46,19,29,16,40	178	89	2.18318e-09	9.02444e-08	0.0,0.017,0.01,0.012,0.026	0.0,0.0,0.017,0.03,0.07	-0.01
2871	ENSG00000198612	COPS8	2	+	237086731	237086796	237085881	237086042	237087126	237087197	2871	4,3,4,13,2	42,136,71,172,32	2,6,2,4,2	47,24,17,28,21	154	89	2.30781e-09	9.52318e-08	0.052,0.013,0.032,0.042,0.035	0.024,0.126,0.064,0.076,0.052	-0.034
4216	ENSG00000134046	MBD2	18	-	54187713	54187837	54166075	54166166	54188873	54189011	4216	122,53,49,51,74	312,324,167,254,189	56,97,99,111,53	178,228,145,195,167	178	89	2.36174e-09	9.72898e-08	0.164,0.076,0.128,0.091,0.164	0.136,0.175,0.254,0.222,0.137	-0.06
17769	ENSG00000102882	MAPK3	16	-	30115594	30115645	30114545	30114708	30116635	30116790	17769	41,57,43,97,25	119,112,87,194,53	40,16,18,16,22	69,44,57,65,55	140	89	2.55486e-09	1.05065e-07	0.18,0.244,0.239,0.241,0.231	0.269,0.188,0.167,0.135,0.203	0.035
19984	ENSG00000122417	ODF2L	1	-	86355344	86355383	86354773	86354859	86356443	86356602	19984	0,0,0,0,2	4,5,1,8,1	2,0,1,1,4	4,3,3,3,2	128	89	2.57908e-09	1.05879e-07	0.0,0.0,0.0,0.0,0.582	0.258,0.0,0.188,0.188,0.582	-0.127
22996	ENSG00000168824	HGNC:18790	4	+	4387118	4387173	4385856	4386643	4387603	4387758	22996	98,30,21,18,151	19,5,3,3,27	69,150,85,86,64	18,13,10,12,6	144	89	2.59821e-09	1.06482e-07	0.761,0.788,0.812,0.788,0.776	0.703,0.877,0.84,0.816,0.868	-0.036
28530	ENSG00000133794	ARNTL	11	+	13355225	13355296	13354300	13354448	13356738	13356777	28530	1,17,12,10,2	7,28,26,8,2	11,5,4,2,4	11,5,3,6,6	160	89	2.62074e-09	1.07222e-07	0.074,0.252,0.204,0.41,0.357	0.357,0.357,0.426,0.156,0.271	-0.054
25094	ENSG00000197375	SLC22A5	5	+	132390775	132390904	132388920	132389021	132392432	132392615	25094	73,30,36,17,91	0,21,13,1,1	78,96,74,56,50	6,1,2,1,0	178	89	2.65622e-09	1.08341e-07	1.0,0.417,0.581,0.895,0.978	0.867,0.98,0.949,0.966,1.0	-0.178
38607	ENSG00000122359	ANXA11	10	-	80156377	80156498	80155639	80155912	80157640	80157763	38607	19,11,5,1,10	280,339,316,408,324	5,22,7,15,6	209,188,134,150,170	178	89	2.65712e-09	1.08341e-07	0.033,0.016,0.008,0.001,0.015	0.012,0.055,0.025,0.048,0.017	-0.017
24608	ENSG00000065548	ZC3H15	2	+	186499618	186499662	186495232	186495334	186500181	186500293	24608	2,0,2,0,0	93,109,76,138,79	2,2,4,0,0	47,90,90,80,79	133	89	2.70273e-09	1.10014e-07	0.014,0.0,0.017,0.0,0.0	0.028,0.015,0.029,0.0,0.0	-0.008
5860	ENSG00000123342	MMP19	12	-	55839495	55839741	55838605	55838734	55840666	55840882	5860	107,180,158,787,55	2,0,0,2,0	107,39,60,37,108	2,0,0,3,5	178	89	2.77653e-09	1.12826e-07	0.964,1.0,1.0,0.995,1.0	0.964,1.0,1.0,0.86,0.915	0.044
16837	ENSG00000204120	GIGYF2	2	+	232731121	232731258	232703423	232703489	232735154	232735238	16837	0,0,2,3,2	18,6,3,17,23	1,4,2,1,5	2,12,14,12,15	178	89	2.79423e-09	1.13353e-07	0.0,0.0,0.25,0.081,0.042	0.2,0.143,0.067,0.04,0.143	-0.044
39109	ENSG00000139116	KIF21A	12	-	39318072	39318201	39311416	39311553	39319905	39320013	39109	25,17,4,44,19	31,19,4,35,10	16,20,58,35,14	3,10,22,13,14	178	89	2.92706e-09	1.18541e-07	0.287,0.309,0.333,0.386,0.487	0.727,0.5,0.569,0.574,0.333	-0.18
23459	ENSG00000104129	DNAJC17	15	-	40780092	40780352	40779850	40779997	40807368	40807473	23459	5,3,3,2,6	45,49,33,40,41	2,0,1,0,5	42,24,30,31,45	178	89	2.97494e-09	1.20277e-07	0.053,0.03,0.043,0.024,0.068	0.023,0.0,0.016,0.0,0.053	0.025
29977	ENSG00000148341	SH3GLB2	9	-	129015739	129015860	129014770	129014904	129021090	129021211	29977	75,71,57,31,63	213,220,193,100,289	38,66,38,42,55	188,250,146,190,157	178	89	3.00576e-09	1.21318e-07	0.15,0.139,0.129,0.134,0.098	0.092,0.117,0.115,0.1,0.149	0.015
15324	ENSG00000144524	COPS7B	2	+	231790946	231791173	231788554	231788732	231791732	231791808	15324	13,10,14,13,13	44,35,41,21,47	6,13,6,14,2	34,56,25,25,24	178	89	3.07085e-09	1.23737e-07	0.129,0.125,0.146,0.236,0.121	0.081,0.104,0.107,0.219,0.04	0.041
32602	ENSG00000196405	EVL	14	+	100139333	100139369	100138811	100138897	100141179	100141246	32602	9,2,0,10,4	3,6,3,21,9	0,4,6,3,2	5,5,2,0,0	125	89	3.35073e-09	1.34788e-07	0.681,0.192,0.0,0.253,0.24	0.0,0.363,0.681,1.0,1.0	-0.336
26713	ENSG00000177058	SLC38A9	5	-	55704321	55704434	55697845	55697992	55711451	55711499	26713	42,20,6,9,27	32,9,8,12,17	39,17,29,38,27	19,23,13,8,24	178	89	3.51952e-09	1.41341e-07	0.396,0.526,0.273,0.273,0.443	0.506,0.27,0.527,0.704,0.36	-0.091
16682	ENSG00000114638	UPK1B	3	+	119186678	119186810	119173599	119173638	119187774	119187975	16682	333,5409,3247,636,16	3,398,11,3,0	920,8,112,101,160	2,0,0,0,1	178	89	3.57915e-09	1.43495e-07	0.982,0.872,0.993,0.991,1.0	0.996,1.0,1.0,1.0,0.988	-0.029
299	ENSG00000083937	CHMP2B	3	+	87240698	87240790	87227284	87227556	87245713	87245908	299	252,240,141,258,213	8,7,0,4,16	138,245,205,229,184	3,7,6,5,0	178	89	3.59867e-09	1.44037e-07	0.94,0.945,1.0,0.97,0.869	0.958,0.946,0.945,0.958,1.0	-0.017
37803	ENSG00000075391	RASAL2	1	+	178470692	178470723	178467333	178467421	178473074	178473522	37803	0,3,2,7,0	56,27,26,22,60	0,0,0,0,1	28,60,35,50,44	120	89	3.7032e-09	1.47974e-07	0.0,0.076,0.054,0.191,0.0	0.0,0.0,0.0,0.0,0.017	0.061
35351	ENSG00000184903	IMMP2L	7	-	110664823	110665012	110663300	110663721	110963499	110963565	35351	4,0,1,0,2	0,6,2,4,0	0,2,0,0,0	0,0,2,0,0	178	89	3.82068e-09	1.52414e-07	1.0,0.0,0.2,0.0,1.0	NA,1.0,0.0,NA,NA	-0.06
23917	ENSG00000010295	IFFO1	12	-	6551397	6551503	6550940	6551001	6555256	6556071	23917	13,18,36,26,16	20,9,11,20,17	15,7,5,1,4	26,8,3,4,4	178	89	3.84612e-09	1.53174e-07	0.245,0.5,0.621,0.394,0.32	0.224,0.304,0.455,0.111,0.333	0.131
25790	ENSG00000258947	TUBB3	16	+	89931800	89931939	89923337	89923458	89932570	89932679	25790	3,0,0,2,7	4,26,10,6,3	1,4,5,6,0	6,2,6,5,5	178	89	3.95953e-09	1.57429e-07	0.273,0.0,0.0,0.143,0.538	0.077,0.5,0.294,0.375,0.0	-0.058
25095	ENSG00000197375	SLC22A5	5	+	132390689	132390904	132388920	132389021	132392432	132392615	25095	178,57,69,42,210	0,21,13,1,1	151,203,153,130,130	6,1,2,1,0	178	89	4.08348e-09	1.62088e-07	1.0,0.576,0.726,0.955,0.991	0.926,0.99,0.975,0.985,1.0	-0.126
17368	ENSG00000197632	SERPINB2	18	+	63889837	63890095	63887704	63887770	63891435	63891612	17368	22,57,13,2,14	456,4292,801,306,493	20,35,8,35,9	346,1137,176,833,406	178	89	4.34074e-09	1.72015e-07	0.024,0.007,0.008,0.003,0.014	0.028,0.015,0.022,0.021,0.011	-0.008
20735	ENSG00000173467	AGR3	7	-	16878509	16878645	16873779	16873843	16881943	16881981	20735	2,1421,574,4,2	0,15,4,0,0	160,0,14,18,53	2,0,1,0,0	178	89	4.60117e-09	1.82035e-07	1.0,0.979,0.986,1.0,1.0	0.976,NA,0.875,1.0,1.0	0.03
29449	ENSG00000003402	CFLAR	2	+	201129728	201130146	201116238	201116481	201133028	201133134	29449	564,928,612,890,632	0,5,2,4,9	480,461,503,254,511	1,0,0,0,3	178	89	4.62365e-09	1.82623e-07	1.0,0.989,0.994,0.991,0.972	0.996,1.0,1.0,1.0,0.988	-0.008
38770	ENSG00000119471	HSDL2	9	+	112408906	112409021	112405623	112405722	112418859	112418958	38770	55,52,48,87,67	2,9,2,0,0	51,84,66,88,44	1,2,1,0,0	178	89	4.73772e-09	1.86821e-07	0.932,0.743,0.923,1.0,1.0	0.962,0.955,0.971,1.0,1.0	-0.058
27613	ENSG00000100241	SBF1	22	-	50457033	50457111	50456491	50456673	50459254	50459392	27613	102,77,81,140,106	36,36,26,17,10	85,106,65,61,80	16,3,3,2,4	167	89	4.92751e-09	1.93985e-07	0.602,0.533,0.624,0.814,0.85	0.739,0.95,0.92,0.942,0.914	-0.208
7967	ENSG00000115170	ACVR1	2	-	157860054	157860179	157826527	157826646	157875795	157875840	7967	3,2,0,3,4	1,0,0,4,0	0,1,1,4,0	1,5,4,3,0	178	89	5.45711e-09	2.14482e-07	0.6,1.0,NA,0.273,1.0	0.0,0.091,0.111,0.4,NA	0.568
17682	ENSG00000078124	ACER3	11	+	76958978	76959031	76926556	76926667	76976288	76976341	17682	63,11,13,35,56	1,2,0,2,1	46,150,101,103,47	2,1,1,0,0	142	89	5.89721e-09	2.31401e-07	0.975,0.775,1.0,0.916,0.972	0.935,0.989,0.984,1.0,1.0	-0.054
27987	ENSG00000038427	VCAN	5	+	83519348	83522309	83512102	83512396	83537006	83542268	27987	155,126,188,548,213	15,19,16,183,24	163,121,98,43,94	15,7,4,1,4	178	89	5.9253e-09	2.32123e-07	0.838,0.768,0.855,0.6,0.816	0.845,0.896,0.925,0.956,0.922	-0.133
21067	ENSG00000196776	CD47	3	-	108050577	108050602	108047078	108047292	108051938	108051970	21067	54,32,11,16,42	131,168,111,120,89	34,48,60,37,36	158,90,114,98,81	114	89	6.20123e-09	2.42356e-07	0.243,0.129,0.072,0.094,0.269	0.144,0.294,0.291,0.228,0.258	-0.082
30511	ENSG00000040341	STAU2	8	-	73709031	73709177	73688653	73688813	73738283	73738349	30511	10,9,18,11,4	6,12,21,21,8	11,9,8,4,4	6,8,5,7,8	178	89	6.20673e-09	2.42356e-07	0.455,0.273,0.3,0.208,0.2	0.478,0.36,0.444,0.222,0.2	-0.054
4505	ENSG00000107672	NSMCE4A	10	-	121961840	121962107	121961422	121961517	121963237	121963328	4505	31,11,10,11,17	23,13,20,26,27	20,7,3,9,3	27,17,18,20,23	178	89	6.93825e-09	2.70479e-07	0.403,0.297,0.2,0.175,0.239	0.27,0.171,0.077,0.184,0.061	0.11
34694	ENSG00000138185	ENTPD1	10	+	95823236	95823364	95756178	95756255	95839690	95839808	34694	165,75,190,86,87	0,4,2,3,4	78,285,170,201,120	0,0,0,0,0	178	89	7.0851e-09	2.7551e-07	1.0,0.904,0.979,0.935,0.916	1.0,1.0,1.0,1.0,1.0	-0.053
4209	ENSG00000115525	ST3GAL5	2	-	85851263	85851703	85848101	85848204	85861180	85861292	4209	37,19,16,282,37	15,7,8,268,16	37,16,19,15,29	10,5,3,5,6	178	89	7.09028e-09	2.7551e-07	0.552,0.576,0.5,0.345,0.536	0.649,0.615,0.76,0.6,0.707	-0.164
18295	ENSG00000102393	GLA	X	-	101401232	101401347	101400665	101400757	101401631	101401809	18295	6,2,4,8,5	29,19,16,45,24	1,5,5,2,1	21,23,57,21,23	178	89	7.17741e-09	2.78444e-07	0.094,0.05,0.111,0.082,0.094	0.023,0.098,0.042,0.045,0.021	0.04
31529	ENSG00000180438	TPRXL	3	+	13955205	13955316	13937272	13937479	13955561	13955654	31529	47,2,0,10,22	17,0,0,0,12	12,50,41,30,22	1,9,4,8,3	178	89	7.298e-09	2.82665e-07	0.58,1.0,NA,1.0,0.478	0.857,0.735,0.837,0.652,0.786	-0.009
23265	ENSG00000100865	CINP	14	-	102349918	102350048	102348278	102348759	102355767	102355897	23265	65,130,83,142,64	0,1,0,0,2	64,32,28,35,57	2,2,0,2,0	178	89	7.33862e-09	2.8378e-07	1.0,0.985,1.0,1.0,0.941	0.941,0.889,1.0,0.897,1.0	0.04
36242	ENSG00000105552	BCAT2	19	-	48807755	48808236	48806999	48807074	48810983	48811027	36242	45,18,9,35,25	23,16,11,26,17	44,66,49,40,42	9,39,19,14,16	178	89	7.46621e-09	2.88249e-07	0.495,0.36,0.29,0.402,0.424	0.71,0.458,0.563,0.588,0.568	-0.183
18952	ENSG00000158825	CDA	1	+	20613841	20613899	20604927	20605039	20618451	20618908	18952	67,56,17,216,107	9,2,0,9,14	59,76,27,67,65	2,13,1,12,4	147	89	7.85454e-09	3.02753e-07	0.818,0.944,1.0,0.936,0.822	0.947,0.78,0.942,0.772,0.908	0.034
19406	ENSG00000138434	SSFA2	2	+	181928160	181928199	181921947	181922412	181929560	181929677	19406	169,346,155,140,133	22,15,9,12,18	118,103,123,160,101	11,21,11,21,8	128	89	8.12166e-09	3.12547e-07	0.842,0.941,0.923,0.89,0.837	0.882,0.773,0.886,0.841,0.898	0.031
24687	ENSG00000122591	FAM126A	7	-	22947032	22947247	22945982	22946163	22960255	22960415	24687	48,22,31,85,44	6,20,8,19,15	40,23,21,25,24	8,30,4,24,16	178	89	9.02765e-09	3.46856e-07	0.8,0.355,0.66,0.691,0.595	0.714,0.277,0.724,0.342,0.429	0.123
20232	ENSG00000101236	RNF24	20	-	3974331	3974400	3963874	3964024	4015436	4015545	20232	7,25,18,5,1	5,24,11,14,2	1,0,0,3,3	5,0,0,0,1	158	89	9.45639e-09	3.62747e-07	0.441,0.37,0.48,0.167,0.22	0.101,NA,NA,1.0,0.628	-0.241
23744	ENSG00000213983	AP1G2	14	-	23565815	23565892	23565605	23565701	23566063	23566160	23744	138,125,117,73,95	34,31,22,17,22	104,141,64,84,99	18,20,18,11,19	166	89	9.57771e-09	3.66814e-07	0.685,0.684,0.74,0.697,0.698	0.756,0.791,0.656,0.804,0.736	-0.048
97	ENSG00000035115	SH3YL1	2	-	233100	233229	230546	231191	234159	234272	97	109,440,293,153,162	8,16,3,2,1	150,123,71,93,66	0,0,2,2,1	178	89	9.8451e-09	3.76453e-07	0.872,0.932,0.98,0.975,0.988	1.0,1.0,0.947,0.959,0.971	-0.026
22627	ENSG00000090061	CCNK	14	+	99491945	99492320	99481424	99481479	99492625	99492874	22627	3,4,0,2,0	37,21,20,35,29	4,2,3,2,3	23,24,22,15,11	178	89	1.00344e-08	3.83079e-07	0.039,0.087,0.0,0.028,0.0	0.08,0.04,0.064,0.063,0.12	-0.043
1828	ENSG00000168255	POLR2J3	7	-	102543524	102543702	102541500	102541662	102544705	102544776	1828	1,163,60,10,6	1,2,2,0,4	18,2,4,2,4	0,8,0,1,2	178	89	1.03177e-08	3.9327e-07	0.333,0.976,0.938,1.0,0.429	1.0,0.111,1.0,0.5,0.5	0.113
32820	ENSG00000037280	FLT4	5	-	180629258	180629427	180628881	180628999	180629695	180629835	32820	445,19,11,63,363	0,0,0,0,3	174,842,223,391,235	2,0,0,0,0	178	89	1.04487e-08	3.97633e-07	1.0,1.0,1.0,1.0,0.984	0.978,1.0,1.0,1.0,1.0	0.001
28651	ENSG00000204580	DDR1	6	+	30895403	30895514	30894505	30894671	30896620	30896865	28651	278,240,125,177,245	28,13,8,26,27	189,408,362,200,256	24,39,33,31,32	178	89	1.07474e-08	4.0835e-07	0.832,0.902,0.887,0.773,0.819	0.797,0.84,0.846,0.763,0.8	0.033
4852	ENSG00000153140	CETN3	5	-	90396492	90396564	90393858	90394107	90399357	90399549	4852	2,4,7,1,0	29,51,46,73,30	0,0,0,0,0	24,17,13,38,25	161	89	1.08112e-08	4.10126e-07	0.037,0.042,0.078,0.008,0.0	0.0,0.0,0.0,0.0,0.0	0.033
14892	ENSG00000183668	PSG9	19	-	43258856	43259135	43258201	43258456	43267783	43268149	14892	18627,262,749,869,13594	205,4,7,10,96	6830,38308,24581,19400,9962	75,228,165,189,37	178	89	1.13468e-08	4.29763e-07	0.978,0.97,0.982,0.978,0.986	0.979,0.988,0.987,0.981,0.993	-0.007
37843	ENSG00000003436	TFPI	2	-	187513615	187513646	187503647	187503770	187520541	187520613	37843	395,34,36,75,297	12,2,7,6,11	190,447,935,394,196	28,21,162,55,9	120	89	1.16546e-08	4.40726e-07	0.961,0.927,0.792,0.903,0.952	0.834,0.94,0.811,0.842,0.942	0.033
16863	ENSG00000103415	HMOX2	16	+	4505483	4505610	4475923	4476487	4506894	4507012	16863	133,426,207,321,125	0,1,0,0,0	121,71,80,37,115	7,2,0,0,2	178	89	1.19683e-08	4.51873e-07	1.0,0.995,1.0,1.0,1.0	0.896,0.947,1.0,1.0,0.966	0.037
15598	ENSG00000147419	CCDC25	8	-	27748494	27748598	27748076	27748279	27752511	27752587	15598	80,119,92,144,93	4,12,4,2,4	65,45,28,35,46	6,1,0,6,5	178	89	1.22808e-08	4.62943e-07	0.909,0.832,0.92,0.973,0.921	0.844,0.957,1.0,0.745,0.821	0.038
16444	ENSG00000069020	MAST4	5	+	66916982	66917018	66899950	66899982	66986443	66986523	16444	2,8,5,1,5	0,2,1,0,0	0,5,1,2,0	0,2,1,2,0	125	89	1.31663e-08	4.95544e-07	1.0,0.74,0.781,1.0,1.0	NA,0.64,0.416,0.416,NA	0.414
213	ENSG00000177479	ARIH2	3	+	48922747	48922811	48918831	48918998	48927461	48927813	213	67,45,31,58,57	0,0,1,2,1	54,70,49,53,42	1,2,2,4,2	153	89	1.34097e-08	5.03915e-07	1.0,1.0,0.947,0.944,0.971	0.969,0.953,0.934,0.885,0.924	0.039
1328	ENSG00000143252	SDHC	1	+	161339561	161339588	161328395	161328497	161340593	161340655	1328	0,0,0,0,1	70,148,94,168,110	0,0,0,0,2	63,66,48,43,64	116	89	1.3726e-08	5.14992e-07	0.0,0.0,0.0,0.0,0.007	0.0,0.0,0.0,0.0,0.023	-0.003
29707	ENSG00000137955	RABGGTB	1	+	75789158	75789356	75787522	75787604	75789951	75790057	29707	198,331,201,281,187	1,1,1,3,2	188,169,102,104,123	2,1,0,2,2	178	89	1.39104e-08	5.21097e-07	0.99,0.994,0.99,0.979,0.979	0.979,0.988,1.0,0.963,0.969	0.007
18939	ENSG00000214548	MEG3	14	+	100835735	100835879	100831420	100831534	100836166	100836300	18939	3110,4021,3318,843,2219	44,129,77,17,21	2885,1540,919,626,1830	100,15,22,15,48	178	89	1.39915e-08	5.23195e-07	0.972,0.94,0.956,0.961,0.981	0.935,0.981,0.954,0.954,0.95	0.007
2568	ENSG00000084073	ZMPSTE24	1	+	40259349	40259532	40258238	40258394	40260838	40260985	2568	0,0,0,2,1	49,62,23,64,36	0,0,0,2,3	30,35,26,25,13	178	89	1.40101e-08	5.23195e-07	0.0,0.0,0.0,0.015,0.014	0.0,0.0,0.0,0.038,0.103	-0.022
39639	ENSG00000168487	BMP1	8	+	22192234	22192335	22192089	22192151	22194057	22194174	39639	208,17,26,18,290	607,156,142,334,668	69,200,157,206,250	239,738,352,464,443	178	89	1.43803e-08	5.36187e-07	0.146,0.052,0.084,0.026,0.178	0.126,0.119,0.182,0.182,0.22	-0.069
22544	ENSG00000140105	WARS	14	-	100375282	100375403	100369086	100369258	100376259	100376311	22544	135,20,64,137,328	16,39,14,66,21	241,215,47,75,106	18,12,8,11,6	178	89	1.53657e-08	5.72038e-07	0.808,0.204,0.696,0.509,0.886	0.87,0.9,0.746,0.773,0.898	-0.217
29399	ENSG00000003056	M6PR	12	-	8946715	8946824	8946228	8946405	8949487	8949645	29399	5,6,0,1,2	71,102,84,128,82	5,2,4,10,3	78,80,51,55,67	178	89	1.58147e-08	5.87839e-07	0.034,0.029,0.0,0.004,0.012	0.031,0.012,0.038,0.083,0.022	-0.021
22548	ENSG00000140105	WARS	14	-	100374135	100374244	100369086	100369258	100376259	100376334	22548	52,32,32,0,2	16,39,14,66,21	0,62,48,87,0	18,12,8,11,6	178	89	1.58809e-08	5.89386e-07	0.619,0.291,0.533,0.0,0.045	0.0,0.721,0.75,0.798,0.0	-0.156
25230	ENSG00000104043	ATP8B4	15	-	49922223	49922405	49920273	49920410	49923378	49923494	25230	2,0,0,2,0	8,1,0,1,8	2,0,0,3,0	3,1,4,0,0	178	89	1.6142e-08	5.98153e-07	0.111,0.0,NA,0.5,0.0	0.25,0.0,0.0,1.0,NA	-0.16
699	ENSG00000101294	HM13	20	+	31568077	31568280	31566209	31566295	31569119	31569567	699	57,55,28,109,56	558,422,219,630,444	35,47,30,32,29	248,396,246,344,269	178	89	1.62256e-08	6.00321e-07	0.049,0.061,0.06,0.08,0.059	0.066,0.056,0.057,0.044,0.051	0.007
14301	ENSG00000079385	CEACAM1	19	-	42518947	42519235	42512349	42512479	42521266	42521521	14301	106,38,30,142,128	2,2,1,3,5	82,149,50,59,77	5,5,1,6,2	178	89	1.63688e-08	6.04686e-07	0.964,0.905,0.938,0.959,0.928	0.891,0.937,0.962,0.831,0.951	0.024
3469	ENSG00000155666	KDM8	16	+	27211145	27211217	27210092	27210621	27213584	27213642	3469	3,0,0,4,0	2,1,0,4,0	1,0,0,0,0	1,3,5,3,1	161	89	1.65177e-08	6.0925e-07	0.453,0.0,NA,0.356,NA	0.356,0.0,0.0,0.0,0.0	0.198
22555	ENSG00000140105	WARS	14	-	100375282	100375406	100369086	100369258	100376259	100376285	22555	139,25,65,137,333	16,39,14,66,21	241,218,52,76,108	18,12,8,11,6	178	89	1.69321e-08	6.23576e-07	0.813,0.243,0.699,0.509,0.888	0.87,0.901,0.765,0.776,0.9	-0.212
2674	ENSG00000103194	USP10	16	+	84704739	84704860	84700003	84700111	84733434	84733503	2674	1,2,0,0,0	31,43,36,38,53	1,0,2,0,6	23,42,19,21,35	178	89	1.70532e-08	6.27073e-07	0.016,0.023,0.0,0.0,0.0	0.021,0.0,0.05,0.0,0.079	-0.022
4730	ENSG00000245958	AC093752.1	4	+	119457970	119458170	119454790	119455133	119460182	119460244	4730	3,8,8,3,6	9,4,4,4,11	5,2,2,0,4	9,7,8,3,5	178	89	1.76845e-08	6.49288e-07	0.143,0.5,0.5,0.273,0.214	0.217,0.125,0.111,0.0,0.286	0.178
20603	ENSG00000143537	ADAM15	1	+	155061417	155061489	155060204	155060343	155062244	155062369	20603	29,32,48,8,34	50,48,3,8,0	36,15,6,7,13	3,21,26,0,53	161	89	1.78031e-08	6.52646e-07	0.243,0.269,0.898,0.356,1.0	0.869,0.283,0.113,1.0,0.119	0.076
11858	ENSG00000198792	TMEM184B	22	-	38246784	38246885	38245934	38246100	38247769	38248019	11858	11,8,20,10,4	103,89,70,83,134	6,5,1,2,17	73,201,97,98,99	178	89	1.83203e-08	6.70578e-07	0.051,0.043,0.125,0.057,0.015	0.039,0.012,0.005,0.01,0.079	0.029
28867	ENSG00000130826	DKC1	X	+	154774785	154774844	154774601	154774705	154775194	154775273	28867	0,0,0,0,1	46,52,27,41,34	0,0,0,0,2	31,33,13,28,27	148	89	1.8445e-08	6.73735e-07	0.0,0.0,0.0,0.0,0.017	0.0,0.0,0.0,0.0,0.043	-0.005
6950	ENSG00000186866	POFUT2	21	-	45285268	45285328	45283351	45283527	45285677	45285928	6950	0,1,9,5,3	32,45,51,58,30	5,6,0,2,4	33,17,21,17,25	149	89	1.84627e-08	6.73735e-07	0.0,0.013,0.095,0.049,0.056	0.083,0.174,0.0,0.066,0.087	-0.039
3990	ENSG00000182979	MTA1	14	+	105468337	105468349	105466706	105466742	105469466	105469498	3990	1,0,2,0,2	54,48,58,45,78	1,3,0,2,0	45,38,35,29,44	101	89	1.94895e-08	7.10121e-07	0.016,0.0,0.029,0.0,0.022	0.019,0.065,0.0,0.057,0.0	-0.015
38391	ENSG00000144455	SUMF1	3	-	4449265	4449340	4420063	4420146	4452875	4453049	38391	101,250,120,184,91	0,1,1,4,1	88,86,49,62,40	0,0,1,2,1	164	89	2.05165e-08	7.46409e-07	1.0,0.993,0.985,0.961,0.98	1.0,1.0,0.964,0.944,0.956	0.011
7597	ENSG00000119537	KDSR	18	-	63365961	63366308	63362842	63362868	63367010	63367206	7597	25,25,18,15,34	75,143,96,91,61	21,44,18,28,25	69,64,38,57,55	178	89	2.08138e-08	7.56076e-07	0.143,0.08,0.086,0.076,0.218	0.132,0.256,0.191,0.197,0.185	-0.072
30438	ENSG00000184787	UBE2G2	21	-	44774720	44774820	44773546	44773687	44777298	44777417	30438	2,6,3,3,2	39,58,45,43,39	2,6,2,2,2	37,29,16,28,31	178	89	2.26493e-08	8.21508e-07	0.025,0.049,0.032,0.034,0.025	0.026,0.094,0.059,0.034,0.031	-0.016
38919	ENSG00000142046	TMEM91	19	+	41383560	41383632	41382771	41382921	41383862	41384077	38919	19,13,3,7,3	14,14,3,21,3	7,15,16,7,10	1,1,7,4,2	161	89	2.2885e-08	8.28803e-07	0.429,0.339,0.356,0.156,0.356	0.795,0.892,0.558,0.492,0.734	-0.367
11782	ENSG00000148481	MINDY3	10	-	15838227	15838279	15837203	15837318	15841425	15841599	11782	37,26,43,55,33	5,10,0,7,4	42,59,45,49,45	4,5,0,1,3	141	89	2.30696e-08	8.3423e-07	0.824,0.621,1.0,0.832,0.839	0.869,0.882,1.0,0.969,0.904	-0.102
22343	ENSG00000141380	SS18	18	-	26082362	26082528	26078075	26078160	26087500	26087577	22343	4,0,1,10,5	52,66,40,60,52	1,1,0,0,0	41,47,32,57,42	178	89	2.31137e-08	8.34565e-07	0.037,0.0,0.012,0.077,0.046	0.012,0.011,0.0,0.0,0.0	0.03
18942	ENSG00000214548	MEG3	14	+	100835738	100835879	100829033	100831534	100836166	100836300	18942	3002,3860,3171,809,2144	44,129,77,17,21	2779,1480,876,608,1763	100,15,22,15,48	178	89	2.33979e-08	8.43557e-07	0.972,0.937,0.954,0.96,0.981	0.933,0.98,0.952,0.953,0.948	0.008
25512	ENSG00000275832	ARHGAP23	17	+	38489757	38489917	38486061	38486140	38490101	38490144	25512	0,4,1,6,3	64,46,92,87,72	0,1,0,0,0	74,56,50,30,58	178	89	2.40701e-08	8.66488e-07	0.0,0.042,0.005,0.033,0.02	0.0,0.009,0.0,0.0,0.0	0.018
25503	ENSG00000136155	SCEL	13	+	77593513	77593573	77591394	77591460	77597544	77597589	25503	0,435,247,13,0	0,55,47,5,0	97,0,7,5,9	22,0,3,1,2	149	89	2.67359e-08	9.59571e-07	NA,0.825,0.758,0.608,NA	0.725,NA,0.582,0.749,0.729	0.034
29978	ENSG00000148341	SH3GLB2	9	-	129015739	129015864	129014770	129014904	129021090	129021219	29978	108,101,75,44,90	213,220,193,100,289	53,88,63,63,75	188,250,146,190,157	178	89	2.67344e-08	9.59571e-07	0.202,0.187,0.163,0.18,0.135	0.124,0.15,0.177,0.142,0.193	0.016
34858	ENSG00000127334	DYRK2	12	+	67649796	67649945	67648720	67649182	67657105	67665406	34858	30,8,14,33,31	10,2,2,1,15	16,39,8,28,20	4,6,1,2,6	178	89	2.70422e-08	9.69112e-07	0.6,0.667,0.778,0.943,0.508	0.667,0.765,0.8,0.875,0.625	-0.047
30851	ENSG00000127054	INTS11	1	-	1321907	1321980	1320995	1321093	1323180	1323287	30851	7,1,4,1,11	12,4,10,3,4	6,5,11,10,9	6,6,11,9,5	162	89	2.75998e-08	9.87619e-07	0.243,0.121,0.18,0.155,0.602	0.355,0.314,0.355,0.379,0.497	-0.12
9730	ENSG00000189223	PAX8-AS1	2	+	113238089	113238212	113235529	113235570	113250766	113250906	9730	52,91,57,76,29	0,0,0,0,0	45,5,24,11,13	0,4,0,0,0	178	89	2.87593e-08	1.02758e-06	1.0,1.0,1.0,1.0,1.0	1.0,0.385,1.0,1.0,1.0	0.123
32231	ENSG00000084234	APLP2	11	+	130123611	130123779	130122304	130122513	130126699	130126830	32231	353,627,411,911,368	387,172,279,527,436	369,351,231,268,233	268,367,387,265,306	178	89	2.90004e-08	1.03465e-06	0.313,0.646,0.424,0.464,0.297	0.408,0.324,0.23,0.336,0.276	0.114
1914	ENSG00000010244	ZNF207	17	+	32361467	32361515	32360891	32360967	32362913	32362984	1914	166,175,136,210,171	19,22,9,17,17	123,183,124,123,139	7,26,29,21,20	137	89	3.01977e-08	1.07576e-06	0.85,0.838,0.908,0.889,0.867	0.919,0.821,0.735,0.792,0.819	0.053
36872	ENSG00000078369	GNB1	1	-	1817836	1817875	1815755	1815862	1825396	1825499	36872	519,1090,673,1154,467	5,17,6,10,13	525,378,280,265,411	2,2,0,1,7	128	89	3.02511e-08	1.07607e-06	0.986,0.978,0.987,0.988,0.962	0.995,0.992,1.0,0.995,0.976	-0.011
14687	ENSG00000148660	CAMK2G	10	-	73818208	73818895	73817478	73817554	73819531	73819645	14687	71,34,58,70,76	82,23,13,56,82	33,61,31,42,42	37,92,48,77,55	178	89	3.0539e-08	1.0847e-06	0.302,0.425,0.69,0.385,0.317	0.308,0.249,0.244,0.214,0.276	0.166
438	ENSG00000181027	FKRP	19	+	46747233	46747305	46746057	46746090	46748026	46748088	438	6,3,6,4,4	4,7,4,6,2	3,3,6,0,2	3,10,11,7,4	161	89	3.11203e-08	1.10371e-06	0.453,0.192,0.453,0.269,0.525	0.356,0.142,0.232,0.0,0.217	0.189
376	ENSG00000088340	FER1L4	20	-	35582838	35583012	35582294	35582411	35583127	35583262	376	156,17,8,30,186	21,0,2,5,19	40,200,90,172,83	1,23,8,11,13	178	89	3.21725e-08	1.13934e-06	0.788,1.0,0.667,0.75,0.83	0.952,0.813,0.849,0.887,0.761	-0.045
8352	ENSG00000198715	GLMP	1	-	156293319	156293576	156292686	156293209	156294017	156294236	8352	512,275,339,797,355	1,3,4,0,4	378,481,297,321,255	7,1,2,6,0	178	89	3.26163e-08	1.15336e-06	0.996,0.979,0.977,1.0,0.978	0.964,0.996,0.987,0.964,1.0	0.004
19629	ENSG00000082701	GSK3B	3	-	119866589	119866628	119863418	119863605	119876412	119876508	19629	14,1,0,1,12	60,53,29,59,35	11,17,16,10,5	42,43,27,41,31	128	89	3.42437e-08	1.20912e-06	0.14,0.013,0.0,0.012,0.193	0.154,0.216,0.292,0.145,0.101	-0.11
15684	ENSG00000176915	ANKLE2	12	-	132729678	132730270	132728031	132728163	132734384	132734575	15684	643,1211,697,862,535	6,2,7,5,3	619,505,456,424,485	2,3,0,0,1	178	89	3.48273e-08	1.22792e-06	0.982,0.997,0.98,0.989,0.989	0.994,0.988,1.0,1.0,0.996	-0.008
1490	ENSG00000178075	GRAMD1C	3	+	113913072	113913160	113908957	113909120	113915700	113915838	1490	0,0,0,2,1	12,0,0,6,6	2,0,2,0,0	2,12,7,5,2	177	89	3.52348e-08	1.24046e-06	0.0,NA,NA,0.144,0.077	0.335,0.0,0.126,0.0,0.0	-0.019
8757	ENSG00000070159	PTPN3	9	-	109422717	109422852	109420423	109420600	109426949	109427122	8757	83,186,82,49,104	8,19,7,2,17	85,75,30,49,45	12,13,6,14,4	178	89	3.53395e-08	1.24232e-06	0.838,0.83,0.854,0.925,0.754	0.78,0.743,0.714,0.636,0.849	0.096
21446	ENSG00000068831	RASGRP2	11	-	64740367	64740449	64740012	64740163	64740947	64741079	21446	19,9,29,83,22	7,6,22,82,25	22,15,8,4,15	7,4,1,4,15	171	89	3.62722e-08	1.27138e-06	0.586,0.438,0.407,0.345,0.314	0.621,0.661,0.806,0.342,0.342	-0.136
3852	ENSG00000048028	USP28	11	-	113874516	113874879	113854257	113854335	113875444	113875533	3852	1,0,2,6,2	7,0,2,0,0	4,0,0,0,0	3,0,2,6,0	178	89	3.62256e-08	1.27138e-06	0.067,NA,0.333,1.0,1.0	0.4,NA,0.0,0.0,NA	0.467
1151	ENSG00000135341	MAP3K7	6	-	90544551	90544632	90536336	90536401	90547257	90547387	1151	40,41,12,20,44	17,27,16,24,12	31,63,34,52,45	8,8,9,8,9	170	89	3.64406e-08	1.27542e-06	0.552,0.443,0.282,0.304,0.657	0.67,0.805,0.664,0.773,0.724	-0.28
12279	ENSG00000169189	NSMCE1	16	-	27241352	27241484	27235177	27235299	27241798	27241889	12279	4,5,2,8,1	1,2,6,4,0	3,0,1,0,0	0,0,1,0,0	178	89	3.70756e-08	1.29576e-06	0.667,0.556,0.143,0.5,1.0	1.0,NA,0.333,NA,NA	-0.093
21634	ENSG00000118418	HMGN3	6	-	79202062	79202155	79201248	79201726	79202275	79202389	21634	64,100,66,31,17	175,169,104,286,83	23,17,21,17,17	70,149,158,114,103	178	89	3.74871e-08	1.30823e-06	0.155,0.228,0.241,0.051,0.093	0.141,0.054,0.062,0.069,0.076	0.073
17488	ENSG00000170632	ARMC10	7	+	103092476	103092653	103086629	103086764	103098298	103098683	17488	109,262,178,281,103	1,0,0,2,0	83,74,59,106,89	2,0,0,1,1	178	89	3.88973e-08	1.35547e-06	0.982,1.0,1.0,0.986,1.0	0.954,1.0,1.0,0.981,0.978	0.011
36793	ENSG00000172113	NME6	3	-	48300526	48300634	48298426	48298523	48301352	48301387	36793	1,2,0,0,2	11,33,13,15,14	1,6,2,4,0	14,23,8,11,5	178	89	4.09777e-08	1.42589e-06	0.043,0.029,0.0,0.0,0.067	0.034,0.115,0.111,0.154,0.0	-0.055
546	ENSG00000196693	ZNF33B	10	-	42614281	42614358	42594594	42594699	42631928	42632024	546	9,5,9,5,12	20,8,5,11,10	3,7,15,5,7	5,10,7,7,3	166	89	4.21198e-08	1.46351e-06	0.194,0.251,0.491,0.196,0.391	0.243,0.273,0.535,0.277,0.556	-0.072
26890	ENSG00000265148	TSPOAP1-AS1	17	+	58346279	58346343	58337307	58337679	58351734	58351914	26890	92,125,85,101,102	0,0,6,2,0	77,85,38,75,74	0,0,0,0,0	153	89	4.32628e-08	1.50105e-06	1.0,1.0,0.892,0.967,1.0	1.0,1.0,1.0,1.0,1.0	-0.028
7495	ENSG00000118260	CREB1	2	+	207561118	207561160	207560313	207560372	207567462	207567563	7495	5,9,8,7,4	11,20,15,17,17	5,7,6,6,3	8,7,7,9,8	131	89	4.5477e-08	1.57559e-06	0.236,0.234,0.266,0.219,0.138	0.298,0.405,0.368,0.312,0.203	-0.099
17179	ENSG00000152463	OLAH	10	+	15071794	15071877	15065583	15065753	15073086	15073852	17179	269,18,16,15,217	2,0,0,0,0	85,569,104,500,245	0,3,0,3,0	172	89	4.77427e-08	1.6517e-06	0.986,1.0,1.0,1.0,1.0	1.0,0.99,1.0,0.989,1.0	0.001
30146	ENSG00000155957	TMBIM4	12	-	66168914	66169353	66153339	66153448	66169854	66169980	30146	5,15,11,14,15	175,219,130,296,164	13,15,8,10,6	97,128,73,94,95	178	89	4.8026e-08	1.65911e-06	0.014,0.033,0.041,0.023,0.044	0.063,0.055,0.052,0.051,0.031	-0.019
10345	ENSG00000166839	ANKDD1A	15	+	64950953	64951233	64949840	64949972	64957102	64958691	10345	121,34,49,57,129	8,7,5,8,18	53,160,38,99,91	3,5,4,4,3	178	89	4.93212e-08	1.7014e-06	0.883,0.708,0.831,0.781,0.782	0.898,0.941,0.826,0.925,0.938	-0.109
4814	ENSG00000109625	CPZ	4	+	8597414	8597596	8592707	8592921	8599452	8599586	4814	219,31,17,84,179	22,15,28,103,14	86,148,112,117,102	25,14,25,7,14	178	89	4.95808e-08	1.7079e-06	0.833,0.508,0.233,0.29,0.865	0.632,0.841,0.691,0.893,0.785	-0.223
15972	ENSG00000104081	BMF	15	-	40106357	40106438	40105902	40106091	40108258	40108386	15972	9,1,1,0,1	7,5,5,7,4	1,9,6,5,5	7,1,3,3,5	170	89	5.04013e-08	1.73368e-06	0.402,0.095,0.095,0.0,0.116	0.07,0.825,0.511,0.466,0.344	-0.302
34429	ENSG00000023171	GRAMD1B	11	+	123432017	123432126	123430349	123431166	123435433	123435719	34429	0,1,0,1,3	2,0,0,1,0	0,0,1,1,0	0,0,0,0,3	178	89	5.33794e-08	1.83348e-06	0.0,1.0,NA,0.333,1.0	NA,NA,1.0,1.0,0.0	-0.083
10578	ENSG00000111801	BTN3A3	6	+	26443640	26443659	26443381	26443442	26443956	26444304	10578	1,0,5,2,3	1,0,0,0,2	4,5,0,0,3	1,2,0,0,0	108	89	5.36762e-08	1.84104e-06	0.452,NA,1.0,1.0,0.553	0.767,0.673,NA,NA,1.0	-0.062
14890	ENSG00000183668	PSG9	19	-	43261859	43262138	43257159	43258456	43267783	43268149	14890	13807,187,432,672,9635	205,4,7,10,96	5723,32171,19659,15416,6940	75,228,165,189,37	178	89	5.44286e-08	1.86418e-06	0.971,0.959,0.969,0.971,0.98	0.974,0.986,0.983,0.976,0.989	-0.012
31740	ENSG00000111237	VPS29	12	-	110499456	110499546	110496011	110496203	110502048	110502111	31740	24,62,39,104,23	43,85,70,67,59	21,8,9,12,18	40,64,45,42,37	178	89	5.45577e-08	1.86594e-06	0.218,0.267,0.218,0.437,0.163	0.208,0.059,0.091,0.125,0.196	0.125
32026	ENSG00000125991	ERGIC3	20	+	35543660	35543804	35542821	35542941	35547411	35547471	32026	9,5,8,7,9	474,469,347,599,326	17,8,4,19,25	300,345,303,303,276	178	89	5.51179e-08	1.88241e-06	0.009,0.005,0.011,0.006,0.014	0.028,0.011,0.007,0.03,0.043	-0.015
28157	ENSG00000114796	KLHL24	3	+	183636220	183636311	183635622	183635793	183643479	183643542	28157	30,5,3,22,30	3,2,4,11,9	0,16,14,7,2	4,10,4,4,7	178	89	5.5524e-08	1.89358e-06	0.833,0.556,0.273,0.5,0.625	0.0,0.444,0.636,0.467,0.125	0.223
24509	ENSG00000175582	RAB6A	11	-	73679653	73679720	73677943	73677962	73707419	73707513	24509	306,426,296,489,275	4,1,0,2,1	222,268,205,235,242	4,0,0,2,2	156	89	6.02136e-08	2.0506e-06	0.978,0.996,1.0,0.993,0.994	0.969,1.0,1.0,0.985,0.986	0.004
38723	ENSG00000134744	ZCCHC11	1	-	52525562	52526373	52515890	52516054	52552930	52553069	38723	152,97,98,148,139	0,0,0,0,0	110,179,83,90,123	0,2,2,0,0	178	89	6.33313e-08	2.15371e-06	1.0,1.0,1.0,1.0,1.0	1.0,0.978,0.954,1.0,1.0	0.014
22563	ENSG00000140105	WARS	14	-	100375282	100375350	100369086	100369258	100376259	100376307	22563	109,13,54,111,241	16,39,14,66,21	206,159,28,61,77	18,12,8,11,6	157	89	6.9661e-08	2.36561e-06	0.794,0.159,0.686,0.488,0.867	0.866,0.883,0.665,0.759,0.879	-0.212
19096	ENSG00000035141	FAM136A	2	-	70301407	70301603	70300839	70300980	70301924	70302056	19096	26,17,15,15,20	35,39,32,22,20	13,8,6,10,7	32,24,15,24,15	178	89	7.03848e-08	2.38681e-06	0.271,0.179,0.19,0.254,0.333	0.169,0.143,0.167,0.172,0.189	0.077
4906	ENSG00000158161	EYA3	1	-	28027788	28027926	28017153	28017239	28035543	28035680	4906	12,20,18,9,7	19,16,16,13,5	13,14,16,13,13	11,9,8,10,6	178	89	7.41392e-08	2.51058e-06	0.24,0.385,0.36,0.257,0.412	0.371,0.438,0.5,0.394,0.52	-0.114
13467	ENSG00000158006	PAFAH2	1	-	25997447	25997621	25990726	25990863	25998024	25998055	13467	73,6,14,8,54	7,10,9,5,9	23,114,62,129,102	6,1,5,17,2	178	89	7.73538e-08	2.61574e-06	0.839,0.231,0.438,0.444,0.75	0.657,0.983,0.861,0.791,0.962	-0.31
30659	ENSG00000185619	PCGF3	4	+	732443	732498	730969	731110	733671	733789	30659	65,37,14,23,59	34,26,7,27,13	21,28,10,7,24	14,19,12,21,12	144	89	7.79802e-08	2.6332e-06	0.542,0.468,0.553,0.345,0.737	0.481,0.477,0.34,0.171,0.553	0.125
21775	ENSG00000141127	PRPSAP2	17	+	18865468	18865564	18858185	18858261	18865801	18865952	21775	28,26,23,28,11	3,3,1,0,0	18,7,10,6,7	0,0,0,7,1	178	89	7.96132e-08	2.68457e-06	0.824,0.813,0.92,1.0,1.0	1.0,1.0,1.0,0.3,0.778	0.096
6386	ENSG00000233396	LINC01719	1	+	146057693	146057988	146052637	146052948	146058312	146058461	6386	10,0,2,6,3	2,0,0,1,0	0,0,0,2,0	0,0,1,1,0	178	89	8.1388e-08	2.74056e-06	0.714,NA,1.0,0.75,1.0	NA,NA,0.0,0.5,NA	0.616
21176	ENSG00000148700	ADD3	10	+	110100624	110100848	110008207	110008299	110112776	110112906	21176	156,249,278,286,151	1,0,0,0,0	134,77,68,48,95	0,0,0,0,0	178	89	8.39216e-08	2.82191e-06	0.987,1.0,1.0,1.0,1.0	1.0,1.0,1.0,1.0,1.0	-0.003
23215	ENSG00000173915	USMG5	10	-	103394198	103394394	103392370	103392466	103395745	103396023	23215	41,12,74,9,20	10,15,13,20,7	8,3,1,23,5	14,7,4,9,10	178	89	8.65613e-08	2.90659e-06	0.672,0.286,0.74,0.184,0.588	0.222,0.176,0.111,0.561,0.2	0.24
2233	ENSG00000138867	GUCD1	22	-	24543841	24544083	24540437	24543097	24546913	24547005	2233	245,262,199,378,220	0,2,2,0,0	186,152,122,101,177	0,4,2,0,1	178	89	8.71725e-08	2.92302e-06	1.0,0.985,0.98,1.0,1.0	1.0,0.95,0.968,1.0,0.989	0.012
35923	ENSG00000133657	ATP13A3	3	-	194412198	194412288	194402676	194406116	194413758	194413839	35923	84,92,67,2437,126	11,2,0,45,9	84,107,50,55,117	12,9,0,0,4	178	89	8.99924e-08	3.01336e-06	0.792,0.958,1.0,0.964,0.875	0.778,0.856,1.0,1.0,0.936	0.004
36919	ENSG00000251442	LINC01094	4	+	78673342	78673414	78662917	78663011	78680760	78682392	36919	5,0,4,5,3	3,3,2,4,3	2,0,2,0,0	5,0,1,0,0	161	89	9.1704e-08	3.06639e-06	0.48,0.0,0.525,0.409,0.356	0.181,NA,0.525,NA,NA	0.001
15541	ENSG00000116209	TMEM59	1	-	54048649	54048682	54047266	54047372	54053355	54053412	15541	1,0,1,0,0	21,44,22,36,5	0,2,2,2,2	15,8,7,2,11	122	89	9.5014e-08	3.17265e-06	0.034,0.0,0.032,0.0,0.0	0.0,0.154,0.172,0.422,0.117	-0.16
30175	ENSG00000162959	MEMO1	2	-	31893241	31893321	31892052	31892134	31917925	31918037	30175	1,9,7,6,13	17,24,12,23,19	3,1,3,2,2	11,6,15,11,14	169	89	9.67651e-08	3.22663e-06	0.03,0.165,0.235,0.121,0.265	0.126,0.081,0.095,0.087,0.07	0.071
14068	ENSG00000127947	PTPN12	7	+	77563935	77564195	77537553	77537645	77571077	77571186	14068	3,4,2,9,0	212,128,69,124,93	2,3,1,0,4	95,190,97,119,118	178	89	1.0942e-07	3.64352e-06	0.007,0.015,0.014,0.035,0.0	0.01,0.008,0.005,0.0,0.017	0.006
19554	ENSG00000100038	TOP3B	22	-	21975980	21976187	21975639	21975807	21982729	21982787	19554	10,9,3,2,11	8,12,5,9,12	10,13,9,6,4	9,6,2,1,7	178	89	1.12097e-07	3.7275e-06	0.385,0.273,0.231,0.1,0.314	0.357,0.52,0.692,0.75,0.222	-0.248
15835	ENSG00000117114	ADGRL2	1	+	81952986	81953025	81951956	81952142	81955876	81956060	15835	1,2,5,0,6	28,27,11,5,40	6,7,4,1,3	24,31,3,11,15	128	89	1.12906e-07	3.74919e-06	0.024,0.049,0.24,0.0,0.094	0.148,0.136,0.481,0.059,0.122	-0.108
3690	ENSG00000124588	NQO2	6	+	3003668	3003789	2999875	3000085	3006467	3006559	3690	0,4,3,4,1	33,72,38,42,21	9,3,0,1,1	39,24,8,13,17	178	89	1.15554e-07	3.83183e-06	0.0,0.027,0.038,0.045,0.023	0.103,0.059,0.0,0.037,0.029	-0.019
26079	ENSG00000103067	ESRP2	16	-	68232370	68232503	68232245	68232288	68232576	68232687	26079	96,148,43,25,91	6,12,1,0,3	58,132,86,82,53	0,1,5,2,2	178	89	1.17539e-07	3.89227e-06	0.889,0.86,0.956,1.0,0.938	1.0,0.985,0.896,0.953,0.93	-0.024
35279	ENSG00000145293	ENOPH1	4	+	82451042	82451245	82447919	82448021	82454721	82454854	35279	160,217,101,174,148	4,8,6,1,3	110,111,119,102,110	1,1,0,4,2	178	89	1.19011e-07	3.93559e-06	0.952,0.931,0.894,0.989,0.961	0.982,0.982,1.0,0.927,0.965	-0.026
14901	ENSG00000185864	NPIPB4	16	-	21851769	21851855	21847412	21847541	21857258	21857416	14901	3,1,0,0,2	5,0,2,0,2	3,1,0,3,1	7,15,0,8,1	175	89	1.20369e-07	3.975e-06	0.234,1.0,0.0,NA,0.337	0.179,0.033,NA,0.16,0.337	0.215
28602	ENSG00000001167	NFYA	6	+	41080810	41080897	41079028	41079164	41084045	41084192	28602	14,29,24,58,12	22,10,1,14,10	6,9,3,8,8	14,19,14,11,9	176	89	1.26012e-07	4.15561e-06	0.243,0.595,0.924,0.677,0.378	0.178,0.193,0.098,0.269,0.31	0.354
13368	ENSG00000044446	PHKA2	X	-	18902791	18902910	18901484	18901603	18905757	18905815	13368	4,14,3,5,8	51,44,31,45,45	6,13,5,3,2	36,30,24,28,19	178	89	1.30729e-07	4.30527e-06	0.038,0.137,0.046,0.053,0.082	0.077,0.178,0.094,0.051,0.05	-0.019
30890	ENSG00000138674	SEC31A	4	-	82862533	82862572	82857688	82857764	82863317	82863392	30890	92,149,119,146,70	67,99,31,64,45	61,63,67,70,56	51,55,32,25,41	128	89	1.32088e-07	4.34404e-06	0.488,0.511,0.727,0.613,0.52	0.454,0.443,0.593,0.661,0.487	0.044
3962	ENSG00000154889	MPPE1	18	-	11884878	11885043	11883689	11884627	11885675	11885816	3962	45,56,36,58,37	26,32,42,63,20	41,28,26,23,26	22,11,14,15,12	178	89	1.34141e-07	4.40552e-06	0.464,0.467,0.3,0.315,0.481	0.482,0.56,0.481,0.434,0.52	-0.09
1570	ENSG00000102317	RBM3	X	+	48575814	48576083	48575560	48575667	48576313	48576419	1570	510,381,255,316,443	364,643,449,441,293	289,504,230,254,353	254,390,180,173,228	178	89	1.39588e-07	4.57258e-06	0.412,0.229,0.221,0.264,0.431	0.363,0.393,0.39,0.423,0.436	-0.09
9905	ENSG00000162910	MRPL55	1	-	228107976	228108137	228107667	228107869	228108234	228108325	9905	9,15,8,11,10	41,76,46,76,49	30,9,17,6,9	36,42,22,27,23	178	89	1.39609e-07	4.57258e-06	0.099,0.09,0.08,0.067,0.093	0.294,0.097,0.279,0.1,0.164	-0.101
34705	ENSG00000004455	AK2	1	-	33031543	33031661	33024441	33024567	33036735	33036902	34705	8,38,22,20,15	99,154,95,152,126	5,20,4,5,3	79,80,70,71,79	178	89	1.40499e-07	4.59546e-06	0.039,0.11,0.104,0.062,0.056	0.031,0.111,0.028,0.034,0.019	0.03
29836	ENSG00000142208	AKT1	14	-	104793126	104793210	104792597	104792722	104795483	104795751	29836	44,32,16,23,31	21,22,32,29,9	54,43,15,28,23	10,10,10,10,11	173	89	1.41405e-07	4.61879e-06	0.519,0.428,0.205,0.29,0.639	0.735,0.689,0.436,0.59,0.518	-0.177
4511	ENSG00000142192	APP	21	-	25997359	25997416	25982343	25982477	26000014	26000182	4511	469,935,1037,907,476	167,336,184,304,226	559,361,362,423,416	184,223,196,215,149	146	89	1.43719e-07	4.68797e-06	0.631,0.629,0.775,0.645,0.562	0.649,0.497,0.53,0.545,0.63	0.078
35513	ENSG00000198521	ZNF43	19	-	21850937	21851162	21845391	21845506	21851904	21852030	35513	0,6,1,6,5	0,0,3,1,0	6,0,0,1,0	0,0,0,0,1	178	89	1.47073e-07	4.79085e-06	NA,1.0,0.143,0.75,1.0	1.0,NA,NA,1.0,0.0	0.057
21329	ENSG00000273328	AC099329.2	3	+	42839093	42839279	42819630	42819711	42887537	42887701	21329	204,42,30,131,189	16,7,0,8,8	124,291,252,186,168	1,7,4,8,12	178	89	1.50161e-07	4.88483e-06	0.864,0.75,1.0,0.891,0.922	0.984,0.954,0.969,0.921,0.875	-0.055
7155	ENSG00000144566	RAB5A	3	+	19970547	19970717	19950805	19951061	19975600	19975752	7155	7,7,2,0,1	106,111,76,110,79	1,3,6,7,8	74,120,71,91,71	178	89	1.50718e-07	4.8963e-06	0.032,0.031,0.013,0.0,0.006	0.007,0.012,0.041,0.037,0.053	-0.014
19636	ENSG00000141644	MBD1	18	-	50274976	50275045	50273563	50273863	50275128	50275245	19636	170,181,88,158,148	5,3,2,0,3	104,150,130,90,91	2,4,2,6,1	158	89	1.51812e-07	4.92516e-06	0.95,0.971,0.961,1.0,0.965	0.967,0.955,0.973,0.894,0.981	0.015
33786	ENSG00000104529	EEF1D	8	-	143593874	143594071	143586728	143586849	143597347	143597362	33786	49,21,16,22,47	60,118,64,67,64	25,49,32,13,28	58,34,33,46,35	178	89	1.54045e-07	4.99086e-06	0.29,0.082,0.111,0.141,0.269	0.177,0.419,0.327,0.124,0.286	-0.088
18057	ENSG00000013288	MAN2B2	4	+	6609396	6609574	6609106	6609298	6609797	6610041	18057	2,0,0,0,0	44,47,65,123,39	3,2,0,0,1	28,19,30,14,21	178	89	1.54334e-07	4.99348e-06	0.022,0.0,0.0,0.0,0.0	0.051,0.05,0.0,0.0,0.023	-0.02
38649	ENSG00000114098	ARMC8	3	+	138209816	138209893	138187247	138187599	138221925	138221997	38649	21,63,37,46,39	0,1,3,4,0	34,48,31,28,34	2,1,5,4,3	166	89	1.57427e-07	5.08667e-06	1.0,0.971,0.869,0.86,1.0	0.901,0.963,0.769,0.79,0.859	0.084
36896	ENSG00000166348	USP54	10	-	73504849	73504990	73500654	73500838	73505307	73505426	36896	15,25,36,22,17	0,2,3,2,5	3,4,8,2,7	1,1,2,1,1	178	89	1.58929e-07	5.12141e-06	1.0,0.862,0.857,0.846,0.63	0.6,0.667,0.667,0.5,0.778	0.197
3955	ENSG00000154889	MPPE1	18	-	11905737	11905953	11896983	11897356	11906202	11906309	3955	16,1,2,34,9	9,20,24,23,19	6,11,19,1,6	8,7,9,4,9	178	89	1.58882e-07	5.12141e-06	0.471,0.024,0.04,0.425,0.191	0.273,0.44,0.514,0.111,0.25	-0.087
29073	ENSG00000260269	AC105036.3	15	-	75600636	75600890	75598278	75598681	75601137	75601186	29073	0,0,2,5,1	11,18,21,33,24	6,2,3,0,2	16,12,11,17,4	178	89	1.64336e-07	5.28854e-06	0.0,0.0,0.045,0.07,0.02	0.158,0.077,0.12,0.0,0.2	-0.084
12275	ENSG00000169189	NSMCE1	16	-	27241352	27241889	27235177	27235299	27257434	27257581	12275	29,16,19,26,4	46,112,90,118,60	5,2,4,2,2	44,27,37,20,41	178	89	1.69516e-07	5.44792e-06	0.24,0.067,0.095,0.099,0.032	0.054,0.036,0.051,0.048,0.024	0.064
36914	ENSG00000177200	CHD9	16	+	53319812	53319951	53318211	53318340	53321525	53321563	36914	4,4,2,7,1	14,17,9,51,13	3,1,1,1,0	9,1,2,11,8	178	89	1.70752e-07	5.48028e-06	0.125,0.105,0.1,0.064,0.037	0.143,0.333,0.2,0.043,0.0	-0.058
5361	ENSG00000185246	PRPF39	14	+	45109893	45109993	45109615	45109780	45110093	45110176	5361	23,46,29,28,29	19,19,16,15,14	21,15,20,15,12	8,21,16,18,6	178	89	1.71645e-07	5.5016e-06	0.377,0.548,0.475,0.483,0.509	0.568,0.263,0.385,0.294,0.5	0.076
15229	ENSG00000080802	CNOT4	7	-	135363853	135364066	135362998	135363186	135393917	135394415	15229	35,32,24,45,27	3,10,4,10,5	33,46,24,35,18	6,0,3,3,5	178	89	1.73096e-07	5.5407e-06	0.854,0.615,0.75,0.692,0.73	0.733,1.0,0.8,0.854,0.643	-0.078
23335	ENSG00000182220	ATP6AP2	X	+	40597526	40597664	40591233	40591365	40598680	40598734	23335	534,977,594,1345,395	2,5,3,13,1	432,501,338,397,311	5,4,5,0,5	178	89	1.73646e-07	5.55088e-06	0.993,0.99,0.99,0.981,0.995	0.977,0.984,0.971,1.0,0.969	0.01
5798	ENSG00000214140	PRCD	17	+	76542552	76542633	76540504	76540573	76543028	76543121	5798	12,1,0,3,4	2,0,0,2,0	0,0,4,1,1	0,1,0,0,2	170	89	1.75543e-07	5.60405e-06	0.759,1.0,NA,0.44,1.0	NA,0.0,1.0,1.0,0.207	0.248
8861	ENSG00000100284	TOM1	22	+	35321741	35321847	35317876	35317961	35321958	35322037	8861	13,0,4,4,4	117,79,44,100,96	3,1,3,0,2	77,103,82,84,65	178	89	1.88152e-07	5.99859e-06	0.053,0.0,0.043,0.02,0.02	0.019,0.005,0.018,0.0,0.015	0.016
20336	ENSG00000133460	SLC2A11	22	+	23877384	23877869	23877041	23877171	23882458	23882646	20336	246,14,27,64,203	53,11,13,7,63	77,495,236,259,206	12,77,11,37,25	178	89	1.89325e-07	6.02797e-06	0.699,0.389,0.509,0.821,0.617	0.762,0.763,0.915,0.778,0.805	-0.198
23711	ENSG00000108669	CYTH1	17	-	78676994	78677050	78675655	78676169	78680189	78680344	23711	6,5,9,13,2	49,41,39,94,43	3,2,1,3,2	39,28,12,43,44	145	89	1.90791e-07	6.0666e-06	0.07,0.07,0.124,0.078,0.028	0.045,0.042,0.049,0.041,0.027	0.033
32859	ENSG00000183844	FAM3B	21	+	41322922	41323066	41316733	41316898	41338377	41338501	32859	49,6,1,2,131	6,0,0,0,10	37,104,185,77,68	0,4,7,1,3	178	89	1.91534e-07	6.08217e-06	0.803,1.0,1.0,1.0,0.868	1.0,0.929,0.93,0.975,0.919	-0.016
39781	ENSG00000055917	PUM2	2	-	20326260	20326385	20318536	20318645	20327309	20327386	39781	16,26,21,19,18	45,40,30,55,40	10,7,7,10,18	30,79,41,42,34	178	89	1.9237e-07	6.10062e-06	0.151,0.245,0.259,0.147,0.184	0.143,0.042,0.079,0.106,0.209	0.081
19363	ENSG00000107521	HPS1	10	-	98431130	98431291	98430570	98430670	98433939	98434091	19363	124,121,135,198,85	6,5,2,3,0	76,70,46,39,45	2,4,5,2,3	178	89	1.9794e-07	6.26898e-06	0.912,0.924,0.971,0.971,1.0	0.95,0.897,0.821,0.907,0.882	0.064
1829	ENSG00000168255	POLR2J3	7	-	102543524	102543697	102541500	102541662	102544705	102544776	1829	1,162,59,5,4	1,2,2,0,4	18,2,4,2,4	0,8,0,1,2	178	89	2.00476e-07	6.34093e-06	0.333,0.976,0.937,1.0,0.333	1.0,0.111,1.0,0.5,0.5	0.094
1192	ENSG00000110717	NDUFS8	11	+	68031532	68031710	68030664	68030733	68032151	68032209	1192	2,1,0,1,2	67,73,85,101,92	0,1,3,4,2	63,71,38,56,49	178	89	2.03768e-07	6.43653e-06	0.015,0.007,0.0,0.005,0.011	0.0,0.007,0.038,0.034,0.02	-0.012
1572	ENSG00000102317	RBM3	X	+	48575921	48576083	48575560	48575667	48576313	48576419	1572	298,239,151,203,262	364,643,449,441,293	171,291,137,168,225	254,390,180,173,228	178	89	2.10501e-07	6.64047e-06	0.29,0.157,0.144,0.187,0.309	0.252,0.272,0.276,0.327,0.33	-0.074
32347	ENSG00000234171	RNASEH1-AS1	2	+	3559447	3559729	3558491	3558998	3561316	3561745	32347	13,28,31,20,15	1,3,3,5,1	10,16,6,8,8	2,2,0,4,2	178	89	2.17244e-07	6.84418e-06	0.867,0.824,0.838,0.667,0.882	0.714,0.8,1.0,0.5,0.667	0.079
17108	ENSG00000127990	SGCE	7	-	94644605	94644667	94629718	94629841	94655989	94656173	17108	1,0,2,0,3	34,34,58,74,29	2,1,1,6,0	27,29,24,25,19	151	89	2.20816e-07	6.94758e-06	0.017,0.0,0.02,0.0,0.057	0.042,0.02,0.024,0.124,0.0	-0.023
16486	ENSG00000213420	GPC2	7	-	100175571	100175894	100174684	100174765	100176206	100176365	16486	3,0,0,0,2	1,0,0,3,1	0,0,0,7,3	0,1,0,3,2	178	89	2.22012e-07	6.97606e-06	0.6,NA,NA,0.0,0.5	NA,0.0,NA,0.538,0.429	0.044
33956	ENSG00000171307	ZDHHC16	10	+	97448189	97448350	97446203	97446353	97451670	97451918	33956	2,4,2,3,2	36,41,21,38,33	3,6,4,4,1	29,17,25,17,20	178	89	2.27349e-07	7.13441e-06	0.027,0.047,0.045,0.038,0.029	0.049,0.15,0.074,0.105,0.024	-0.043
36957	ENSG00000111785	RIC8B	12	+	106874480	106874567	106870822	106870942	106885903	106887284	36957	2,3,1,1,3	1,4,1,9,0	0,0,0,0,2	3,0,0,0,0	176	89	2.29589e-07	7.19529e-06	0.503,0.275,0.336,0.053,1.0	0.0,NA,NA,NA,1.0	-0.067
858	ENSG00000196511	TPK1	7	-	144667725	144667846	144648806	144648879	144682908	144682978	858	2,0,0,4,2	0,0,0,2,6	3,1,0,0,0	3,6,0,2,7	178	89	2.3726e-07	7.426e-06	1.0,NA,NA,0.5,0.143	0.333,0.077,NA,0.0,0.0	0.445
22418	ENSG00000151690	MFSD6	2	+	190415291	190415413	190408354	190408503	190435976	190437561	22418	3,25,31,43,6	3,9,8,9,4	4,4,0,4,4	3,3,7,6,5	178	89	2.42578e-07	7.58253e-06	0.333,0.581,0.66,0.705,0.429	0.4,0.4,0.0,0.25,0.286	0.274
28844	ENSG00000168958	MFF	2	+	227352513	227352573	227347225	227347384	227355676	227355761	28844	84,127,130,115,80	6,0,0,1,3	83,44,50,54,77	6,4,4,13,1	149	89	2.43938e-07	7.61511e-06	0.893,1.0,1.0,0.986,0.941	0.892,0.868,0.882,0.713,0.979	0.097
30376	ENSG00000164828	SUN1	7	+	832504	832601	816614	816673	838797	838986	30376	78,485,299,80,94	3,13,5,2,3	130,82,55,41,119	3,3,4,1,2	178	89	2.45683e-07	7.65964e-06	0.929,0.949,0.968,0.952,0.94	0.956,0.932,0.873,0.953,0.967	0.011
21099	ENSG00000163945	UVSSA	4	+	1380640	1380747	1380046	1380230	1380879	1380988	21099	20,7,4,11,25	9,9,3,11,3	15,27,20,15,16	7,5,2,2,7	178	89	2.46773e-07	7.68362e-06	0.526,0.28,0.4,0.333,0.806	0.517,0.73,0.833,0.789,0.533	-0.211
15214	ENSG00000004866	ST7	7	+	117098612	117098815	116953502	116953691	117099761	117099844	15214	29,35,11,15,7	68,78,35,28,51	12,5,4,3,8	41,74,33,52,39	178	89	2.49773e-07	7.76693e-06	0.176,0.183,0.136,0.211,0.064	0.128,0.033,0.057,0.028,0.093	0.086
33090	ENSG00000215440	NPEPL1	20	+	58705497	58705569	58701015	58701158	58707122	58707200	33090	13,10,11,10,16	34,87,59,65,28	5,9,5,5,2	40,17,9,7,25	161	89	2.60107e-07	8.07782e-06	0.174,0.06,0.093,0.078,0.24	0.065,0.226,0.235,0.283,0.042	-0.041
32591	ENSG00000229833	PET100	19	+	7631231	7631321	7630822	7630846	7631472	7631624	32591	77,25,27,15,69	160,202,157,224,227	45,35,25,28,29	127,148,132,144,112	178	89	2.65256e-07	8.22704e-06	0.194,0.058,0.079,0.032,0.132	0.151,0.106,0.087,0.089,0.115	-0.011
796	ENSG00000163702	IL17RC	3	+	9920924	9920969	9920490	9920602	9923880	9924020	796	17,104,58,45,2	18,137,105,77,9	42,12,11,4,12	36,11,15,4,14	134	89	2.66814e-07	8.26467e-06	0.385,0.335,0.268,0.28,0.129	0.437,0.42,0.328,0.399,0.363	-0.11
26440	ENSG00000138162	TACC2	10	+	122229345	122229486	122227836	122228008	122237394	122237538	26440	13,2,1,1,14	187,39,23,15,289	7,23,13,11,11	51,179,90,122,151	178	89	2.76201e-07	8.54442e-06	0.034,0.025,0.021,0.032,0.024	0.064,0.06,0.067,0.043,0.035	-0.027
2846	ENSG00000030582	GRN	17	+	44345530	44345605	44345301	44345334	44349157	44349302	2846	36,10,9,34,58	341,282,198,434,476	48,48,79,36,41	266,450,473,326,274	164	89	2.77728e-07	8.58057e-06	0.054,0.019,0.024,0.041,0.062	0.089,0.055,0.083,0.057,0.075	-0.032
31734	ENSG00000111237	VPS29	12	-	110499534	110499546	110496011	110496203	110502048	110502107	31734	21,53,32,86,23	43,85,70,67,59	19,8,5,12,13	40,64,45,42,37	101	89	2.8521e-07	8.80039e-06	0.301,0.355,0.287,0.531,0.256	0.295,0.099,0.089,0.201,0.236	0.162
38240	ENSG00000155324	GRAMD2B	5	+	126466293	126466336	126465425	126465545	126469676	126469788	38240	0,9,0,11,3	104,108,66,161,104	1,6,0,4,0	78,131,85,127,76	132	89	2.91228e-07	8.97454e-06	0.0,0.053,0.0,0.044,0.019	0.009,0.03,0.0,0.021,0.0	0.011
14070	ENSG00000127947	PTPN12	7	+	77538764	77538845	77538028	77538106	77571077	77571186	14070	1,1,0,2,1	0,0,1,1,2	0,1,0,0,0	0,1,0,2,0	170	89	3.00863e-07	9.25954e-06	1.0,1.0,0.0,0.511,0.207	NA,0.344,NA,0.0,NA	0.372
9689	ENSG00000007392	LUC7L	16	-	208600	208664	208077	208188	220648	220747	9689	65,44,62,32,54	65,61,50,36,55	34,22,29,26,37	58,54,44,33,56	153	89	3.01643e-07	9.27166e-06	0.368,0.296,0.419,0.341,0.364	0.254,0.192,0.277,0.314,0.278	0.095
4008	ENSG00000080503	SMARCA2	9	+	2170418	2170472	2161685	2161903	2181570	2181676	4008	14,34,44,12,15	68,134,128,61,60	17,12,21,7,4	99,44,38,62,50	143	89	3.04966e-07	9.3618e-06	0.114,0.136,0.176,0.109,0.135	0.097,0.145,0.256,0.066,0.047	0.012
12098	ENSG00000134283	PPHLN1	12	+	42384939	42384996	42374862	42375074	42387455	42387535	12098	57,113,68,106,49	10,11,4,8,14	45,30,25,44,47	10,17,7,10,7	146	89	3.11077e-07	9.53716e-06	0.777,0.862,0.912,0.89,0.681	0.733,0.518,0.685,0.728,0.804	0.131
22742	ENSG00000102805	CLN5	13	+	76998042	76998085	76995901	76996127	77000457	77002477	22742	4,11,1,12,3	89,66,35,148,43	2,2,2,3,2	28,65,42,51,46	132	89	3.16552e-07	9.69264e-06	0.029,0.101,0.019,0.052,0.045	0.046,0.02,0.031,0.038,0.028	0.017
23073	ENSG00000136932	TRMO	9	-	97910917	97912975	97910167	97910616	97913400	97913558	23073	17,24,23,46,27	15,17,9,16,7	6,10,8,9,6	14,18,6,9,16	178	89	3.34721e-07	1.02359e-05	0.362,0.414,0.561,0.59,0.659	0.176,0.217,0.4,0.333,0.158	0.26
14583	ENSG00000131374	TBC1D5	3	-	17518901	17518995	17508473	17508605	17623848	17623913	14583	3,12,6,6,1	4,8,10,12,10	3,0,0,1,3	8,9,5,5,3	178	89	3.45731e-07	1.05591e-05	0.273,0.429,0.231,0.2,0.048	0.158,0.0,0.0,0.091,0.333	0.12
13685	ENSG00000140650	PMM2	16	+	8811078	8811178	8806315	8806407	8811637	8811713	13685	70,96,62,123,59	1,1,3,0,4	52,54,39,32,51	1,3,0,3,0	178	89	3.51919e-07	1.07344e-05	0.972,0.98,0.912,1.0,0.881	0.963,0.9,1.0,0.842,1.0	0.008
17493	ENSG00000170632	ARMC10	7	+	103075776	103075881	103074880	103075411	103083681	103083830	17493	46,46,30,59,15	17,50,23,50,15	15,26,15,11,11	24,21,16,13,17	178	89	3.52528e-07	1.07393e-05	0.575,0.315,0.395,0.371,0.333	0.238,0.382,0.319,0.297,0.244	0.102
29962	ENSG00000112592	TBP	6	+	170567225	170567505	170566917	170567009	170569611	170569779	29962	26,10,17,16,16	39,32,25,35,32	7,23,6,11,17	23,24,16,17,17	178	89	3.55689e-07	1.08219e-05	0.25,0.135,0.254,0.186,0.2	0.132,0.324,0.158,0.244,0.333	-0.033
7625	ENSG00000182446	NPLOC4	17	-	81563412	81563568	81559315	81559416	81565504	81565607	7625	10,5,6,12,17	72,71,74,82,64	17,18,15,14,9	45,74,31,42,52	178	89	3.5862e-07	1.08972e-05	0.065,0.034,0.039,0.068,0.117	0.159,0.108,0.195,0.143,0.08	-0.072
17147	ENSG00000143995	MEIS1	2	+	66512148	66512294	66464108	66464220	66547942	66548019	17147	89,164,126,179,70	1,8,0,5,0	83,29,15,16,66	2,4,0,0,1	178	89	3.73749e-07	1.13426e-05	0.978,0.911,1.0,0.947,1.0	0.954,0.784,1.0,1.0,0.971	0.025
31280	ENSG00000152556	PFKM	12	+	48132018	48132211	48131315	48131393	48132867	48133057	31280	0,0,0,2,0	24,26,35,80,25	0,0,2,0,2	13,4,8,12,2	178	89	3.77922e-07	1.14547e-05	0.0,0.0,0.0,0.012,0.0	0.0,0.0,0.111,0.0,0.333	-0.086
35208	ENSG00000198561	CTNND1	11	+	57814310	57814373	57811398	57811486	57815393	57815500	35208	538,936,620,549,552	9,15,15,8,7	461,425,394,452,435	6,1,5,2,2	152	89	3.88636e-07	1.17646e-05	0.972,0.973,0.96,0.976,0.979	0.978,0.996,0.979,0.992,0.992	-0.015
28433	ENSG00000101849	TBL1X	X	+	9653544	9653689	9640272	9640360	9654214	9654322	28433	22,24,25,149,47	6,0,2,6,9	20,41,19,20,24	2,5,3,6,2	178	89	4.04293e-07	1.22231e-05	0.647,1.0,0.862,0.925,0.723	0.833,0.804,0.76,0.625,0.857	0.056
5471	ENSG00000255857	PXN-AS1	12	+	120210929	120211106	120209838	120209934	120212374	120213138	5471	344,386,269,539,249	0,6,1,8,3	291,145,186,175,181	0,0,0,0,0	178	89	4.1131e-07	1.24196e-05	1.0,0.97,0.993,0.971,0.976	1.0,1.0,1.0,1.0,1.0	-0.018
18984	ENSG00000119509	INVS	9	+	100215400	100215488	100126382	100126549	100226061	100226234	18984	6,8,5,7,1	2,8,5,13,9	3,4,0,1,3	3,7,2,4,12	177	89	4.18612e-07	1.26242e-05	0.601,0.335,0.335,0.213,0.053	0.335,0.223,0.0,0.112,0.112	0.151
12255	ENSG00000070010	UFD1	22	-	19471686	19471808	19467894	19468003	19479082	19479144	12255	213,247,216,278,175	6,3,0,1,6	128,188,110,168,100	4,4,0,1,4	178	89	4.22622e-07	1.27291e-05	0.947,0.976,1.0,0.993,0.936	0.941,0.959,1.0,0.988,0.926	0.008
24672	ENSG00000123472	ATPAF1	1	-	46653816	46653867	46652580	46652628	46658126	46658189	24672	60,70,43,66,64	1,0,0,0,2	48,58,30,36,45	1,3,3,2,0	140	89	4.31731e-07	1.29709e-05	0.974,1.0,1.0,1.0,0.953	0.968,0.925,0.864,0.92,1.0	0.05
413	ENSG00000181264	TMEM136	11	+	120327440	120327640	120325128	120325368	120329976	120333679	413	86,24,36,37,63	4,2,1,0,4	29,29,19,16,35	2,5,0,1,5	178	89	4.31515e-07	1.29709e-05	0.915,0.857,0.947,1.0,0.887	0.879,0.744,1.0,0.889,0.778	0.063
24270	ENSG00000141759	TXNL4A	18	-	79986601	79986750	79977597	79977701	79988239	79988502	24270	22,62,47,38,33	80,95,116,100,77	29,15,15,14,13	62,68,50,52,54	178	89	4.47498e-07	1.34277e-05	0.121,0.246,0.168,0.16,0.176	0.19,0.099,0.13,0.119,0.107	0.045
5037	ENSG00000173402	DAG1	3	+	49492826	49492973	49470288	49470433	49510418	49510490	5037	12,15,9,15,5	48,51,36,55,46	3,4,2,5,3	42,107,60,33,30	178	89	4.49161e-07	1.34608e-05	0.111,0.128,0.111,0.12,0.052	0.034,0.018,0.016,0.07,0.048	0.067
33217	ENSG00000077782	FGFR1	8	-	38429681	38429948	38428345	38428435	38457355	38457534	33217	200,58,85,163,110	85,57,62,103,34	92,86,82,48,74	48,35,34,25,46	178	89	4.53346e-07	1.35693e-05	0.541,0.337,0.407,0.442,0.618	0.489,0.551,0.547,0.49,0.446	-0.036
17482	ENSG00000127511	SIN3B	19	+	16862883	16862979	16862351	16862559	16863679	16863796	17482	59,5,17,15,86	62,29,24,68,70	46,105,37,59,44	28,81,33,38,38	178	89	4.65413e-07	1.39126e-05	0.322,0.079,0.262,0.099,0.381	0.451,0.393,0.359,0.437,0.367	-0.173
38738	ENSG00000198270	TMEM116	12	-	112003799	112003863	111991813	111991889	112005256	112005303	38738	0,2,0,8,1	3,4,4,4,2	1,0,1,5,2	3,0,1,0,2	153	89	4.65979e-07	1.39126e-05	0.0,0.225,0.0,0.538,0.225	0.162,NA,0.368,1.0,0.368	-0.277
30855	ENSG00000127054	INTS11	1	-	1312439	1312501	1312225	1312368	1312592	1312700	30855	252,171,197,177,240	8,1,0,2,5	207,176,142,92,146	10,4,5,1,6	151	89	4.69446e-07	1.39987e-05	0.949,0.99,1.0,0.981,0.966	0.924,0.963,0.944,0.982,0.935	0.028
30888	ENSG00000138674	SEC31A	4	-	82861630	82861708	82857688	82857764	82863317	82863392	30888	118,239,205,286,91	67,99,31,64,45	115,60,88,68,67	51,55,32,25,41	167	89	4.77219e-07	1.42128e-05	0.484,0.563,0.779,0.704,0.519	0.546,0.368,0.594,0.592,0.465	0.097
1053	ENSG00000160255	ITGB2	21	-	44908073	44908182	44906914	44907095	44910283	44910372	1053	0,0,11,0,0	79,59,24,89,61	22,0,0,0,8	52,43,31,25,21	178	89	5.08588e-07	1.51283e-05	0.0,0.0,0.186,0.0,0.0	0.175,0.0,0.0,0.0,0.16	-0.03
13052	ENSG00000150455	TIRAP	11	+	126291424	126291569	126290802	126290961	126292476	126292687	13052	5,1,3,4,0	14,21,11,14,12	6,6,4,5,0	5,9,6,8,6	178	89	5.22376e-07	1.55192e-05	0.152,0.023,0.12,0.125,0.0	0.375,0.25,0.25,0.238,0.0	-0.139
13862	ENSG00000237651	C2orf74	2	+	61157861	61158012	61145129	61145196	61162841	61162955	13862	17,15,19,13,8	10,18,38,30,18	10,5,12,11,17	4,5,1,6,6	178	89	5.3184e-07	1.57808e-05	0.459,0.294,0.2,0.178,0.182	0.556,0.333,0.857,0.478,0.586	-0.299
8318	ENSG00000215021	PHB2	12	-	6969955	6970068	6969497	6969577	6970195	6970280	8318	5,2,2,4,4	204,182,144,246,217	1,6,4,2,2	165,139,119,116,121	178	89	5.37706e-07	1.59351e-05	0.012,0.005,0.007,0.008,0.009	0.003,0.021,0.017,0.009,0.008	-0.003
7044	ENSG00000267107	PCAT19	19	-	41494539	41495427	41479080	41479284	41500583	41500644	7044	92,2,31,46,8	4,2,2,4,19	72,114,59,28,62	9,8,2,1,2	178	89	5.44763e-07	1.61243e-05	0.92,0.333,0.886,0.852,0.174	0.8,0.877,0.937,0.933,0.939	-0.264
38269	ENSG00000197249	SERPINA1	14	-	94388559	94388663	94382591	94383241	94390456	94390650	38269	13,24,8,14,27	39,19,7,34,38	33,21,7,5,15	20,8,6,2,11	178	89	5.60396e-07	1.65666e-05	0.143,0.387,0.364,0.171,0.262	0.452,0.568,0.368,0.556,0.405	-0.204
39404	ENSG00000161642	ZNF385A	12	-	54371472	54371642	54370926	54371096	54373972	54374135	39404	155,31,17,162,113	3,0,2,7,1	71,100,81,92,73	1,0,0,0,1	178	89	5.92269e-07	1.74873e-05	0.963,1.0,0.81,0.92,0.983	0.973,1.0,1.0,1.0,0.973	-0.054
16930	ENSG00000145362	ANK2	4	+	113374763	113374946	113373316	113373449	113381456	113383732	16930	4,14,30,4,9	1,11,3,3,1	4,0,0,6,0	5,0,1,0,7	178	89	5.96569e-07	1.75737e-05	0.667,0.389,0.833,0.4,0.818	0.286,NA,0.0,1.0,0.0	0.3
1746	ENSG00000117009	KMO	1	+	241536471	241536564	241532368	241532498	241548828	241548898	1746	3,0,0,0,5	14,4,0,0,9	3,14,16,8,1	9,54,22,17,19	178	89	5.96663e-07	1.75737e-05	0.097,0.0,NA,NA,0.217	0.143,0.115,0.267,0.19,0.026	-0.044
20602	ENSG00000143537	ADAM15	1	+	155061417	155061489	155060762	155060832	155062244	155062369	20602	29,32,48,8,34	47,107,119,72,73	36,15,6,7,13	58,33,24,42,13	161	89	6.08441e-07	1.78986e-05	0.254,0.142,0.182,0.058,0.205	0.255,0.201,0.121,0.084,0.356	-0.035
17160	ENSG00000165568	AKR1E2	10	+	4837458	4837581	4835674	4835809	4842420	4842504	17160	11,3,8,14,13	0,2,2,2,0	2,8,0,0,8	1,0,0,0,3	178	89	6.30869e-07	1.85356e-05	1.0,0.429,0.667,0.778,1.0	0.5,1.0,NA,NA,0.571	0.084
29011	ENSG00000010404	IDS	X	-	149502074	149502177	149500948	149501037	149503311	149503489	29011	43,69,56,103,19	105,202,70,135,124	18,15,28,17,25	101,131,87,92,65	178	89	6.3203e-07	1.8547e-05	0.17,0.146,0.286,0.276,0.071	0.082,0.054,0.139,0.085,0.161	0.086
7613	ENSG00000164733	CTSB	8	-	11864375	11864463	11853328	11853479	11867253	11867530	7613	189,582,342,1422,175	2,0,1,6,1	168,103,99,85,99	1,2,1,0,0	177	89	6.55819e-07	1.92216e-05	0.979,1.0,0.994,0.992,0.989	0.988,0.963,0.98,1.0,1.0	0.005
16750	ENSG00000139433	GLTP	12	-	109857854	109858193	109857525	109857659	109858682	109858741	16750	9,5,6,2,15	91,131,101,80,79	20,23,10,9,7	63,101,40,66,72	178	89	6.62457e-07	1.93688e-05	0.047,0.019,0.029,0.012,0.087	0.137,0.102,0.111,0.064,0.046	-0.053
31014	ENSG00000006747	SCIN	7	+	12644137	12644315	12640346	12640517	12644583	12644705	31014	387,33,51,17,286	5,0,0,3,11	129,226,153,143,176	3,1,3,0,1	178	89	6.61752e-07	1.93688e-05	0.975,1.0,1.0,0.739,0.929	0.956,0.991,0.962,1.0,0.989	-0.051
34287	ENSG00000160703	NLRX1	11	+	119172355	119172425	119171355	119171473	119172900	119172989	34287	22,44,5,18,7	3,4,8,3,1	16,9,2,5,14	0,0,1,0,0	159	89	6.78452e-07	1.98123e-05	0.804,0.86,0.259,0.771,0.797	1.0,1.0,0.528,1.0,1.0	-0.207
5472	ENSG00000135218	CD36	7	+	80636831	80637003	80602224	80602379	80646087	80646181	5472	5,0,3,0,4	50,4,7,1,77	1,1,1,0,1	69,41,21,36,65	178	89	6.8162e-07	1.98806e-05	0.048,0.0,0.176,0.0,0.025	0.007,0.012,0.023,0.0,0.008	0.04
19755	ENSG00000163359	COL6A3	2	-	237378635	237379235	237376771	237377344	237380914	237381499	19755	90,279,137,270,295	21,69,69,211,39	225,167,90,48,160	33,20,19,13,37	178	89	6.83566e-07	1.99131e-05	0.682,0.669,0.498,0.39,0.791	0.773,0.807,0.703,0.649,0.684	-0.117
20338	ENSG00000133460	SLC2A11	22	+	23877720	23877869	23877041	23877171	23882458	23882646	20338	111,5,18,37,100	53,11,13,7,63	38,285,129,137,94	12,77,11,37,25	178	89	6.91072e-07	2.01074e-05	0.512,0.185,0.409,0.725,0.442	0.613,0.649,0.854,0.649,0.653	-0.229
154	ENSG00000186260	MKL2	16	+	14092720	14092882	14079289	14079354	14140543	14140760	154	10,4,4,3,11	5,4,2,4,1	11,12,5,10,6	4,2,1,0,7	178	89	7.03986e-07	2.04583e-05	0.5,0.333,0.5,0.273,0.846	0.579,0.75,0.714,1.0,0.3	-0.178
14997	ENSG00000119801	YPEL5	2	+	30155814	30155910	30148244	30148541	30156627	30156787	14997	4,8,0,16,5	7,15,11,16,12	5,8,9,4,8	7,10,8,11,11	178	89	7.11462e-07	2.06505e-05	0.222,0.211,0.0,0.333,0.172	0.263,0.286,0.36,0.154,0.267	-0.078
13957	ENSG00000068745	IP6K2	3	-	48715314	48715527	48695168	48695418	48717156	48717216	13957	28,7,7,15,17	25,26,19,29,20	17,22,6,10,23	7,18,18,12,11	178	89	7.21835e-07	2.09262e-05	0.359,0.119,0.156,0.205,0.298	0.548,0.379,0.143,0.294,0.511	-0.148
25191	ENSG00000153885	KCTD15	19	+	33798263	33798390	33796845	33796987	33798670	33798766	25191	8,3,14,12,9	0,3,0,0,0	11,7,4,6,10	5,6,0,0,0	178	89	7.52334e-07	2.17841e-05	1.0,0.333,1.0,1.0,1.0	0.524,0.368,1.0,1.0,1.0	0.088
39025	ENSG00000154265	ABCA5	17	-	69251746	69251866	69250471	69250621	69253572	69253667	39025	123,97,23,56,104	7,6,0,0,3	65,76,48,76,75	0,1,2,9,7	178	89	7.62968e-07	2.20653e-05	0.898,0.89,1.0,1.0,0.945	1.0,0.974,0.923,0.809,0.843	0.037
37988	ENSG00000203875	SNHG5	6	-	85677794	85678032	85677423	85677492	85678135	85678722	37988	244,1276,1407,970,351	6,17,34,20,1	243,64,369,399,497	10,1,19,7,7	178	89	7.65224e-07	2.21039e-05	0.953,0.974,0.954,0.96,0.994	0.924,0.97,0.907,0.966,0.973	0.019
14999	ENSG00000119801	YPEL5	2	+	30155849	30155910	30148244	30148541	30156627	30156792	14999	4,3,0,8,2	7,15,11,16,12	0,5,6,2,6	7,10,8,11,11	150	89	7.69145e-07	2.21904e-05	0.253,0.106,0.0,0.229,0.09	0.0,0.229,0.308,0.097,0.245	-0.04
245	ENSG00000130332	LSM7	19	-	2325979	2326139	2324124	2324192	2328386	2328477	245	18,13,10,21,24	31,21,23,11,30	21,18,25,6,27	12,22,11,16,15	178	89	7.80098e-07	2.24794e-05	0.225,0.236,0.179,0.488,0.286	0.467,0.29,0.532,0.158,0.474	-0.101
12723	ENSG00000120913	PDLIM2	8	+	22591550	22591668	22589595	22589741	22593732	22594298	12723	682,394,391,1397,817	19,1,4,26,6	376,741,505,505,593	5,1,2,9,4	178	89	8.1194e-07	2.33689e-05	0.947,0.995,0.98,0.964,0.986	0.974,0.997,0.992,0.966,0.987	-0.009
25444	ENSG00000148187	MRRF	9	+	122265461	122265780	122264886	122264938	122270863	122271075	25444	16,11,9,22,11	21,24,11,16,17	13,14,12,17,15	8,12,7,9,7	178	89	8.72323e-07	2.50767e-05	0.276,0.186,0.29,0.407,0.244	0.448,0.368,0.462,0.486,0.517	-0.176
22745	ENSG00000160752	FDPS	1	+	155309788	155309965	155308851	155308965	155310042	155310205	22745	21,10,19,28,23	32,48,40,29,36	24,19,21,11,11	9,12,11,16,18	178	89	8.79447e-07	2.5221e-05	0.247,0.094,0.192,0.326,0.242	0.571,0.442,0.488,0.256,0.234	-0.178
39010	ENSG00000076984	MAP2K7	19	+	7905807	7905855	7903884	7904068	7909754	7909896	39010	21,19,36,17,20	29,7,9,16,20	9,6,15,8,7	19,19,14,12,16	137	89	8.78736e-07	2.5221e-05	0.32,0.638,0.722,0.408,0.394	0.235,0.17,0.41,0.302,0.221	0.229
22743	ENSG00000160752	FDPS	1	+	155309752	155309965	155308913	155308965	155310042	155310205	22743	22,14,20,30,24	32,48,40,29,36	28,21,21,11,11	9,12,11,16,18	178	89	9.26527e-07	2.65394e-05	0.256,0.127,0.2,0.341,0.25	0.609,0.467,0.488,0.256,0.234	-0.176
17225	ENSG00000182718	ANXA2	15	-	60396372	60396427	60386027	60386086	60397942	60397986	17225	2,11,8,10,0	123,614,315,269,109	6,5,2,0,3	183,61,81,92,116	144	89	9.28291e-07	2.65582e-05	0.01,0.011,0.015,0.022,0.0	0.02,0.048,0.015,0.0,0.016	-0.008
6724	ENSG00000211445	GPX3	5	+	151020827	151020854	151020603	151020741	151025339	151025493	6724	15,15,3,13,14	918,128,146,608,474	24,7,23,17,81	457,441,571,328,1372	116	89	9.3675e-07	2.67683e-05	0.012,0.082,0.016,0.016,0.022	0.039,0.012,0.03,0.038,0.043	-0.003
7600	ENSG00000164733	CTSB	8	-	11857857	11857940	11853328	11853479	11864375	11864463	7600	7,21,9,28,4	89,275,139,610,79	14,10,7,6,0	76,36,53,46,49	172	89	9.43718e-07	2.69353e-05	0.039,0.038,0.032,0.023,0.026	0.087,0.126,0.064,0.063,0.0	-0.036
33258	ENSG00000047315	POLR2B	4	+	56985259	56985457	56978895	56979004	56986353	56986426	33258	9,1,13,8,7	82,68,73,102,86	2,0,6,3,2	65,77,36,38,46	178	89	9.47607e-07	2.70141e-05	0.052,0.007,0.082,0.038,0.039	0.015,0.0,0.077,0.038,0.021	0.013
11161	ENSG00000169752	NRG4	15	-	75971165	75971248	75969128	75969224	76009199	76009293	11161	0,2,2,3,0	0,9,3,4,0	0,2,1,0,0	3,0,2,2,2	172	89	1.02106e-06	2.90735e-05	NA,0.103,0.256,0.28,NA	0.0,1.0,0.206,0.0,0.0	-0.028
14127	ENSG00000092020	PPP2R3C	14	-	35095047	35095184	35091069	35091207	35096557	35096633	14127	94,81,77,162,94	3,0,1,2,2	83,47,35,51,55	1,2,0,4,1	178	89	1.02693e-06	2.9206e-05	0.94,1.0,0.975,0.976,0.959	0.976,0.922,1.0,0.864,0.965	0.025
22224	ENSG00000203780	FANK1	10	+	125989429	125989447	125988550	125988675	125995416	125995498	22224	0,2,0,3,0	6,11,2,5,0	4,0,0,2,0	7,0,2,0,6	107	89	1.02935e-06	2.92402e-05	0.0,0.131,0.0,0.333,NA	0.322,NA,0.0,1.0,0.0	-0.215
37797	ENSG00000064995	TAF11	6	-	34879966	34880063	34877777	34878720	34880288	34880376	37797	123,146,164,88,115	0,0,1,1,0	82,91,78,102,127	1,0,1,2,1	178	89	1.03999e-06	2.95074e-05	1.0,1.0,0.988,0.978,1.0	0.976,1.0,0.975,0.962,0.984	0.014
16194	ENSG00000175066	GK5	3	-	142184710	142185793	142182922	142183049	142185928	142185989	16194	59,91,46,89,26	1,8,4,13,1	45,14,19,14,34	3,6,3,5,3	178	89	1.05805e-06	2.99842e-05	0.967,0.85,0.852,0.774,0.929	0.882,0.538,0.76,0.583,0.85	0.152
25223	ENSG00000102898	NUTF2	16	+	67847277	67847456	67846934	67846985	67865101	67865229	25223	102,232,141,113,106	154,160,106,159,189	83,100,54,71,76	108,150,115,96,102	178	89	1.06834e-06	3.02403e-05	0.249,0.42,0.399,0.262,0.219	0.278,0.25,0.19,0.27,0.271	0.058
13666	ENSG00000002726	AOC1	7	+	150859808	150859947	150858762	150859048	150860500	150860633	13666	124,45,15,130,17	4067,1080,530,4757,478	43,53,70,14,193	1312,560,2667,2569,2185	178	89	1.10306e-06	3.11861e-05	0.015,0.02,0.014,0.013,0.017	0.016,0.045,0.013,0.003,0.042	-0.008
28357	ENSG00000076043	REXO2	11	+	114444585	114444652	114443855	114443933	114445978	114446087	28357	119,219,150,375,100	0,0,0,0,0	99,70,57,49,107	0,2,0,0,0	156	89	1.10542e-06	3.12162e-05	1.0,1.0,1.0,1.0,1.0	1.0,0.952,1.0,1.0,1.0	0.01
13576	ENSG00000013619	MAMLD1	X	+	150462771	150462846	150445453	150445612	150469744	150471490	13576	1,7,0,19,0	0,0,0,3,0	1,0,0,1,5	1,0,0,0,0	164	89	1.14067e-06	3.21735e-05	1.0,1.0,NA,0.775,NA	0.352,NA,NA,1.0,1.0	0.141
7643	ENSG00000164961	WASHC5	8	-	125083834	125084022	125083112	125083258	125091614	125091790	7643	55,41,34,55,40	4,0,2,0,2	53,36,35,45,48	1,5,1,5,1	178	89	1.1482e-06	3.2348e-05	0.873,1.0,0.895,1.0,0.909	0.964,0.783,0.946,0.818,0.96	0.041
17006	ENSG00000168591	TMUB2	17	+	44187906	44188009	44187271	44187743	44188934	44189299	17006	51,48,24,58,43	13,15,11,15,22	30,34,24,30,27	4,8,8,4,7	178	89	1.16618e-06	3.2816e-05	0.662,0.615,0.522,0.659,0.494	0.789,0.68,0.6,0.789,0.659	-0.113
17531	ENSG00000134717	BTF3L4	1	+	52071149	52071327	52064824	52064938	52083339	52083500	17531	0,0,0,0,0	37,55,45,80,29	2,1,0,0,2	35,29,31,28,30	178	89	1.17389e-06	3.29941e-05	0.0,0.0,0.0,0.0,0.0	0.028,0.017,0.0,0.0,0.032	-0.015
919	ENSG00000091972	CD200	3	+	112340901	112340983	112333155	112333224	112344961	112345288	919	336,32,21,14,423	62,4,5,8,50	130,600,242,547,233	17,53,25,43,28	171	89	1.1908e-06	3.34304e-05	0.738,0.806,0.686,0.477,0.815	0.799,0.855,0.834,0.869,0.812	-0.129
29776	ENSG00000116729	WLS	1	-	68193954	68194227	68159122	68159247	68232193	68232553	29776	297,306,371,727,368	0,2,0,0,0	292,243,155,176,363	0,4,0,0,0	178	89	1.24245e-06	3.48395e-05	1.0,0.987,1.0,1.0,1.0	1.0,0.968,1.0,1.0,1.0	0.004
20917	ENSG00000170473	PYM1	12	-	55914275	55914366	55903386	55903480	55927075	55927111	20917	6,12,7,11,5	12,7,5,11,8	11,7,11,7,10	4,6,5,4,0	178	89	1.24532e-06	3.4879e-05	0.2,0.462,0.412,0.333,0.238	0.579,0.368,0.524,0.467,1.0	-0.259
11284	ENSG00000267470	ZNF571-AS1	19	+	37566030	37566089	37551411	37551665	37569849	37569996	11284	2,1,0,0,1	2,0,0,3,1	0,3,1,2,0	0,2,0,1,0	148	89	1.28379e-06	3.59147e-05	0.376,1.0,NA,0.0,0.376	NA,0.474,1.0,0.546,NA	-0.235
33740	ENSG00000157036	EXOG	3	+	38499680	38499747	38497628	38497778	38501354	38501494	33740	0,0,0,0,2	0,4,1,6,2	0,0,0,1,1	2,0,0,1,2	156	89	1.28676e-06	3.59558e-05	NA,0.0,0.0,0.0,0.363	0.0,NA,NA,0.363,0.222	-0.104
28120	ENSG00000165156	ZHX1	8	-	123253321	123256171	123250129	123250320	123267272	123267386	28120	525,754,614,1044,503	2,0,3,6,3	456,457,301,406,506	3,1,1,4,4	178	89	1.31928e-06	3.67788e-05	0.992,1.0,0.99,0.989,0.988	0.987,0.996,0.993,0.981,0.984	0.004
4506	ENSG00000142192	APP	21	-	25905023	25905077	25897572	25897673	25911740	25911962	4506	837,1758,1572,1651,1094	9,93,105,82,17	998,790,713,894,782	42,8,11,34,19	143	89	1.31887e-06	3.67788e-05	0.983,0.922,0.903,0.926,0.976	0.937,0.984,0.976,0.942,0.962	-0.018
4683	ENSG00000181090	EHMT1	9	+	137775108	137775252	137762674	137762820	137776617	137776840	4683	86,109,65,61,93	2,1,0,0,3	82,89,47,64,37	6,0,0,2,3	178	89	1.32445e-06	3.688e-05	0.956,0.982,1.0,1.0,0.939	0.872,1.0,1.0,0.941,0.86	0.041
28775	ENSG00000141736	ERBB2	17	+	39719786	39719834	39717319	39717480	39723318	39723457	28775	406,155,163,144,330	7,3,6,2,9	194,473,213,338,234	3,6,0,1,0	137	89	1.38523e-06	3.85276e-05	0.974,0.971,0.946,0.979,0.96	0.977,0.981,1.0,0.995,1.0	-0.025
17289	ENSG00000164039	BDH2	4	-	103098643	103098802	103096182	103096274	103099782	103099870	17289	1,1,4,8,2	17,53,41,93,23	2,0,1,2,6	9,7,9,4,11	178	89	1.40686e-06	3.90839e-05	0.029,0.009,0.047,0.041,0.042	0.1,0.0,0.053,0.2,0.214	-0.08
19255	ENSG00000104626	ERI1	8	+	9009031	9009138	9007969	9008148	9011541	9011752	19255	0,2,0,0,0	39,29,20,22,34	1,4,1,4,1	17,26,24,32,22	178	89	1.41324e-06	3.91704e-05	0.0,0.033,0.0,0.0,0.0	0.029,0.071,0.02,0.059,0.022	-0.034
4632	ENSG00000138032	PPM1B	2	+	44209209	44209327	44201185	44202045	44217966	44218078	4632	109,123,163,134,92	0,0,0,0,0	87,95,56,100,118	1,0,4,0,0	178	89	1.41299e-06	3.91704e-05	1.0,1.0,1.0,1.0,1.0	0.978,1.0,0.875,1.0,1.0	0.029
35140	ENSG00000100099	HPS4	22	-	26466050	26466104	26465454	26465551	26466225	26466262	35140	2,4,2,1,1	18,22,16,27,12	8,2,3,3,2	10,9,10,4,6	143	89	1.41645e-06	3.9214e-05	0.065,0.102,0.072,0.023,0.049	0.332,0.122,0.157,0.318,0.172	-0.158
14430	ENSG00000155229	MMS19	10	-	97480240	97480357	97478303	97478389	97480941	97481042	14430	5,5,0,2,10	40,60,42,43,36	3,5,8,3,0	38,28,20,12,17	178	89	1.44366e-06	3.9908e-05	0.059,0.04,0.0,0.023,0.122	0.038,0.082,0.167,0.111,0.0	-0.031
28468	ENSG00000233461	AL445524.1	1	-	231524425	231524547	231522516	231522637	231527337	231527415	28468	3,15,9,5,3	13,78,26,19,4	9,0,3,4,2	13,4,5,7,4	178	89	1.44485e-06	3.9908e-05	0.103,0.088,0.148,0.116,0.273	0.257,0.0,0.231,0.222,0.2	-0.036
12559	ENSG00000136068	FLNB	3	+	58131926	58132019	58130740	58130908	58132807	58132931	12559	4,24,23,22,7	113,1042,444,218,35	14,2,23,9,14	217,30,102,89,116	178	89	1.45203e-06	4.00604e-05	0.017,0.011,0.025,0.048,0.091	0.031,0.032,0.101,0.048,0.057	-0.015
36176	ENSG00000168067	MAP4K2	11	-	64800899	64801031	64800763	64800826	64801110	64801183	36176	68,64,46,44,71	4,0,0,3,0	52,59,36,37,28	2,8,4,0,1	178	89	1.48491e-06	4.09203e-05	0.895,1.0,1.0,0.88,1.0	0.929,0.787,0.818,1.0,0.933	0.062
37269	ENSG00000197176	LINC02291	14	-	97637482	97637635	97633343	97633691	97646161	97646212	37269	17,0,0,0,29	10,0,0,0,17	5,29,5,33,10	3,17,3,9,11	178	89	1.49142e-06	4.10526e-05	0.459,NA,NA,NA,0.46	0.455,0.46,0.455,0.647,0.313	-0.007
6147	ENSG00000137842	TMEM62	15	+	43178606	43178711	43169592	43169677	43181180	43181299	6147	39,49,18,68,42	2,0,1,2,0	34,33,23,21,33	2,4,2,1,3	178	89	1.49374e-06	4.10692e-05	0.907,1.0,0.9,0.944,1.0	0.895,0.805,0.852,0.913,0.846	0.088
10453	ENSG00000078674	PCM1	8	+	17934705	17934858	17924712	17924780	17935588	17935706	10453	12,9,9,7,11	16,26,13,19,18	3,19,8,3,5	9,18,9,2,11	178	89	1.59114e-06	4.36972e-05	0.273,0.148,0.257,0.156,0.234	0.143,0.345,0.308,0.429,0.185	-0.068
11222	ENSG00000112414	ADGRG6	6	+	142383759	142383843	142381950	142382019	142390257	142390343	11222	36,48,33,5,144	22,6,15,14,20	54,188,122,160,43	19,99,58,44,27	173	89	1.60271e-06	4.38642e-05	0.457,0.805,0.531,0.155,0.787	0.594,0.494,0.52,0.652,0.45	0.005
30465	ENSG00000144619	CNTN4	3	+	2099273	2099649	2098865	2098978	2339177	2339233	30465	3,0,0,4,3	0,0,0,2,4	9,7,0,0,0	0,8,1,0,1	178	89	1.60118e-06	4.38642e-05	1.0,NA,NA,0.5,0.273	1.0,0.304,0.0,NA,0.0	0.265
35662	ENSG00000155366	RHOC	1	-	112705052	112705168	112703643	112703806	112707077	112707135	35662	315,838,682,661,199	47,264,161,160,122	386,236,198,264,248	84,40,23,38,44	178	89	1.60204e-06	4.38642e-05	0.77,0.613,0.679,0.674,0.449	0.697,0.747,0.811,0.776,0.738	-0.117
23407	ENSG00000163528	CHCHD4	3	-	14121916	14122086	14116425	14116524	14124654	14124870	23407	15,30,31,112,11	15,12,2,17,15	12,7,6,9,7	3,6,4,13,5	178	89	1.68443e-06	4.60483e-05	0.333,0.556,0.886,0.767,0.268	0.667,0.368,0.429,0.257,0.412	0.135
6470	ENSG00000121749	TBC1D15	12	+	71894324	71894375	71893221	71893324	71894685	71894883	6470	11,0,0,1,11	33,30,20,46,24	2,24,9,7,7	11,31,24,23,30	140	89	1.69043e-06	4.61595e-05	0.175,0.0,0.0,0.014,0.226	0.104,0.33,0.193,0.162,0.129	-0.101
7007	ENSG00000099992	TBC1D10A	22	-	30304530	30304630	30299443	30299551	30326672	30327046	7007	220,201,104,150,206	1,0,1,0,1	146,251,213,199,130	3,1,4,0,2	178	89	1.73066e-06	4.72042e-05	0.991,1.0,0.981,1.0,0.99	0.961,0.992,0.964,1.0,0.97	0.015
17412	ENSG00000104979	C19orf53	19	+	13775476	13775613	13774651	13774707	13778051	13778207	17412	0,0,0,4,2	186,223,230,411,138	3,0,0,21,1	147,111,76,79,121	178	89	1.76437e-06	4.8069e-05	0.0,0.0,0.0,0.005,0.007	0.01,0.0,0.0,0.117,0.004	-0.024
7858	ENSG00000079691	CARMIL1	6	+	25612739	25612886	25610121	25610181	25619446	25620530	7858	0,3,5,0,1	8,82,57,18,8	4,0,1,1,5	15,12,10,9,18	178	89	1.83048e-06	4.98136e-05	0.0,0.018,0.042,0.0,0.059	0.118,0.0,0.048,0.053,0.122	-0.044
32401	ENSG00000111670	GNPTAB	12	-	101756419	101756566	101753371	101753539	101757211	101757310	32401	4,4,1,6,2	15,49,39,71,15	6,2,2,0,2	34,18,20,11,15	178	89	1.85522e-06	5.04295e-05	0.118,0.039,0.013,0.041,0.063	0.081,0.053,0.048,0.0,0.063	0.006
14541	ENSG00000205133	TRIQK	8	-	92921502	92921660	92916928	92917010	92954405	92954564	14541	7,29,5,39,8	10,18,25,37,8	4,1,7,8,6	11,13,5,11,18	178	89	1.87001e-06	5.07741e-05	0.259,0.446,0.091,0.345,0.333	0.154,0.037,0.412,0.267,0.143	0.092
13773	ENSG00000163374	YY1AP1	1	-	155675009	155675096	155672559	155672731	155676547	155676746	13773	225,194,128,173,179	6,0,0,2,2	115,171,136,152,147	2,0,0,1,0	176	89	1.89557e-06	5.13518e-05	0.95,1.0,1.0,0.978,0.978	0.967,1.0,1.0,0.987,1.0	-0.01
38062	ENSG00000242086	LINC00969	3	+	195707005	195707126	195699029	195699207	195708133	195708807	38062	1,1,2,0,0	0,2,3,0,0	0,0,3,1,0	0,1,0,1,0	178	89	1.89389e-06	5.13518e-05	1.0,0.2,0.25,NA,NA	NA,0.0,1.0,0.333,NA	0.039
3173	ENSG00000120992	LYPLA1	8	-	54063327	54063375	54062253	54062324	54065747	54065813	3173	142,132,67,130,146	0,2,0,1,0	89,171,133,126,119	0,0,0,0,0	137	89	1.90048e-06	5.14266e-05	1.0,0.977,1.0,0.988,1.0	1.0,1.0,1.0,1.0,1.0	-0.007
20404	ENSG00000146063	TRIM41	5	+	181233412	181233435	181232658	181232889	181233635	181233763	20404	43,47,20,29,29	3,2,2,1,5	20,20,15,25,19	5,4,2,4,1	112	89	1.93215e-06	5.22247e-05	0.919,0.949,0.888,0.958,0.822	0.761,0.799,0.856,0.832,0.938	0.07
9073	ENSG00000162430	SELENON	1	+	25802015	25802117	25801042	25801160	25805141	25805275	9073	12,3,19,16,11	48,26,37,61,56	18,17,3,14,10	33,44,31,17,17	178	89	1.96771e-06	5.3126e-05	0.111,0.055,0.204,0.116,0.089	0.214,0.162,0.046,0.292,0.227	-0.073
17264	ENSG00000141560	FN3KRP	17	+	82720760	82720965	82720271	82720363	82722803	82722886	17264	10,9,5,2,3	29,43,32,57,35	6,20,4,0,8	17,14,20,15,19	178	89	2.04468e-06	5.51419e-05	0.147,0.095,0.072,0.017,0.041	0.15,0.417,0.091,0.0,0.174	-0.092
7615	ENSG00000164733	CTSB	8	-	11864375	11864463	11857857	11857940	11868000	11868040	7615	102,309,200,815,96	3,5,2,9,1	94,67,46,39,49	6,5,5,2,0	177	89	2.0888e-06	5.62685e-05	0.945,0.969,0.981,0.979,0.98	0.887,0.871,0.822,0.907,1.0	0.073
14425	ENSG00000142002	DPP9	19	-	4719202	4719324	4714080	4714337	4719850	4719941	14425	0,0,0,0,3	18,25,21,40,22	0,3,2,0,4	17,21,7,12,13	178	89	2.11319e-06	5.68616e-05	0.0,0.0,0.0,0.0,0.064	0.0,0.067,0.125,0.0,0.133	-0.052
39676	ENSG00000132821	VSTM2L	20	+	37933538	37933589	37931634	37931804	37943980	37945350	39676	21,118,23,27,1	2,1,6,7,1	33,0,17,6,12	2,0,2,1,4	140	89	2.15151e-06	5.7828e-05	0.87,0.987,0.709,0.71,0.389	0.913,NA,0.844,0.792,0.656	-0.068
25440	ENSG00000148187	MRRF	9	+	122265461	122265545	122264913	122264938	122270863	122271075	25440	1,5,1,2,0	21,24,11,16,17	6,4,1,3,3	8,12,7,9,7	173	89	2.1746e-06	5.8383e-05	0.024,0.097,0.045,0.06,0.0	0.278,0.146,0.068,0.146,0.181	-0.119
25088	ENSG00000111652	COPS7A	12	+	6727925	6728001	6724293	6724818	6728222	6728311	25088	144,322,172,250,143	2,18,11,6,2	107,94,73,92,94	9,5,5,6,13	165	89	2.19251e-06	5.87979e-05	0.975,0.906,0.894,0.957,0.975	0.865,0.91,0.887,0.892,0.796	0.071
25401	ENSG00000177697	CD151	11	+	834457	834591	832985	833026	836062	836153	25401	375,1056,783,1392,262	77,213,190,218,80	417,314,219,239,236	120,69,81,45,63	178	89	2.19516e-06	5.88034e-05	0.709,0.713,0.673,0.761,0.621	0.635,0.695,0.575,0.726,0.652	0.039
137	ENSG00000173369	C1QB	1	+	22654007	22654160	22653188	22653303	22659439	22659643	137	51,12,8,30,15	484,146,137,1119,261	10,7,6,8,8	367,147,101,81,196	178	89	2.22494e-06	5.95346e-05	0.05,0.039,0.028,0.013,0.028	0.013,0.023,0.029,0.047,0.02	0.005
25402	ENSG00000177697	CD151	11	+	834529	834745	832993	833026	836062	836153	25402	374,1055,780,1388,263	77,213,190,218,80	416,312,220,234,236	120,69,81,45,63	178	89	2.24244e-06	5.9936e-05	0.708,0.712,0.672,0.761,0.622	0.634,0.693,0.576,0.722,0.652	0.04
21101	ENSG00000169550	MUC15	11	-	26567051	26567139	26565164	26565896	26572040	26572233	21101	218,87,41,13,250	7,6,1,0,5	61,368,37,204,174	1,4,1,3,3	177	89	2.29172e-06	6.11848e-05	0.94,0.879,0.954,1.0,0.962	0.968,0.979,0.949,0.972,0.967	-0.02
94	ENSG00000035115	SH3YL1	2	-	224863	224920	218152	219001	229965	230044	94	50,202,113,50,19	50,104,62,66,84	45,55,20,38,5	59,43,32,27,65	146	89	2.29676e-06	6.12512e-05	0.379,0.542,0.526,0.316,0.121	0.317,0.438,0.276,0.462,0.045	0.069
23905	ENSG00000196482	ESRRG	1	-	216714515	216714634	216677075	216677491	216715073	216715249	23905	6,0,0,1,7	0,0,0,0,3	0,3,0,2,4	0,3,0,2,4	178	89	2.30491e-06	6.13847e-05	1.0,NA,NA,1.0,0.538	NA,0.333,NA,0.333,0.333	0.513
36840	ENSG00000136689	IL1RN	2	+	113121447	113121618	113117892	113118028	113127688	113127740	36840	0,40,25,1,0	0,232,102,0,0	2,0,1,0,2	27,0,4,3,8	178	89	2.30689e-06	6.13847e-05	NA,0.079,0.109,1.0,NA	0.036,NA,0.111,0.0,0.111	0.331
33386	ENSG00000141258	SGSM2	17	+	2367270	2367405	2365214	2365341	2371261	2371415	33386	32,75,83,64,26	12,22,12,19,9	32,5,12,5,12	15,5,3,2,7	178	89	2.53797e-06	6.74587e-05	0.571,0.63,0.776,0.627,0.591	0.516,0.333,0.667,0.556,0.462	0.132
35689	ENSG00000263001	GTF2I	7	+	74689123	74689227	74657757	74658068	74690972	74691111	35689	134,199,129,150,163	0,0,0,0,0	145,150,88,98,79	0,2,0,1,1	178	89	2.54412e-06	6.75473e-05	1.0,1.0,1.0,1.0,1.0	1.0,0.974,1.0,0.98,0.975	0.014
22865	ENSG00000168385	SEPT2	2	+	241320202	241320287	241315905	241315982	241324215	241324241	22865	0,5,0,2,3	151,145,183,226,154	3,0,6,4,0	128,129,88,83,114	174	89	2.588e-06	6.86364e-05	0.0,0.017,0.0,0.005,0.01	0.012,0.0,0.034,0.024,0.0	-0.008
6197	ENSG00000174886	NDUFA11	19	-	5901334	5901454	5896904	5896997	5903611	5903754	6197	7,5,3,17,16	314,367,317,352,305	3,20,23,6,19	223,261,152,199,174	178	89	2.61898e-06	6.93812e-05	0.011,0.007,0.005,0.024,0.026	0.007,0.037,0.07,0.015,0.052	-0.022
38585	ENSG00000157350	ST3GAL2	16	-	70400695	70401094	70399449	70399533	70438948	70439022	38585	7,0,7,0,12	10,2,5,11,7	13,5,1,4,8	6,2,1,0,3	178	89	2.62631e-06	6.94986e-05	0.259,0.0,0.412,0.0,0.462	0.52,0.556,0.333,1.0,0.571	-0.369
9392	ENSG00000144674	GOLGA4	3	+	37361242	37361305	37355100	37355187	37366079	37366751	9392	83,128,71,36,79	145,53,63,100,163	53,68,52,72,96	61,145,87,108,110	152	89	2.67413e-06	7.06861e-05	0.251,0.586,0.398,0.174,0.221	0.337,0.215,0.259,0.281,0.338	0.04
25383	ENSG00000166949	SMAD3	15	+	67187019	67187130	67184774	67184864	67187364	67187509	25383	2,3,3,0,1	57,41,23,44,23	7,0,1,1,2	31,9,14,5,22	178	89	2.72432e-06	7.19333e-05	0.017,0.035,0.061,0.0,0.021	0.101,0.0,0.034,0.091,0.043	-0.027
1881	ENSG00000010626	LRRC23	12	+	6909889	6910026	6907314	6907445	6913890	6914228	1881	12,29,21,29,9	12,5,6,11,2	6,1,4,2,4	6,0,2,2,4	178	89	2.73047e-06	7.20166e-05	0.333,0.744,0.636,0.569,0.692	0.333,1.0,0.5,0.333,0.333	0.095
19564	ENSG00000108021	FAM208B	10	+	5709529	5709663	5684941	5685175	5712822	5712918	19564	3,5,4,13,3	1,2,0,5,3	5,10,7,0,4	1,1,0,0,3	178	89	2.88491e-06	7.60063e-05	0.6,0.556,1.0,0.565,0.333	0.714,0.833,1.0,NA,0.4	-0.126
29267	ENSG00000130158	DOCK6	19	-	11232184	11232289	11229297	11229390	11233202	11233366	29267	8,24,41,28,21	1,29,7,7,1	20,17,7,9,4	3,6,0,0,1	178	89	2.89267e-06	7.61271e-05	0.8,0.293,0.745,0.667,0.913	0.769,0.586,1.0,1.0,0.667	-0.121
16827	ENSG00000204120	GIGYF2	2	+	232731121	232731234	232703423	232703489	232735154	232735238	16827	0,0,2,3,1	18,6,3,17,23	1,4,2,0,5	2,12,14,12,15	178	89	3.00331e-06	7.89521e-05	0.0,0.0,0.25,0.081,0.021	0.2,0.143,0.067,0.0,0.143	-0.04
30630	ENSG00000109332	UBE2D3	4	-	102809067	102809184	102802560	102802638	102809671	102809703	30630	3,9,5,1,7	389,426,267,432,282	6,4,8,3,13	239,259,225,216,170	178	89	3.03051e-06	7.9493e-05	0.004,0.01,0.009,0.001,0.012	0.012,0.008,0.017,0.007,0.037	-0.009
4540	ENSG00000100842	EFS	14	-	23360554	23360833	23360140	23360281	23365007	23365633	4540	596,494,366,195,468	10,33,11,15,12	328,652,456,372,261	8,10,1,4,10	178	89	3.02786e-06	7.9493e-05	0.968,0.882,0.943,0.867,0.951	0.953,0.97,0.996,0.979,0.929	-0.043
17263	ENSG00000141560	FN3KRP	17	+	82720760	82720841	82720271	82720363	82722803	82722886	17263	7,4,3,0,0	29,43,32,57,35	5,13,3,0,7	17,14,20,15,19	170	89	3.0482e-06	7.98695e-05	0.112,0.046,0.047,0.0,0.0	0.133,0.327,0.073,0.0,0.162	-0.098
35660	ENSG00000155366	RHOC	1	-	112705099	112705168	112703643	112703806	112707077	112707133	35660	309,815,666,637,188	47,264,161,160,122	377,220,192,252,239	84,40,23,38,44	158	89	3.06317e-06	8.0174e-05	0.787,0.635,0.7,0.692,0.465	0.717,0.756,0.825,0.789,0.754	-0.112
1622	ENSG00000131508	UBE2D2	5	+	139562243	139562407	139561166	139561815	139600371	139600435	1622	10,7,13,3,8	86,94,68,88,87	6,7,6,21,10	59,68,52,52,44	178	89	3.06733e-06	8.01954e-05	0.055,0.036,0.087,0.017,0.044	0.048,0.049,0.055,0.168,0.102	-0.037
6293	ENSG00000155744	FAM126B	2	-	200987364	200987532	200978492	200981871	200988261	200988421	6293	8,5,3,11,13	9,1,1,8,11	3,19,9,3,1	6,15,10,6,10	178	89	3.07175e-06	8.02236e-05	0.308,0.714,0.6,0.407,0.371	0.2,0.388,0.31,0.2,0.048	0.251
7544	ENSG00000198668	CALM1	14	+	90398990	90399087	90397028	90397233	90400064	90400095	7544	70,37,18,21,22	643,860,568,356,744	30,42,129,51,40	533,700,907,524,597	178	89	3.10314e-06	8.0955e-05	0.052,0.021,0.016,0.029,0.015	0.027,0.029,0.066,0.046,0.032	-0.013
31792	ENSG00000116285	ERRFI1	1	-	8015307	8015400	8014039	8014396	8015494	8015692	31792	159,443,296,372,218	3,10,6,5,13	187,211,870,149,319	8,10,50,12,17	178	89	3.15833e-06	8.23053e-05	0.964,0.957,0.961,0.974,0.893	0.921,0.913,0.897,0.861,0.904	0.051
12696	ENSG00000148399	DPH7	9	-	137575708	137575892	137574751	137574843	137576079	137576167	12696	46,29,41,23,66	3,4,9,12,5	26,35,28,32,23	4,6,1,0,5	178	89	3.17025e-06	8.24369e-05	0.885,0.784,0.695,0.489,0.868	0.765,0.745,0.933,1.0,0.697	-0.084
36238	ENSG00000165929	TC2N	14	-	91797784	91797901	91792366	91792558	91798298	91798399	36238	148,17,22,36,171	0,0,0,0,0	40,165,67,111,69	2,1,0,0,2	178	89	3.16702e-06	8.24369e-05	1.0,1.0,1.0,1.0,1.0	0.909,0.988,1.0,1.0,0.945	0.032
32226	ENSG00000071462	BUD23	7	+	73697465	73697516	73693991	73694050	73697604	73697694	32226	18,2,5,7,9	76,136,126,167,79	11,6,7,13,12	51,62,43,53,73	140	89	3.18457e-06	8.27195e-05	0.131,0.009,0.025,0.026,0.068	0.121,0.058,0.094,0.135,0.095	-0.049
25399	ENSG00000177697	CD151	11	+	834529	834803	832985	833026	836062	836153	25399	374,1055,781,1388,263	77,213,190,218,80	419,312,220,234,237	120,69,81,45,63	178	89	3.22251e-06	8.36143e-05	0.708,0.712,0.673,0.761,0.622	0.636,0.693,0.576,0.722,0.653	0.039
26105	ENSG00000167703	SLC43A2	17	-	1603104	1603207	1593186	1593279	1604739	1604944	26105	5,0,0,0,7	36,0,0,0,36	2,5,1,6,4	5,30,12,10,20	178	89	3.23101e-06	8.37443e-05	0.065,NA,NA,NA,0.089	0.167,0.077,0.04,0.231,0.091	-0.044
39338	ENSG00000100296	THOC5	22	-	29531077	29531110	29529161	29529239	29531830	29531963	39338	4,13,21,15,11	29,15,13,13,6	7,0,2,0,7	17,22,17,15,10	122	89	3.26086e-06	8.44268e-05	0.091,0.387,0.541,0.457,0.572	0.231,0.0,0.079,0.0,0.338	0.28
11016	ENSG00000156795	WDYHV1	8	+	123435441	123435542	123429982	123430033	123436452	123436601	11016	2,4,6,3,0	5,1,11,13,1	2,6,0,0,0	3,1,2,4,1	178	89	3.27863e-06	8.47951e-05	0.167,0.667,0.214,0.103,0.0	0.25,0.75,0.0,0.0,0.0	0.03
35785	ENSG00000133142	TCEAL4	X	+	103585858	103586107	103585522	103585624	103586218	103586291	35785	81,87,182,158,28	340,532,726,935,170	76,10,60,33,73	318,66,152,119,291	178	89	3.29581e-06	8.51477e-05	0.106,0.076,0.111,0.078,0.076	0.107,0.07,0.165,0.122,0.111	-0.026
39332	ENSG00000145782	ATG12	5	-	115840496	115840612	115837627	115837764	115841389	115841837	39332	48,17,6,5,43	69,42,38,128,43	20,30,27,23,34	34,45,29,35,32	178	89	3.39502e-06	8.76164e-05	0.258,0.168,0.073,0.019,0.333	0.227,0.25,0.318,0.247,0.347	-0.108
36616	ENSG00000167601	AXL	19	+	41239693	41239720	41239163	41239314	41242882	41243015	36616	26,38,49,242,25	11,28,43,100,14	20,7,8,1,19	21,9,9,4,23	116	89	3.50971e-06	9.04789e-05	0.645,0.51,0.466,0.65,0.578	0.422,0.374,0.405,0.161,0.388	0.22
15981	ENSG00000008282	SYPL1	7	-	106092563	106092669	106091456	106091939	106092948	106093137	15981	2,21,1,16,1	122,128,115,160,124	3,0,1,0,0	110,98,98,79,114	178	89	3.68648e-06	9.49337e-05	0.008,0.076,0.004,0.048,0.004	0.013,0.0,0.005,0.0,0.0	0.024
32595	ENSG00000205560	CPT1B	22	-	50573807	50573921	50573519	50573715	50574334	50574419	32595	44,5,14,15,18	69,11,9,28,41	37,27,20,24,18	24,35,13,18,34	178	89	3.70441e-06	9.52931e-05	0.242,0.185,0.438,0.211,0.18	0.435,0.278,0.435,0.4,0.209	-0.1
31429	ENSG00000087470	DNM1L	12	+	32737864	32737942	32737104	32737161	32740063	32740240	31429	25,43,34,40,25	12,19,15,8,3	28,14,25,23,11	2,0,2,1,4	167	89	3.76752e-06	9.68128e-05	0.526,0.547,0.547,0.727,0.816	0.882,1.0,0.869,0.925,0.594	-0.221
31791	ENSG00000116285	ERRFI1	1	-	8015307	8015384	8011718	8014396	8015494	8015692	31791	156,417,289,351,206	3,10,6,5,13	176,194,836,144,302	8,10,50,12,17	166	89	3.8115e-06	9.7838e-05	0.965,0.957,0.963,0.974,0.895	0.922,0.912,0.9,0.865,0.905	0.05
14899	ENSG00000185864	NPIPB4	16	-	21851914	21852046	21847412	21847541	21857258	21857345	14899	8,3,0,3,0	5,0,2,0,2	5,4,1,3,0	7,15,0,8,1	178	89	3.83558e-06	9.83509e-05	0.444,1.0,0.0,1.0,0.0	0.263,0.118,1.0,0.158,0.0	0.181
3021	ENSG00000122557	HERPUD2	7	-	35670214	35670328	35667433	35667588	35694183	35694566	3021	89,119,80,165,71	2,2,1,8,3	76,89,55,58,69	3,10,4,1,2	178	89	3.9374e-06	0.000100854	0.957,0.967,0.976,0.912,0.922	0.927,0.817,0.873,0.967,0.945	0.041
28539	ENSG00000117525	F3	1	-	94540571	94541066	94540256	94540368	94541536	94541759	28539	1106,693,477,643,291	199,231,114,440,104	588,117,156,79,395	145,42,44,34,110	178	89	3.9744e-06	0.000101693	0.735,0.6,0.677,0.422,0.583	0.67,0.582,0.639,0.537,0.642	-0.011
7005	ENSG00000099992	TBC1D10A	22	-	30304530	30304651	30299443	30299551	30326672	30326901	7005	221,205,104,150,206	1,0,1,0,1	146,252,215,202,131	3,1,4,0,2	178	89	3.97913e-06	0.000101705	0.991,1.0,0.981,1.0,0.99	0.961,0.992,0.964,1.0,0.97	0.015
1879	ENSG00000010626	LRRC23	12	+	6905844	6905954	6905584	6905759	6906408	6906662	1879	9,5,6,9,0	6,23,19,19,6	11,3,5,3,2	8,3,4,3,5	178	89	4.04824e-06	0.000103362	0.429,0.098,0.136,0.191,0.0	0.407,0.333,0.385,0.333,0.167	-0.154
25397	ENSG00000177697	CD151	11	+	834529	834591	832985	833026	836062	836153	25397	369,1036,769,1383,261	77,213,190,218,80	412,311,213,234,235	120,69,81,45,63	151	89	4.15502e-06	0.000105975	0.739,0.741,0.705,0.789,0.658	0.669,0.727,0.608,0.754,0.687	0.037
17288	ENSG00000164039	BDH2	4	-	103098643	103099400	103096182	103096274	103099782	103099808	17288	2,1,6,14,2	17,53,41,93,23	6,0,1,2,6	9,7,9,4,11	178	89	4.23682e-06	0.000107947	0.056,0.009,0.068,0.07,0.042	0.25,0.0,0.053,0.2,0.214	-0.094
35657	ENSG00000155366	RHOC	1	-	112705099	112705201	112703643	112703806	112707077	112707102	35657	315,827,683,659,197	47,264,161,160,122	379,228,195,256,243	84,40,23,38,44	178	89	4.2526e-06	0.000108234	0.77,0.61,0.68,0.673,0.447	0.693,0.74,0.809,0.771,0.734	-0.113
4311	ENSG00000135631	RAB11FIP5	2	-	73079650	73081663	73075992	73076182	73088049	73088749	4311	1110,700,433,387,845	42,34,22,20,46	456,1156,702,691,640	20,65,37,43,42	178	89	4.26875e-06	0.000108529	0.93,0.911,0.908,0.906,0.902	0.919,0.899,0.905,0.889,0.884	0.012
23338	ENSG00000182220	ATP6AP2	X	+	40597252	40597344	40591233	40591365	40597526	40597664	23338	174,297,196,470,135	3,2,1,5,2	139,161,130,142,129	0,5,2,2,1	178	89	4.28665e-06	0.000108869	0.967,0.987,0.99,0.979,0.971	1.0,0.942,0.97,0.973,0.985	0.005
10097	ENSG00000140319	SRP14	15	-	40037308	40037348	40036985	40037018	40038281	40038394	10097	11,14,10,13,11	664,884,813,947,565	4,16,15,11,2	508,432,355,433,435	129	89	4.33973e-06	0.000110101	0.011,0.011,0.008,0.009,0.013	0.005,0.025,0.028,0.017,0.003	-0.005
2177	ENSG00000103429	BFAR	16	+	14649803	14649973	14648387	14648592	14655065	14655210	2177	124,124,105,198,108	0,0,0,0,0	110,104,74,66,110	0,0,0,1,0	178	89	4.57222e-06	0.000115876	1.0,1.0,1.0,1.0,1.0	1.0,1.0,1.0,0.971,1.0	0.006
18795	ENSG00000106460	TMEM106B	7	+	12214200	12214394	12211299	12211425	12214808	12214885	18795	8,0,4,1,14	58,36,34,49,85	4,11,3,4,20	30,123,48,64,24	178	89	4.67027e-06	0.000118236	0.065,0.0,0.056,0.01,0.076	0.063,0.043,0.03,0.03,0.294	-0.051
4100	ENSG00000163644	PPM1K	4	-	88278535	88278642	88277142	88277243	88284405	88284590	4100	3,5,6,10,4	1,0,0,1,1	3,3,0,2,4	0,1,1,1,0	178	89	4.74774e-06	0.000120071	0.6,1.0,1.0,0.833,0.667	1.0,0.6,0.0,0.5,1.0	0.2
8074	ENSG00000197912	SPG7	16	+	89549080	89549336	89548002	89548113	89550493	89550609	8074	39,11,9,20,38	56,99,71,96,62	24,25,6,26,35	53,47,24,42,32	178	89	4.80372e-06	0.000121359	0.258,0.053,0.06,0.094,0.235	0.185,0.21,0.111,0.236,0.354	-0.079
39335	ENSG00000100296	THOC5	22	-	29528273	29528359	29528077	29528177	29528425	29528466	39335	2,1,2,0,1	30,32,46,43,35	0,2,1,3,0	30,12,18,16,17	175	89	4.82529e-06	0.000121775	0.033,0.016,0.022,0.0,0.014	0.0,0.078,0.027,0.087,0.0	-0.021
4963	ENSG00000135365	PHF21A	11	-	46090454	46090581	46084165	46084302	46092182	46092223	4963	17,14,22,21,3	25,15,12,16,20	7,4,4,6,0	9,14,6,15,18	178	89	4.87859e-06	0.000122991	0.254,0.318,0.478,0.396,0.07	0.28,0.125,0.25,0.167,0.0	0.139
11335	ENSG00000148925	BTBD10	11	-	13445023	13445181	13421641	13421838	13463091	13463297	11335	35,66,41,72,44	45,24,18,49,54	32,27,47,49,26	27,64,45,52,33	178	89	4.89874e-06	0.000123369	0.28,0.579,0.532,0.424,0.289	0.372,0.174,0.343,0.32,0.283	0.122
3489	ENSG00000166797	FAM96A	15	-	64081101	64081151	64075491	64075537	64088686	64088851	3489	98,79,80,81,76	13,10,11,13,17	61,53,40,58,35	9,11,12,13,13	139	89	5.11404e-06	0.000128656	0.828,0.835,0.823,0.8,0.741	0.813,0.755,0.681,0.741,0.633	0.081
17424	ENSG00000107242	PIP5K1B	9	+	68742500	68742657	68705699	68705762	68818460	68818545	17424	32,15,19,14,34	7,0,2,1,8	7,34,13,16,29	2,13,8,5,3	178	89	5.23532e-06	0.000131569	0.696,1.0,0.826,0.875,0.68	0.636,0.567,0.448,0.615,0.829	0.196
24152	ENSG00000134152	KATNBL1	15	-	34177820	34177999	34163559	34163690	34209950	34210079	24152	18,11,6,5,7	32,52,36,41,47	0,2,0,0,4	25,61,24,27,29	178	89	5.4371e-06	0.000136497	0.22,0.096,0.077,0.057,0.069	0.0,0.016,0.0,0.0,0.065	0.088
15166	ENSG00000198276	UCKL1	20	-	63942469	63942492	63941109	63941208	63943652	63943669	15166	8,3,10,2,1	55,26,16,27,44	1,1,2,0,1	23,44,28,20,29	112	89	5.47299e-06	0.000137254	0.104,0.084,0.332,0.056,0.018	0.033,0.018,0.054,0.0,0.027	0.092
4729	ENSG00000245958	AC093752.1	4	+	119457970	119458077	119454895	119455133	119460182	119460242	4729	3,5,5,2,2	9,4,4,4,11	3,1,2,0,3	9,7,8,3,5	178	89	5.49311e-06	0.000137615	0.143,0.385,0.385,0.2,0.083	0.143,0.067,0.111,0.0,0.231	0.129
38294	ENSG00000180198	RCC1	1	+	28530522	28530573	28529857	28529939	28531802	28531990	38294	26,18,7,8,15	20,15,6,7,12	11,18,12,9,5	17,17,13,10,6	140	89	5.57754e-06	0.000139584	0.452,0.433,0.426,0.421,0.443	0.291,0.402,0.37,0.364,0.346	0.08
31347	ENSG00000156171	DRAM2	1	-	111139500	111139666	111137522	111137586	111140037	111140114	31347	129,164,56,109,135	0,2,8,11,0	119,108,37,93,88	0,0,1,0,0	178	89	5.58882e-06	0.00013972	1.0,0.976,0.778,0.832,1.0	1.0,1.0,0.949,1.0,1.0	-0.073
2137	ENSG00000169682	SPNS1	16	+	28983785	28983957	28983191	28983290	28984204	28984543	2137	298,184,207,236,294	4,0,12,1,4	244,228,166,150,160	4,6,8,2,5	178	89	5.61532e-06	0.000140237	0.974,1.0,0.896,0.992,0.974	0.968,0.95,0.912,0.974,0.941	0.018
5059	ENSG00000187742	SECISBP2	9	+	89334024	89334155	89332916	89332986	89334521	89334730	5059	2,10,4,0,3	23,22,14,22,27	1,2,0,0,1	14,15,14,24,26	178	89	5.62169e-06	0.00014025	0.042,0.185,0.125,0.0,0.053	0.034,0.063,0.0,0.0,0.019	0.058
33730	ENSG00000084676	NCOA1	2	+	24768078	24768135	24762686	24762776	24768220	24770702	33730	71,69,42,75,49	17,22,13,31,8	55,17,22,23,50	26,7,7,16,20	146	89	5.67259e-06	0.000141372	0.718,0.657,0.663,0.596,0.789	0.563,0.597,0.657,0.467,0.604	0.107
38150	ENSG00000173517	PEAK1	15	-	77283882	77284030	77252421	77252526	77284957	77285078	38150	5,10,1,0,1	2,1,0,0,10	5,6,2,1,1	2,0,0,2,3	178	89	5.84143e-06	0.000145429	0.556,0.833,1.0,NA,0.048	0.556,1.0,1.0,0.2,0.143	0.029
18147	ENSG00000119681	LTBP2	14	-	74507972	74508095	74507178	74507310	74508603	74508729	18147	274,179,304,486,171	0,0,2,0,3	182,95,98,66,174	3,0,0,1,0	178	89	5.86207e-06	0.000145792	1.0,1.0,0.987,1.0,0.966	0.968,1.0,1.0,0.971,1.0	0.003
30506	ENSG00000040341	STAU2	8	-	73709031	73709162	73688653	73688813	73738283	73738344	30506	10,9,18,11,4	6,12,21,21,8	10,9,8,4,4	6,8,5,7,8	178	89	6.04247e-06	0.000150122	0.455,0.273,0.3,0.208,0.2	0.455,0.36,0.444,0.222,0.2	-0.049
10771	ENSG00000064601	CTSA	20	+	45892272	45892323	45891915	45892027	45892397	45892484	10771	376,403,284,627,302	2,2,1,5,2	255,324,312,248,188	4,15,5,4,4	140	89	6.058e-06	0.000150353	0.992,0.992,0.994,0.988,0.99	0.976,0.932,0.975,0.975,0.968	0.026
26551	ENSG00000149532	CPSF7	11	-	61421191	61421257	61420469	61420573	61421389	61421608	26551	35,6,11,12,23	52,99,46,51,81	19,21,16,23,18	39,68,45,42,39	155	89	6.08076e-06	0.000150761	0.279,0.034,0.121,0.119,0.14	0.219,0.151,0.17,0.239,0.209	-0.059
37978	ENSG00000203875	SNHG5	6	-	85677953	85678032	85677423	85677492	85678135	85678720	37978	162,843,952,645,228	6,17,34,20,1	158,44,243,280,341	10,1,19,7,7	168	89	6.1305e-06	0.000151838	0.935,0.963,0.937,0.945,0.992	0.893,0.959,0.871,0.955,0.963	0.026
7149	ENSG00000130731	METTL26	16	-	635517	635774	635280	635340	636093	636358	7149	129,234,200,290,104	3,1,5,6,4	105,52,62,51,94	4,1,3,1,4	178	89	6.19073e-06	0.000153171	0.956,0.992,0.952,0.96,0.929	0.929,0.963,0.912,0.962,0.922	0.02
12767	ENSG00000198947	DMD	X	-	31177931	31177970	31173538	31173604	31178668	31178805	12767	16,6,15,1,16	6,5,7,0,1	15,9,13,7,6	2,0,2,2,5	128	89	6.21166e-06	0.00015353	0.65,0.455,0.598,1.0,0.918	0.839,1.0,0.819,0.709,0.455	-0.04
17050	ENSG00000196118	CCDC189	16	-	30759011	30759101	30757422	30757654	30759177	30759247	17050	2,0,1,1,1	1,5,3,12,3	2,0,0,1,1	1,0,0,1,1	178	89	6.34494e-06	0.000156663	0.5,0.0,0.143,0.04,0.143	0.5,NA,NA,0.333,0.333	-0.223
24688	ENSG00000122591	FAM126A	7	-	22946951	22947247	22944508	22946163	22960255	22960415	24688	67,41,41,139,68	6,20,8,19,15	61,38,33,40,44	8,30,4,24,16	178	89	6.42999e-06	0.0001586	0.848,0.506,0.719,0.785,0.694	0.792,0.388,0.805,0.455,0.579	0.107
21380	ENSG00000082641	NFE2L1	17	+	48057031	48057121	48056418	48056598	48057343	48057502	21380	167,241,180,1085,145	159,213,153,341,109	131,62,85,53,153	107,122,76,67,109	178	89	6.70507e-06	0.000165215	0.344,0.361,0.37,0.614,0.399	0.38,0.203,0.359,0.283,0.412	0.09
28757	ENSG00000140545	MFGE8	15	-	88899655	88899811	88899297	88899532	88901550	88901960	28757	491,1981,2139,4603,451	4,19,17,119,6	928,134,127,114,1314	1,1,0,2,8	178	89	6.75881e-06	0.000166368	0.984,0.981,0.984,0.951,0.974	0.998,0.985,1.0,0.966,0.988	-0.013
19497	ENSG00000101843	PSMD10	X	-	108088751	108088850	108087952	108088099	108091406	108091618	19497	96,181,126,242,117	0,1,0,3,3	65,102,56,58,70	1,2,2,0,0	178	89	6.79355e-06	0.000167052	1.0,0.989,1.0,0.976,0.951	0.97,0.962,0.933,1.0,1.0	0.01
11274	ENSG00000108559	NUP88	17	-	5418014	5418116	5416512	5416682	5419353	5419661	11274	5,2,0,0,0	23,38,21,25,25	0,2,2,0,3	29,15,15,9,16	178	89	6.90723e-06	0.000169673	0.098,0.026,0.0,0.0,0.0	0.0,0.063,0.063,0.0,0.086	-0.018
37857	ENSG00000168952	STXBP6	14	-	24987885	24987972	24974664	24974850	25049877	25049894	37857	1,5,1,0,0	9,59,18,2,18	2,2,1,0,2	22,3,7,11,4	176	89	7.00878e-06	0.000171991	0.053,0.041,0.027,0.0,0.0	0.044,0.252,0.067,0.0,0.202	-0.089
25300	ENSG00000175387	SMAD2	18	-	47920071	47920169	47896520	47896809	47930360	47930599	25300	6,8,9,10,7	47,37,34,78,27	5,17,9,4,7	34,27,19,24,24	178	89	7.08895e-06	0.000173781	0.06,0.098,0.117,0.06,0.115	0.068,0.239,0.191,0.077,0.127	-0.05
7038	ENSG00000188176	SMTNL2	17	+	4592928	4593171	4592360	4592448	4593821	4593897	7038	22,4,8,0,5	0,1,0,0,2	4,4,4,0,4	5,0,0,0,0	178	89	7.14483e-06	0.000174972	1.0,0.667,1.0,NA,0.556	0.286,1.0,1.0,NA,1.0	-0.016
23038	ENSG00000151914	DST	6	-	56464684	56464756	56463564	56463764	56466077	56466195	23038	0,3,4,4,3	44,454,281,229,45	4,1,3,2,1	109,20,31,33,65	161	89	7.19327e-06	0.000175978	0.0,0.004,0.008,0.01,0.036	0.02,0.027,0.051,0.032,0.008	-0.016
10835	ENSG00000181396	OGFOD3	17	-	82394330	82394543	82392009	82392534	82398195	82398319	10835	68,58,44,62,47	30,52,43,80,18	47,68,38,32,35	31,19,11,15,7	178	89	7.44417e-06	0.000181931	0.531,0.358,0.338,0.279,0.566	0.431,0.642,0.633,0.516,0.714	-0.173
48	ENSG00000166529	ZSCAN21	7	+	100051477	100051610	100049793	100049841	100056910	100057405	48	8,12,15,9,13	5,0,4,1,1	4,10,1,2,2	5,4,2,0,3	178	89	7.59619e-06	0.000185457	0.444,1.0,0.652,0.818,0.867	0.286,0.556,0.2,1.0,0.25	0.298
37404	ENSG00000070778	PTPN21	14	-	88547528	88547651	88517091	88517261	88550237	88550530	37404	0,23,5,8,3	24,56,28,23,15	5,0,2,0,4	16,17,14,8,18	178	89	7.61366e-06	0.000185694	0.0,0.17,0.082,0.148,0.091	0.135,0.0,0.067,0.0,0.1	0.038
39321	ENSG00000137502	RAB30	11	-	83034171	83034272	82997223	82997324	83071690	83071866	39321	0,1,1,8,3	0,2,4,5,1	3,0,0,3,0	1,8,0,0,0	178	89	7.88705e-06	0.000192167	NA,0.2,0.111,0.444,0.6	0.6,0.0,NA,1.0,NA	-0.195
38701	ENSG00000168522	FNTA	8	+	43059091	43059177	43056152	43056546	43064100	43064215	38701	152,181,94,189,118	1,3,1,3,0	118,148,95,104,121	4,0,3,0,4	175	89	7.94812e-06	0.000193458	0.987,0.968,0.98,0.97,1.0	0.938,1.0,0.942,1.0,0.939	0.017
3335	ENSG00000178665	ZNF713	7	+	55918041	55918297	55912634	55912723	55923161	55923353	3335	0,3,0,1,4	0,2,1,1,4	1,10,4,4,2	0,1,1,0,1	178	89	8.15345e-06	0.000198254	NA,0.429,0.0,0.333,0.333	1.0,0.833,0.667,1.0,0.5	-0.526
14548	ENSG00000046647	GEMIN8	X	-	14026051	14026221	14021463	14021511	14029776	14029892	14548	11,26,23,19,20	2,4,2,3,0	17,7,2,12,18	5,2,0,2,0	178	89	8.22855e-06	0.000199676	0.733,0.765,0.852,0.76,1.0	0.63,0.636,1.0,0.75,1.0	0.019
7142	ENSG00000130731	METTL26	16	-	635611	635774	635280	635340	636093	636302	7142	120,221,197,272,98	3,1,5,6,4	102,49,58,45,87	4,1,3,1,4	178	89	8.22501e-06	0.000199676	0.952,0.991,0.952,0.958,0.925	0.927,0.961,0.906,0.957,0.916	0.022
11607	ENSG00000108352	RAPGEFL1	17	+	40181298	40181373	40178248	40178381	40181615	40181694	11607	6,0,0,2,2	2,4,0,0,0	0,0,2,2,0	1,0,2,1,0	164	89	8.57442e-06	0.000207858	0.619,0.0,NA,1.0,1.0	0.0,NA,0.352,0.52,NA	0.364
300	ENSG00000083937	CHMP2B	3	+	87240322	87240453	87227308	87227556	87240698	87240790	300	20,16,4,20,6	114,123,64,115,91	2,24,25,19,19	59,133,95,89,78	178	89	8.59757e-06	0.000208209	0.081,0.061,0.03,0.08,0.032	0.017,0.083,0.116,0.096,0.109	-0.027
25181	ENSG00000131503	ANKHD1	5	+	140464666	140464776	140459163	140459355	140472238	140472295	25181	213,99,78,94,125	8,0,2,0,0	87,173,130,119,129	4,1,0,0,0	178	89	8.62033e-06	0.000208549	0.93,1.0,0.951,1.0,1.0	0.916,0.989,1.0,1.0,1.0	-0.005
21065	ENSG00000196776	CD47	3	-	108049618	108049651	108047078	108047292	108050577	108050602	21065	22,30,3,9,25	16,10,7,7,17	16,12,21,22,6	18,29,31,17,24	122	89	8.81521e-06	0.000213049	0.501,0.686,0.238,0.484,0.518	0.393,0.232,0.331,0.486,0.154	0.166
11383	ENSG00000076944	STXBP2	19	+	7644878	7644934	7644613	7644752	7645196	7645306	11383	8,10,5,2,13	199,275,79,115,174	12,11,6,6,10	128,158,90,105,97	145	89	8.84401e-06	0.00021353	0.024,0.022,0.037,0.011,0.044	0.054,0.041,0.039,0.034,0.06	-0.018
33958	ENSG00000171307	ZDHHC16	10	+	97453798	97453846	97453529	97453663	97454713	97454799	33958	61,107,56,105,56	37,20,18,16,30	49,50,34,48,51	24,39,18,24,28	137	89	8.86315e-06	0.000213777	0.517,0.777,0.669,0.81,0.548	0.57,0.454,0.551,0.565,0.542	0.128
37556	ENSG00000114125	RNF7	3	+	141742643	141742907	141738303	141738516	141743508	141743556	37556	27,15,24,20,34	141,161,137,175,186	24,15,17,14,22	106,132,70,110,126	178	89	8.9761e-06	0.000216283	0.087,0.045,0.081,0.054,0.084	0.102,0.054,0.108,0.06,0.08	-0.011
1125	ENSG00000074319	TSG101	11	-	18525660	18525702	18519518	18519603	18526774	18526920	1125	0,0,1,0,0	58,69,60,53,50	0,0,2,0,1	40,43,42,32,23	131	89	9.17221e-06	0.000220787	0.0,0.0,0.011,0.0,0.0	0.0,0.0,0.031,0.0,0.029	-0.01
1743	ENSG00000117009	KMO	1	+	241536462	241536564	241532337	241532498	241548828	241548898	1743	5,0,0,0,6	14,4,0,0,9	3,19,17,9,4	9,54,22,17,19	178	89	9.43087e-06	0.000226331	0.152,0.0,NA,NA,0.25	0.143,0.15,0.279,0.209,0.095	-0.041
19693	ENSG00000132781	MUTYH	1	-	45338506	45338656	45334390	45334511	45339898	45339935	19693	0,4,0,2,2	10,5,7,2,9	3,1,1,0,1	3,3,0,3,0	178	89	9.42363e-06	0.000226331	0.0,0.286,0.0,0.333,0.1	0.333,0.143,1.0,0.0,1.0	-0.351
38310	ENSG00000105699	LSR	19	+	35262545	35262692	35258944	35259064	35266358	35266532	38310	136,97,73,65,131	173,442,207,140,129	98,184,74,60,96	156,151,176,102,125	178	89	9.42855e-06	0.000226331	0.282,0.099,0.15,0.188,0.337	0.239,0.379,0.174,0.227,0.277	-0.048
6497	ENSG00000205323	SARNP	12	-	55800853	55800900	55800561	55800629	55803628	55803728	6497	188,188,180,219,146	6,2,0,0,1	140,142,96,115,130	4,2,0,0,3	136	89	9.4746e-06	0.000227154	0.953,0.984,1.0,1.0,0.99	0.958,0.979,1.0,1.0,0.966	0.005
2817	ENSG00000133226	SRRM1	1	+	24647078	24647208	24646666	24646789	24648858	24649029	2817	60,49,34,37,52	45,62,34,46,30	60,62,54,27,35	24,26,21,31,16	178	89	9.55198e-06	0.00022878	0.4,0.283,0.333,0.287,0.464	0.556,0.544,0.563,0.303,0.522	-0.144
11451	ENSG00000184014	DENND5A	11	-	9176771	9176902	9170626	9170777	9178131	9178366	11451	0,4,1,1,3	70,52,42,42,36	2,0,0,0,0	40,45,33,25,40	178	89	9.60941e-06	0.000229926	0.0,0.037,0.012,0.012,0.04	0.024,0.0,0.0,0.0,0.0	0.015
1038	ENSG00000121578	B4GALT4	3	-	119235144	119235227	119230155	119230244	119236852	119237070	1038	11,89,48,47,9	79,235,140,126,34	14,6,8,5,11	62,35,51,50,42	172	89	9.7209e-06	0.00023213	0.067,0.164,0.151,0.162,0.12	0.105,0.081,0.075,0.049,0.119	0.047
2370	ENSG00000258315	C17orf49	17	+	7016909	7017014	7016494	7016685	7017256	7017375	2370	280,305,215,271,212	2,6,17,10,4	222,173,137,138,171	2,3,7,3,3	178	89	9.71477e-06	0.00023213	0.986,0.962,0.863,0.931,0.964	0.982,0.966,0.907,0.958,0.966	-0.015
22870	ENSG00000116030	SUMO1	2	-	202220031	202220106	202214356	202214434	202238439	202238608	22870	303,434,315,354,229	5,3,6,2,4	203,233,171,207,207	0,3,0,1,0	164	89	9.82354e-06	0.000234348	0.97,0.987,0.966,0.99,0.969	1.0,0.977,1.0,0.991,1.0	-0.017
15979	ENSG00000008282	SYPL1	7	-	106092547	106092669	106091406	106091939	106092948	106093137	15979	2,26,1,23,2	122,128,115,160,124	3,2,2,0,1	110,98,98,79,114	178	89	9.85195e-06	0.000234792	0.008,0.092,0.004,0.067,0.008	0.013,0.01,0.01,0.0,0.004	0.028
14504	ENSG00000136758	YME1L1	10	-	27142386	27142485	27136275	27136385	27145427	27145590	14504	189,206,127,407,130	11,5,3,11,8	128,196,131,133,120	7,12,14,12,7	178	89	9.91775e-06	0.000236125	0.896,0.954,0.955,0.949,0.89	0.901,0.891,0.824,0.847,0.896	0.057
29835	ENSG00000142208	AKT1	14	-	104793126	104793304	104792597	104792722	104795483	104795504	29835	84,63,31,64,63	21,22,32,29,9	101,76,29,52,38	10,10,10,10,11	178	89	1.00085e-05	0.00023805	0.667,0.589,0.326,0.525,0.778	0.835,0.792,0.592,0.722,0.633	-0.138
7040	ENSG00000267107	PCAT19	19	-	41456590	41456923	41456360	41456487	41479080	41479141	7040	6,0,0,1,4	0,0,0,1,2	3,6,0,0,2	0,1,0,2,2	178	89	1.00744e-05	0.000239379	1.0,NA,NA,0.333,0.5	1.0,0.75,NA,0.0,0.333	0.09
17533	ENSG00000134717	BTF3L4	1	+	52060427	52060659	52059834	52059901	52064824	52064938	17533	0,2,0,0,0	40,55,48,71,36	0,2,0,0,1	32,39,24,28,29	178	89	1.01853e-05	0.000241775	0.0,0.018,0.0,0.0,0.0	0.0,0.025,0.0,0.0,0.017	-0.005
34629	ENSG00000118514	ALDH8A1	6	-	134929053	134929215	134917389	134918867	134932775	134933032	34629	5,0,0,11,0	2,0,0,5,0	4,3,2,4,0	1,0,0,0,0	178	89	1.04146e-05	0.000246973	0.556,NA,NA,0.524,NA	0.667,1.0,1.0,1.0,NA	-0.377
25776	ENSG00000136527	TRA2B	3	-	185926600	185926734	185925463	185925626	185937824	185938136	25776	514,501,328,500,441	11,5,0,2,6	339,443,384,322,286	2,9,6,13,5	178	89	1.04405e-05	0.000247344	0.959,0.98,1.0,0.992,0.974	0.988,0.961,0.97,0.925,0.966	0.019
26288	ENSG00000184216	IRAK1	X	-	154012528	154012678	154011858	154011917	154013042	154013343	26288	262,395,320,343,172	0,0,0,0,0	186,120,95,85,117	0,0,0,0,1	178	89	1.05528e-05	0.000249756	1.0,1.0,1.0,1.0,1.0	1.0,1.0,1.0,1.0,0.983	0.003
5918	ENSG00000120662	MTRF1	13	-	41262410	41262481	41260492	41260915	41263484	41263538	5918	1,4,2,5,0	0,1,3,1,2	0,2,0,3,1	0,4,2,1,5	160	89	1.07835e-05	0.000254965	1.0,0.69,0.271,0.736,0.0	NA,0.218,0.0,0.625,0.1	0.304
37763	ENSG00000119688	ABCD4	14	-	74299547	74299675	74297929	74298069	74300149	74300268	37763	43,43,32,43,54	10,5,4,5,8	27,32,11,31,46	17,5,7,4,5	178	89	1.08584e-05	0.000256483	0.683,0.811,0.8,0.811,0.771	0.443,0.762,0.44,0.795,0.821	0.123
1536	ENSG00000107679	PLEKHA1	10	+	122428275	122428316	122426941	122427031	122429623	122432345	1536	47,20,27,31,38	80,53,21,58,38	26,52,24,38,43	55,132,59,121,55	130	89	1.09394e-05	0.000258141	0.287,0.205,0.468,0.268,0.406	0.245,0.212,0.218,0.177,0.349	0.087
31091	ENSG00000095321	CRAT	9	-	129108762	129108903	129107813	129108077	129110482	129110672	31091	12,2,6,11,7	8,14,11,13,8	10,20,9,29,13	3,5,5,5,10	178	89	1.13187e-05	0.000266829	0.429,0.067,0.214,0.297,0.304	0.625,0.667,0.474,0.744,0.394	-0.319
35911	ENSG00000006625	GGCT	7	-	30500535	30500681	30498802	30498938	30504568	30504844	35911	99,138,102,68,84	6,27,21,8,7	84,81,77,29,56	9,6,1,3,3	178	89	1.14222e-05	0.000269004	0.892,0.719,0.708,0.81,0.857	0.824,0.871,0.975,0.829,0.903	-0.083
18108	ENSG00000156675	RAB11FIP1	8	-	37871277	37873179	37870419	37870528	37874514	37875322	18108	386,1893,1160,864,219	64,233,93,76,46	445,257,262,164,386	60,69,44,34,49	178	89	1.14755e-05	0.000269995	0.751,0.802,0.862,0.85,0.704	0.788,0.651,0.749,0.707,0.798	0.055
20599	ENSG00000143537	ADAM15	1	+	155061414	155061489	155060762	155060832	155062244	155062369	20599	41,41,61,12,46	47,107,119,72,73	42,21,10,10,17	58,33,24,42,13	164	89	1.15939e-05	0.000272514	0.321,0.172,0.218,0.083,0.255	0.282,0.257,0.184,0.114,0.415	-0.041
5588	ENSG00000176293	ZNF135	19	+	58059968	58060398	58059279	58059310	58061579	58061706	5588	3,13,4,15,3	1,6,2,2,0	3,0,0,0,3	3,0,2,0,0	178	89	1.16165e-05	0.000272776	0.6,0.52,0.5,0.789,1.0	0.333,NA,0.0,NA,1.0	0.237
19639	ENSG00000141644	MBD1	18	-	50273333	50273426	50272823	50272955	50273563	50273863	19639	131,128,79,119,108	35,14,19,19,11	78,123,100,96,104	12,12,12,4,10	178	89	1.18954e-05	0.000279052	0.652,0.821,0.675,0.758,0.831	0.765,0.837,0.806,0.923,0.839	-0.087
34940	ENSG00000167562	ZNF701	19	+	52572236	52572368	52570300	52570330	52574076	52574162	34940	4,6,1,0,19	13,4,4,2,5	1,2,5,4,3	6,11,14,12,4	178	89	1.19653e-05	0.000280418	0.133,0.429,0.111,0.0,0.655	0.077,0.083,0.152,0.143,0.273	0.12
4573	ENSG00000175221	MED16	19	-	871605	871662	871036	871253	871925	872118	4573	2,0,0,36,0	68,40,49,47,70	38,0,26,1,0	22,39,23,30,39	146	89	1.19889e-05	0.000280698	0.018,0.0,0.0,0.318,0.0	0.513,0.0,0.408,0.02,0.0	-0.121
38966	ENSG00000120071	KANSL1	17	-	46039026	46039215	46038537	46038686	46039701	46039884	38966	92,114,106,95,74	7,3,1,1,5	58,78,46,64,50	6,7,0,0,5	178	89	1.2224e-05	0.000285921	0.868,0.95,0.981,0.979,0.881	0.829,0.848,1.0,1.0,0.833	0.03
4402	ENSG00000170266	GLB1	3	-	33058088	33058269	33053490	33053549	33065462	33065557	4402	154,150,143,411,122	4,0,0,0,0	133,65,93,119,56	2,0,0,0,0	178	89	1.22766e-05	0.000286872	0.951,1.0,1.0,1.0,1.0	0.971,1.0,1.0,1.0,1.0	-0.004
29538	ENSG00000103066	PLA2G15	16	+	68253421	68253517	68249289	68249446	68254918	68255037	29538	22,5,3,10,19	52,23,15,50,38	6,6,6,5,2	41,22,21,25,24	178	89	1.24326e-05	0.000290236	0.175,0.098,0.091,0.091,0.2	0.068,0.12,0.125,0.091,0.04	0.042
2722	ENSG00000151135	TMEM263	12	+	106957081	106957149	106955843	106956065	106967110	106967180	2722	75,41,85,71,51	40,42,36,63,25	33,33,34,29,31	25,33,26,30,32	157	89	1.2514e-05	0.000291851	0.515,0.356,0.572,0.39,0.536	0.428,0.362,0.426,0.354,0.354	0.089
29864	ENSG00000146872	TLK2	17	+	62553662	62553755	62552301	62552397	62560015	62560034	29864	72,54,52,52,55	9,7,3,3,1	57,56,30,37,42	2,5,5,4,7	178	89	1.25569e-05	0.000292567	0.8,0.794,0.897,0.897,0.965	0.934,0.848,0.75,0.822,0.75	0.05
35482	ENSG00000115414	FN1	2	-	215372108	215372300	215371908	215372015	215373321	215373411	35482	46830,25182,19215,148286,6435	5833,3689,2236,20008,675	19118,2203,18460,19582,16765	2279,226,2236,1748,2164	178	89	1.25828e-05	0.000292886	0.801,0.773,0.811,0.787,0.827	0.807,0.83,0.805,0.849,0.795	-0.017
12164	ENSG00000101557	USP14	18	+	162982	163174	158556	158714	163307	163431	12164	3,0,0,0,0	49,77,24,56,32	4,0,0,0,0	35,38,42,33,28	178	89	1.26929e-05	0.000295163	0.03,0.0,0.0,0.0,0.0	0.054,0.0,0.0,0.0,0.0	-0.005
24906	ENSG00000186908	ZDHHC17	12	+	76821057	76821167	76815856	76816019	76822405	76822531	24906	12,7,10,13,6	37,21,19,29,38	6,12,7,6,2	18,47,18,15,30	178	89	1.30845e-05	0.000303975	0.14,0.143,0.208,0.183,0.073	0.143,0.113,0.163,0.167,0.032	0.026
2593	ENSG00000188603	CLN3	16	-	28479461	28479586	28477736	28477877	28482104	28482198	2593	8,0,3,2,1	149,38,37,86,165	1,4,0,0,2	88,217,146,146,112	178	89	1.34119e-05	0.000311279	0.026,0.0,0.039,0.011,0.003	0.006,0.009,0.0,0.0,0.009	0.011
12172	ENSG00000068654	POLR1A	2	-	86039997	86040200	86039324	86039462	86040391	86040519	12172	0,0,0,4,1	8,23,13,38,14	0,3,2,2,2	10,2,4,9,11	178	89	1.34965e-05	0.000312938	0.0,0.0,0.0,0.05,0.034	0.0,0.429,0.2,0.1,0.083	-0.146
32150	ENSG00000139620	KANSL2	12	-	48662559	48662654	48660467	48660619	48667692	48667789	32150	33,24,30,14,35	52,28,25,34,50	12,21,13,8,16	28,32,27,35,34	178	89	1.35396e-05	0.000313634	0.241,0.3,0.375,0.171,0.259	0.176,0.247,0.194,0.103,0.19	0.087
21644	ENSG00000136153	LMO7	13	+	75838139	75838196	75836396	75836457	75840084	75840110	21644	50,701,300,30,28	3,0,1,0,0	99,27,53,36,46	0,1,1,2,0	146	89	1.37481e-05	0.000318157	0.91,1.0,0.995,1.0,1.0	1.0,0.943,0.97,0.916,1.0	0.015
1478	ENSG00000230937	MIR205HG	1	+	209430424	209430476	209429303	209429408	209432203	209432549	1478	15,19,9,11,24	4,5,0,5,11	23,21,52,55,18	6,0,2,4,5	141	89	1.4367e-05	0.000332159	0.703,0.706,1.0,0.581,0.579	0.708,1.0,0.943,0.897,0.694	-0.135
21126	ENSG00000112339	HBS1L	6	-	135037810	135038026	135002620	135002842	135039572	135039767	21126	8,10,4,10,4	33,55,46,45,41	10,9,10,8,6	29,37,49,34,38	178	89	1.4438e-05	0.000333478	0.108,0.083,0.042,0.1,0.047	0.147,0.108,0.093,0.105,0.073	-0.029
20525	ENSG00000072518	MARK2	11	+	63903985	63904147	63903060	63903158	63904785	63905043	20525	137,135,73,46,150	27,41,23,23,9	79,150,118,105,103	22,23,12,12,23	178	89	1.46619e-05	0.000338324	0.717,0.622,0.613,0.5,0.893	0.642,0.765,0.831,0.814,0.691	-0.08
27089	ENSG00000053438	NNAT	20	+	37522357	37522438	37521214	37521403	37522666	37523693	27089	112,38,83,14,404	17,11,22,3,27	228,421,149,51,158	22,25,24,6,4	170	89	1.47604e-05	0.000340269	0.775,0.644,0.664,0.71,0.887	0.844,0.898,0.765,0.817,0.954	-0.12
12673	ENSG00000141431	ASXL3	18	+	33626861	33627070	33607593	33607676	33641820	33641823	12673	1,0,0,0,3	2,0,0,0,0	2,2,2,0,7	1,5,0,0,0	178	89	1.5098e-05	0.000347717	0.2,NA,NA,NA,1.0	0.5,0.167,1.0,NA,1.0	-0.067
38978	ENSG00000036054	TBC1D23	3	+	100311832	100311877	100310402	100310542	100316098	100316187	38978	76,75,83,122,41	24,3,9,7,23	60,35,43,33,39	8,21,13,15,18	134	89	1.51547e-05	0.000348688	0.678,0.943,0.86,0.92,0.542	0.833,0.525,0.687,0.594,0.59	0.143
9907	ENSG00000162910	MRPL55	1	-	228107976	228108084	228107667	228107869	228108234	228108318	9907	6,5,2,8,0	41,76,46,76,49	17,5,7,1,4	36,42,22,27,23	178	89	1.52242e-05	0.000349953	0.068,0.032,0.021,0.05,0.0	0.191,0.056,0.137,0.018,0.08	-0.062
5671	ENSG00000090006	LTBP4	19	+	40622949	40623021	40622400	40622667	40623603	40623732	5671	123,146,189,271,127	0,2,0,5,0	141,44,50,39,37	2,2,0,1,0	161	89	1.52731e-05	0.00035074	1.0,0.976,1.0,0.968,1.0	0.975,0.924,1.0,0.956,1.0	0.018
13894	ENSG00000087087	SRRT	7	+	100882764	100883090	100882052	100882241	100884069	100884239	13894	101,60,51,66,78	47,44,34,51,38	81,88,57,45,42	29,50,22,24,18	178	89	1.53267e-05	0.000351633	0.518,0.405,0.429,0.393,0.506	0.583,0.468,0.564,0.484,0.538	-0.077
22045	ENSG00000181135	ZNF707	8	+	143692244	143692330	143691599	143691713	143693670	143693748	22045	9,9,6,7,9	27,24,19,22,10	9,8,6,11,11	10,13,6,7,16	175	89	1.54228e-05	0.000353501	0.145,0.16,0.138,0.139,0.314	0.314,0.238,0.337,0.444,0.259	-0.139
10818	ENSG00000082438	COBLL1	2	-	164779654	164779785	164743686	164743875	164841155	164841243	10818	20,8,9,20,22	136,24,25,84,231	19,35,26,19,30	80,207,157,121,107	178	89	1.58504e-05	0.000362956	0.068,0.143,0.153,0.106,0.045	0.106,0.078,0.076,0.073,0.123	0.012
22066	ENSG00000231721	LINC-PINT	7	-	131106544	131106617	131052443	131052555	131107719	131108099	22066	4,0,0,1,4	35,1,7,25,22	2,2,1,2,0	8,15,7,8,9	162	89	1.66479e-05	0.000380852	0.059,0.0,0.0,0.022,0.091	0.121,0.068,0.073,0.121,0.0	-0.042
28931	ENSG00000165948	IFI27L1	14	+	94097491	94097678	94096886	94096965	94100738	94100771	28931	3,1,2,14,1	2,18,15,51,9	1,5,3,0,2	3,4,5,0,5	178	89	1.68703e-05	0.00038484	0.429,0.027,0.063,0.121,0.053	0.143,0.385,0.231,NA,0.167	-0.093
28935	ENSG00000165948	IFI27L1	14	+	94097494	94097678	94096855	94096965	94100738	94100771	28935	3,1,2,12,1	2,18,15,51,9	1,5,3,0,2	3,4,5,0,5	178	89	1.68703e-05	0.00038484	0.429,0.027,0.063,0.105,0.053	0.143,0.385,0.231,NA,0.167	-0.096
30049	ENSG00000170791	CHCHD7	8	+	56212761	56212909	56211788	56211837	56214597	56214667	30049	47,53,33,56,27	12,28,27,33,6	29,27,24,21,22	13,4,7,2,8	178	89	1.68431e-05	0.00038484	0.662,0.486,0.379,0.459,0.692	0.527,0.771,0.632,0.84,0.579	-0.134
4514	ENSG00000172331	BPGM	7	+	134658347	134658668	134646830	134646937	134661446	134662108	4514	354,33,40,20,365	338,80,75,63,411	123,717,233,225,267	142,608,243,197,174	178	89	1.71274e-05	0.000390332	0.344,0.171,0.211,0.137,0.307	0.302,0.371,0.324,0.363,0.434	-0.125
34032	ENSG00000143437	ARNT	1	-	150842423	150842468	150839440	150839654	150846262	150846307	34032	61,71,55,101,60	19,3,4,2,12	43,72,68,79,49	13,21,11,30,15	134	89	1.73901e-05	0.000395944	0.681,0.94,0.901,0.971,0.769	0.687,0.695,0.804,0.636,0.685	0.151
5919	ENSG00000120662	MTRF1	13	-	41262047	41262331	41260492	41260915	41263484	41263569	5919	7,9,11,20,14	0,1,3,1,2	5,7,3,6,10	0,4,2,1,5	178	89	1.74462e-05	0.000396842	1.0,0.818,0.647,0.909,0.778	1.0,0.467,0.429,0.75,0.5	0.201
22945	ENSG00000136279	DBNL	7	+	44057972	44057992	44057781	44057859	44058128	44058280	22945	2,0,1,4,0	164,149,94,182,134	0,5,2,1,4	95,117,81,72,74	109	89	1.75793e-05	0.000399492	0.01,0.0,0.009,0.018,0.0	0.0,0.034,0.02,0.011,0.042	-0.014
24088	ENSG00000122741	DCAF10	9	+	37842088	37842286	37819287	37819401	37854779	37854982	24088	27,61,25,48,34	6,11,3,5,4	22,31,19,25,18	8,9,1,4,2	178	89	1.81365e-05	0.000411763	0.692,0.735,0.806,0.828,0.81	0.579,0.633,0.905,0.758,0.818	0.036
19634	ENSG00000141644	MBD1	18	-	50274185	50274353	50273563	50273863	50275128	50275245	19634	231,226,148,225,201	5,3,2,0,3	120,191,166,108,135	2,4,2,6,1	178	89	1.83235e-05	0.000415308	0.959,0.974,0.974,1.0,0.971	0.968,0.96,0.976,0.9,0.985	0.018
33548	ENSG00000109458	GAB1	4	+	143457679	143457769	143440078	143440382	143459384	143459429	33548	21,58,36,13,21	25,9,5,14,31	26,13,21,16,9	12,43,18,23,15	178	89	1.83272e-05	0.000415308	0.296,0.763,0.783,0.317,0.253	0.52,0.131,0.368,0.258,0.231	0.181
31723	ENSG00000067208	EVI5	1	-	92663419	92663452	92636201	92636336	92665938	92665992	31723	9,17,10,16,5	10,5,0,10,10	13,10,6,6,5	15,32,10,18,19	122	89	1.8417e-05	0.000416947	0.396,0.713,1.0,0.539,0.267	0.387,0.186,0.304,0.196,0.161	0.336
2797	ENSG00000038532	CLEC16A	16	+	11174153	11174277	11166387	11166552	11178334	11182181	2797	11,6,8,3,12	9,21,20,9,13	6,12,14,4,3	12,11,5,4,10	178	89	1.86361e-05	0.000421509	0.379,0.125,0.167,0.143,0.316	0.2,0.353,0.583,0.333,0.13	-0.094
26654	ENSG00000171346	KRT15	17	-	41517336	41517609	41517082	41517165	41518329	41518461	26654	2,13,3,3,3	5,35,14,2,2	5,10,4,7,2	7,0,2,2,1	178	89	1.90025e-05	0.000429391	0.167,0.157,0.097,0.429,0.429	0.263,1.0,0.5,0.636,0.5	-0.324
38445	ENSG00000105221	AKT2	19	-	40234448	40234571	40233878	40233951	40235044	40235147	38445	4,13,6,9,8	130,135,135,160,141	8,9,6,5,10	80,123,63,67,88	178	89	1.91618e-05	0.000432583	0.015,0.046,0.022,0.027,0.028	0.048,0.035,0.045,0.036,0.054	-0.016
5981	ENSG00000177335	C8orf31	8	+	143042957	143043087	143039260	143039569	143043177	143043262	5981	4,0,2,20,4	0,0,0,7,0	2,2,0,0,0	0,0,1,2,0	178	89	1.97284e-05	0.000444955	1.0,NA,1.0,0.588,1.0	1.0,1.0,0.0,0.0,NA	0.397
39374	ENSG00000167202	TBC1D2B	15	-	77998502	77998900	77998243	77998355	78001618	78001666	39374	53,42,34,57,58	78,62,77,124,67	28,52,45,50,27	40,66,38,65,56	178	89	1.99992e-05	0.00045064	0.254,0.253,0.181,0.187,0.302	0.259,0.283,0.372,0.278,0.194	-0.042
18157	ENSG00000117362	APH1A	1	-	150267956	150268127	150267715	150267789	150268697	150268999	18157	491,461,313,574,457	3,21,19,13,4	434,398,274,313,322	4,0,4,2,1	178	89	2.00196e-05	0.000450675	0.988,0.917,0.892,0.957,0.983	0.982,1.0,0.972,0.987,0.994	-0.04
18519	ENSG00000106400	ZNHIT1	7	+	101218318	101218485	101218165	101218217	101222603	101222774	18519	10,8,7,20,10	63,105,90,98,61	9,10,21,13,12	76,42,26,29,40	178	89	2.0047e-05	0.00045087	0.074,0.037,0.037,0.093,0.076	0.056,0.106,0.288,0.183,0.13	-0.089
12298	ENSG00000170848	PSG6	19	-	42916124	42916487	42910579	42910858	42917728	42917858	12298	14302,477,302,359,15532	178,0,0,1,86	5972,29503,12412,17230,3568	32,155,49,81,23	178	89	2.0255e-05	0.000455122	0.976,1.0,1.0,0.994,0.989	0.989,0.99,0.992,0.991,0.987	0.002
37456	ENSG00000167323	STIM1	11	+	4084672	4084765	4083262	4083498	4086476	4086543	37456	7,14,10,120,7	30,172,77,108,39	15,4,2,1,3	52,76,34,26,32	178	89	2.02998e-05	0.000455701	0.104,0.039,0.061,0.357,0.082	0.126,0.026,0.029,0.019,0.045	0.08
12579	ENSG00000119596	YLPM1	14	+	74824255	74824307	74821056	74821137	74829212	74829343	12579	84,102,69,106,100	6,1,2,1,1	55,89,52,83,44	6,3,1,5,2	141	89	2.07155e-05	0.000464596	0.898,0.985,0.956,0.985,0.984	0.853,0.949,0.97,0.913,0.933	0.038
14413	ENSG00000100330	MTMR3	22	+	30023456	30023483	30022608	30022697	30025629	30030866	14413	13,29,30,32,7	57,56,33,63,74	16,4,10,5,9	56,56,45,53,59	116	89	2.0852e-05	0.000467222	0.149,0.284,0.411,0.28,0.068	0.18,0.052,0.146,0.067,0.105	0.128
792	ENSG00000163702	IL17RC	3	+	9917518	9917633	9917124	9917420	9917712	9917734	792	1,12,1,0,1	8,126,90,56,8	6,0,3,0,3	50,8,8,7,19	178	89	2.15309e-05	0.000481982	0.059,0.045,0.006,0.0,0.059	0.057,0.0,0.158,0.0,0.073	-0.024
3925	ENSG00000140157	NIPA2	15	+	22839061	22839174	22838659	22838921	22839654	22839790	3925	3,10,9,5,7	7,8,4,8,13	7,3,1,2,10	5,3,5,2,5	178	89	2.16573e-05	0.000484359	0.176,0.385,0.529,0.238,0.212	0.412,0.333,0.091,0.333,0.5	-0.026
17626	ENSG00000162366	PDZK1IP1	1	-	47187318	47187427	47185001	47185097	47189865	47190012	17626	7,4,8,583,19	0,2,0,1,0	5,0,17,5,2	0,0,0,0,2	178	89	2.17378e-05	0.000485708	1.0,0.5,1.0,0.997,1.0	1.0,NA,1.0,1.0,0.333	0.066
31254	ENSG00000108106	UBE2S	19	-	55404060	55404147	55401578	55401762	55404287	55404478	31254	1,0,0,0,0	31,31,38,71,44	1,0,0,4,1	41,24,31,22,25	176	89	2.19869e-05	0.000490815	0.016,0.0,0.0,0.0,0.0	0.012,0.0,0.0,0.084,0.02	-0.02
23502	ENSG00000120860	WASHC3	12	-	102050517	102050639	102046053	102046119	102061247	102061346	23502	3,5,6,6,2	17,77,43,91,18	2,2,0,3,2	24,14,11,14,28	178	89	2.21901e-05	0.000494891	0.081,0.031,0.065,0.032,0.053	0.04,0.067,0.0,0.097,0.034	0.005
30377	ENSG00000164828	SUN1	7	+	851383	851482	843340	843520	851949	852043	30377	96,402,224,89,113	1,0,0,0,0	130,83,66,49,83	2,0,0,0,0	178	89	2.30702e-05	0.000513563	0.98,1.0,1.0,1.0,1.0	0.97,1.0,1.0,1.0,1.0	0.002
38134	ENSG00000160691	SHC1	1	-	154968203	154968257	154967979	154968031	154968494	154968614	38134	360,499,283,705,319	9,9,4,7,5	222,385,207,265,280	5,7,6,10,6	143	89	2.30635e-05	0.000513563	0.961,0.972,0.978,0.984,0.975	0.965,0.972,0.956,0.943,0.967	0.013
15049	ENSG00000066117	SMARCD1	12	+	50096849	50096972	50094436	50094572	50098713	50098815	15049	131,164,150,129,135	3,3,2,1,3	122,132,69,83,97	0,3,3,5,3	178	89	2.33397e-05	0.000519082	0.956,0.965,0.974,0.985,0.957	1.0,0.957,0.92,0.892,0.942	0.025
27551	ENSG00000158483	FAM86C1	11	+	71791738	71791819	71789782	71789845	71796016	71796166	27551	0,1,2,2,0	0,0,0,1,0	1,0,0,1,0	2,0,1,1,0	170	89	2.36093e-05	0.000524591	NA,1.0,1.0,0.511,NA	0.207,NA,0.0,0.344,NA	0.653
27354	ENSG00000163485	ADORA1	1	+	203128277	203128432	203127828	203127928	203128784	203129182	27354	3,3,7,1,5	7,5,4,1,8	4,7,3,11,3	6,6,0,9,2	178	89	2.38971e-05	0.000530493	0.176,0.231,0.467,0.333,0.238	0.25,0.368,1.0,0.379,0.429	-0.196
20193	ENSG00000117448	AKR1A1	1	+	45561788	45561878	45551066	45551155	45566568	45566688	20193	266,233,221,297,229	2,4,1,4,2	219,141,153,136,160	3,4,2,7,2	178	89	2.39603e-05	0.000531404	0.985,0.967,0.991,0.974,0.983	0.973,0.946,0.975,0.907,0.976	0.025
29755	ENSG00000138750	NUP54	4	-	76145554	76145691	76144389	76144473	76148307	76148377	29755	2,0,0,2,0	55,38,35,34,56	1,1,0,2,0	32,43,25,17,29	178	89	2.45288e-05	0.000543509	0.018,0.0,0.0,0.029,0.0	0.015,0.011,0.0,0.056,0.0	-0.007
26211	ENSG00000112186	CAP2	6	+	17536237	17536341	17513848	17513954	17539268	17539458	26211	1,0,0,0,4	60,7,61,7,54	0,1,0,0,0	18,67,16,19,64	178	89	2.45703e-05	0.000543927	0.008,0.0,0.0,0.0,0.036	0.0,0.007,0.0,0.0,0.0	0.007
38559	ENSG00000131467	PSME3	17	+	42833775	42833939	42833417	42833673	42834343	42834376	38559	4,4,2,0,2	63,90,34,93,54	6,1,4,8,6	50,66,60,35,39	178	89	2.46174e-05	0.000544468	0.031,0.022,0.029,0.0,0.018	0.057,0.008,0.032,0.103,0.071	-0.034
39290	ENSG00000136754	ABI1	10	-	26755654	26755741	26751597	26751783	26759061	26759238	39290	90,207,134,162,92	17,4,12,49,12	94,35,74,63,117	12,13,14,8,19	176	89	2.48599e-05	0.000549323	0.728,0.963,0.85,0.626,0.795	0.798,0.577,0.728,0.799,0.757	0.061
26282	ENSG00000093134	VNN3	6	-	132731374	132731527	132728740	132728979	132734252	132734383	26282	4,2,0,0,0	5,0,2,0,2	0,2,0,0,0	0,4,0,0,3	178	89	2.50641e-05	0.000552817	0.286,1.0,0.0,NA,0.0	NA,0.2,NA,NA,0.0	0.222
33289	ENSG00000104763	ASAH1	8	-	18083980	18084286	18075584	18075587	18084675	18084802	33289	242,806,441,390,239	4,9,4,4,1	247,216,127,121,180	5,3,3,4,6	178	89	2.5054e-05	0.000552817	0.968,0.978,0.982,0.98,0.992	0.961,0.973,0.955,0.938,0.938	0.027
3689	ENSG00000124588	NQO2	6	+	3004494	3004651	3003668	3003789	3006467	3006559	3689	7,7,4,15,14	0,2,0,0,0	13,10,0,3,2	2,0,0,1,0	178	89	2.53647e-05	0.000558933	1.0,0.636,1.0,1.0,1.0	0.765,1.0,NA,0.6,1.0	0.086
10788	ENSG00000128607	KLHDC10	7	+	130096920	130097007	130070509	130070809	130116444	130116666	10788	10,19,9,20,10	7,11,3,14,13	11,8,6,11,15	6,7,6,3,4	176	89	2.54865e-05	0.0005611	0.419,0.466,0.603,0.419,0.28	0.481,0.366,0.336,0.65,0.655	-0.06
30844	ENSG00000127054	INTS11	1	-	1321907	1321984	1320995	1321093	1324580	1324671	30844	7,3,7,1,13	60,47,41,50,56	8,7,13,13,15	47,38,33,20,28	166	89	2.55325e-05	0.000561597	0.059,0.033,0.084,0.011,0.111	0.084,0.09,0.174,0.258,0.223	-0.106
4841	ENSG00000143612	C1orf43	1	-	154213892	154213946	154212457	154212624	154214456	154214574	4841	280,384,253,432,220	10,26,16,16,12	164,171,138,144,165	20,16,6,11,30	143	89	2.56675e-05	0.000564049	0.946,0.902,0.908,0.944,0.919	0.836,0.869,0.935,0.891,0.774	0.063
21946	ENSG00000130707	ASS1	9	+	130450271	130450333	130444987	130444995	130452223	130452333	21946	2,1,2,3,0	47,9,23,113,45	6,2,3,2,4	23,12,20,15,26	151	89	2.60423e-05	0.000571763	0.024,0.061,0.049,0.015,0.0	0.133,0.089,0.081,0.073,0.083	-0.062
2774	ENSG00000253352	TUG1	22	+	30972047	30972172	30971438	30971779	30972923	30973601	2774	61,29,42,60,52	12,6,8,24,22	46,70,35,27,39	6,21,12,15,21	178	89	2.61493e-05	0.000573587	0.718,0.707,0.724,0.556,0.542	0.793,0.625,0.593,0.474,0.481	0.056
37743	ENSG00000141552	ANAPC11	17	+	81899241	81899542	81894466	81894586	81899919	81900254	37743	14,18,12,20,20	153,244,180,210,166	17,16,11,10,18	134,107,99,101,73	178	89	2.62976e-05	0.000576311	0.044,0.036,0.032,0.045,0.057	0.06,0.07,0.053,0.047,0.11	-0.025
18851	ENSG00000161217	PCYT1A	3	-	196283474	196283538	196270414	196270541	196287614	196287713	18851	1,0,0,0,0	24,46,17,71,30	0,0,0,2,1	28,22,17,15,19	153	89	2.66537e-05	0.000583382	0.024,0.0,0.0,0.0,0.0	0.0,0.0,0.0,0.072,0.03	-0.016
8073	ENSG00000197912	SPG7	16	+	89548979	89549336	89548002	89548113	89550493	89550609	8073	64,15,14,27,55	56,99,71,96,62	36,33,9,36,42	53,47,24,42,32	178	89	2.66689e-05	0.000583382	0.364,0.07,0.09,0.123,0.307	0.254,0.26,0.158,0.3,0.396	-0.083
22989	ENSG00000068912	ERLEC1	2	+	53808298	53808460	53801712	53801842	53809213	53809273	22989	277,266,253,562,390	28,38,26,39,26	235,325,233,248,207	11,25,12,12,13	178	89	2.67543e-05	0.000584717	0.832,0.778,0.83,0.878,0.882	0.914,0.867,0.907,0.912,0.888	-0.058
3691	ENSG00000124588	NQO2	6	+	3003668	3003789	2999875	3000085	3004494	3004651	3691	0,4,3,4,1	2,0,1,1,1	9,3,0,1,1	1,1,0,0,0	178	89	2.68947e-05	0.00058725	0.0,1.0,0.6,0.667,0.333	0.818,0.6,NA,1.0,1.0	-0.334
8659	ENSG00000146731	CCT6A	7	+	56054368	56054503	56052421	56052485	56055623	56055797	8659	290,445,323,444,380	0,2,0,3,2	310,326,180,220,206	2,4,0,2,3	178	89	2.7214e-05	0.000593681	1.0,0.991,1.0,0.987,0.99	0.987,0.976,1.0,0.982,0.972	0.01
2422	ENSG00000106733	NMRK1	9	-	75078325	75078582	75077489	75077580	75083086	75083150	2422	78,105,55,76,93	37,52,40,39,15	45,86,66,74,73	19,12,13,17,14	178	89	2.75012e-05	0.000598856	0.513,0.502,0.407,0.494,0.756	0.542,0.782,0.717,0.685,0.723	-0.155
30219	ENSG00000138594	TMOD3	15	+	51834993	51835058	51829627	51829836	51862810	51862983	30219	2,2,1,2,0	18,153,107,54,39	0,7,0,0,0	55,31,21,14,26	154	89	2.74857e-05	0.000598856	0.06,0.007,0.005,0.021,0.0	0.0,0.115,0.0,0.0,0.0	-0.004
21479	ENSG00000152234	ATP5A1	18	-	46093179	46093362	46091681	46091851	46095052	46095131	21479	15,2,1,11,17	328,420,304,394,359	7,4,1,3,8	311,285,236,229,243	178	89	2.75584e-05	0.000599557	0.022,0.002,0.002,0.014,0.023	0.011,0.007,0.002,0.007,0.016	0.004
4002	ENSG00000080503	SMARCA2	9	+	2028986	2029247	2015218	2015404	2032951	2033081	4002	100,247,200,109,116	0,0,0,0,0	115,102,118,66,80	0,1,2,0,0	178	89	2.76433e-05	0.00060086	1.0,1.0,1.0,1.0,1.0	1.0,0.981,0.967,1.0,1.0	0.01
9272	ENSG00000204642	HLA-F	6	+	29725030	29725306	29724172	29724448	29725446	29725563	9272	386,359,397,1353,247	0,0,0,6,3	278,111,47,48,64	1,0,1,2,2	178	89	2.77402e-05	0.000602421	1.0,1.0,1.0,0.991,0.976	0.993,1.0,0.959,0.923,0.941	0.03
35341	ENSG00000141627	DYM	18	-	49393644	49393742	49391592	49391645	49430254	49430447	35341	2,3,4,3,0	16,21,8,12,7	1,5,8,2,0	8,11,6,5,15	178	89	2.78017e-05	0.000603208	0.059,0.067,0.2,0.111,0.0	0.059,0.185,0.4,0.167,0.0	-0.075
34462	ENSG00000172530	BANP	16	+	88004294	88004411	87984083	87984259	88006089	88006265	34462	87,45,27,25,60	11,9,9,3,7	40,67,44,40,19	11,16,8,8,6	178	89	2.81116e-05	0.000609381	0.798,0.714,0.6,0.806,0.811	0.645,0.677,0.733,0.714,0.613	0.069
32641	ENSG00000270011	ZNF559-ZNF177	19	+	9338493	9338582	9324694	9324780	9341101	9341184	32641	10,6,9,21,7	1,1,2,0,0	9,0,0,4,8	3,0,2,0,0	178	89	2.82228e-05	0.00061124	0.833,0.75,0.692,1.0,1.0	0.6,NA,0.0,1.0,1.0	0.205
1083	ENSG00000002330	BAD	11	-	64276903	64277043	64271612	64271803	64284181	64284376	1083	3,2,6,25,9	157,144,101,200,127	10,22,10,11,12	111,113,123,143,58	178	89	2.82581e-05	0.000611451	0.009,0.007,0.029,0.059,0.034	0.043,0.089,0.039,0.037,0.094	-0.033
39577	ENSG00000015479	MATR3	5	+	139315696	139315738	139310042	139314736	139316075	139316188	39577	170,182,145,274,154	1,0,1,0,0	123,150,143,137,113	1,0,2,0,0	131	89	2.84482e-05	0.000615009	0.991,1.0,0.99,1.0,1.0	0.988,1.0,0.98,1.0,1.0	0.003
6871	ENSG00000019582	CD74	5	-	150403120	150403312	150402562	150402625	150404679	150404767	6871	1330,666,542,2156,595	1475,781,605,2359,744	738,158,104,71,220	923,231,159,148,241	178	89	2.90447e-05	0.00062734	0.311,0.299,0.309,0.314,0.286	0.286,0.255,0.246,0.193,0.313	0.045
28959	ENSG00000235098	ANKRD65	1	-	1420051	1420592	1418421	1419549	1420796	1421005	28959	17,14,2,23,19	14,5,1,4,12	10,1,18,4,6	6,2,15,4,3	178	89	2.92027e-05	0.000630184	0.378,0.583,0.5,0.742,0.442	0.455,0.2,0.375,0.333,0.5	0.156
36724	ENSG00000149743	TRPT1	11	-	64225785	64225869	64224800	64225580	64226049	64226229	36724	37,58,31,54,37	7,18,19,12,7	28,45,27,29,20	3,0,2,5,3	173	89	2.98064e-05	0.000642633	0.731,0.624,0.456,0.698,0.731	0.828,1.0,0.874,0.749,0.774	-0.197
11553	ENSG00000138463	DIRC2	3	+	122806856	122806950	122794794	122795535	122826799	122827065	11553	157,24,24,126,176	0,0,0,1,0	94,211,148,179,96	0,0,0,0,0	178	89	3.02968e-05	0.00065262	1.0,1.0,1.0,0.984,1.0	1.0,1.0,1.0,1.0,1.0	-0.003
21326	ENSG00000133466	C1QTNF6	22	-	37185870	37186046	37185217	37185455	37188162	37188476	21326	19,0,4,76,15	113,51,28,61,42	20,23,68,33,12	35,40,53,45,32	178	89	3.04544e-05	0.000655425	0.078,0.0,0.067,0.384,0.152	0.222,0.223,0.391,0.268,0.158	-0.116
26603	ENSG00000103326	CAPN15	16	+	536028	536142	533945	533998	546816	548287	26603	6,8,4,18,3	1,7,6,4,5	2,6,0,3,2	4,8,5,1,4	178	89	3.05668e-05	0.000657255	0.75,0.364,0.25,0.692,0.231	0.2,0.273,0.0,0.6,0.2	0.203
2785	ENSG00000134716	CYP2J2	1	-	59904365	59904516	59900964	59901103	59904870	59905058	2785	3,0,0,1,10	33,8,16,17,51	5,5,9,1,10	19,25,69,22,24	178	89	3.07031e-05	0.000659595	0.043,0.0,0.0,0.029,0.089	0.116,0.091,0.061,0.022,0.172	-0.06
32218	ENSG00000257365	FNTB	14	+	65032358	65032521	65027697	65027781	65032609	65032696	32218	1,5,10,0,9	35,32,24,33,26	0,3,3,0,3	20,18,15,24,18	178	89	3.09898e-05	0.000665157	0.014,0.072,0.172,0.0,0.148	0.0,0.077,0.091,0.0,0.077	0.032
32084	ENSG00000007541	PIGQ	16	+	570647	570760	569967	570096	574065	574409	32084	2,5,0,1,0	12,37,21,21,20	3,11,2,2,0	20,21,12,11,14	178	89	3.1622e-05	0.000678118	0.077,0.063,0.0,0.023,0.0	0.07,0.208,0.077,0.083,0.0	-0.055
3823	ENSG00000137337	MDC1	6	-	30707565	30708357	30707383	30707454	30711411	30711504	3823	96,87,60,88,80	3,5,4,9,6	96,78,68,43,63	4,3,3,0,2	178	89	3.20432e-05	0.000686539	0.941,0.897,0.882,0.83,0.87	0.923,0.929,0.919,1.0,0.94	-0.058
9394	ENSG00000144674	GOLGA4	3	+	37273535	37273601	37251394	37251484	37281957	37281985	9394	35,30,23,42,61	5,0,4,0,4	19,163,57,41,47	3,4,5,1,1	155	89	3.22048e-05	0.000689385	0.801,1.0,0.768,1.0,0.898	0.784,0.959,0.867,0.959,0.964	-0.013
16302	ENSG00000124782	RREB1	6	+	7240437	7240602	7228996	7231907	7246423	7247221	16302	35,65,58,54,19	23,7,14,16,21	39,28,16,16,22	14,30,6,8,10	178	89	3.22749e-05	0.000690268	0.432,0.823,0.674,0.628,0.311	0.582,0.318,0.571,0.5,0.524	0.075
37838	ENSG00000003436	TFPI	2	-	187520541	187520613	187513615	187513646	187554199	187554351	37838	20,2,4,3,22	17,1,11,12,21	16,30,63,28,15	11,33,24,13,11	161	89	3.25711e-05	0.000695983	0.394,0.525,0.167,0.121,0.367	0.446,0.334,0.592,0.544,0.43	-0.154
3003	ENSG00000235703	LINC00894	X	+	149948077	149948175	149945857	149947347	149948305	149948394	3003	43,6,5,3,14	13,4,2,7,6	15,40,12,17,16	2,4,1,7,2	178	89	3.26957e-05	0.000698022	0.623,0.429,0.556,0.176,0.538	0.789,0.833,0.857,0.548,0.8	-0.301
1020	ENSG00000105993	DNAJB6	7	+	157337560	157337811	157337054	157337144	157358546	157358637	1020	2,48,9,6,0	128,276,155,111,114	2,2,0,0,4	139,81,96,64,106	178	89	3.31689e-05	0.000707494	0.008,0.08,0.028,0.026,0.0	0.007,0.012,0.0,0.0,0.019	0.021
28518	ENSG00000124226	RNF114	20	+	49941560	49941711	49936406	49936552	49945381	49945488	28518	348,195,136,264,346	2,3,1,4,3	180,340,170,294,174	4,0,0,1,2	178	89	3.32638e-05	0.000708889	0.989,0.97,0.986,0.971,0.983	0.957,1.0,1.0,0.993,0.978	-0.006
1832	ENSG00000168255	POLR2J3	7	-	102543524	102543661	102541500	102541662	102544705	102544776	1832	1,149,52,0,2	1,2,2,0,4	16,2,4,2,3	0,8,0,1,2	178	89	3.33812e-05	0.000710759	0.333,0.974,0.929,NA,0.2	1.0,0.111,1.0,0.5,0.429	0.001
22863	ENSG00000168385	SEPT2	2	+	241320202	241320287	241315354	241315610	241324215	241324241	22863	0,5,0,2,3	12,11,17,20,16	3,0,6,4,0	14,13,12,12,10	174	89	3.34334e-05	0.000711238	0.0,0.189,0.0,0.049,0.088	0.099,0.0,0.204,0.146,0.0	-0.025
10192	ENSG00000161618	ALDH16A1	19	+	49461883	49462036	49461618	49461800	49462569	49462755	10192	126,89,73,93,56	1,2,0,1,2	71,76,61,60,59	6,0,2,8,0	178	89	3.43191e-05	0.000729434	0.984,0.957,1.0,0.979,0.933	0.855,1.0,0.938,0.789,1.0	0.054
19410	ENSG00000146021	KLHL3	5	-	137637293	137637395	137634036	137634165	137638952	137639150	19410	9,0,3,6,11	0,0,1,0,0	5,8,4,9,0	2,1,0,2,0	178	89	3.48779e-05	0.000740653	1.0,NA,0.6,1.0,1.0	0.556,0.8,1.0,0.692,NA	0.138
30754	ENSG00000122068	FYTTD1	3	+	197763465	197763638	197756425	197756557	197768438	197768587	30754	1,0,3,2,0	57,90,66,39,55	3,2,2,2,0	44,52,26,38,25	178	89	3.50499e-05	0.000743647	0.009,0.0,0.022,0.025,0.0	0.033,0.019,0.037,0.026,0.0	-0.012
2329	ENSG00000140931	CMTM3	16	+	66609434	66609530	66608308	66608464	66609882	66610003	2329	237,100,93,396,132	1,1,0,0,2	150,112,95,100,109	5,2,1,0,3	178	89	3.56679e-05	0.000756091	0.992,0.98,1.0,1.0,0.971	0.938,0.966,0.979,1.0,0.948	0.022
7481	ENSG00000105393	BABAM1	19	+	17277383	17277479	17276813	17276909	17278844	17279342	7481	5,3,10,8,10	158,98,93,121,149	1,1,2,1,4	120,98,75,75,78	178	89	3.58024e-05	0.000758271	0.016,0.015,0.051,0.032,0.032	0.004,0.005,0.013,0.007,0.025	0.018
28197	ENSG00000126261	UBA2	19	+	34430575	34430659	34428483	34428570	34431860	34431931	28197	204,213,191,208,185	4,7,3,3,4	159,168,103,155,169	0,3,0,1,0	173	89	3.63173e-05	0.000768497	0.963,0.94,0.97,0.973,0.96	1.0,0.966,1.0,0.988,1.0	-0.03
22000	ENSG00000137831	UACA	15	-	70677107	70677140	70676492	70676591	70678098	70678206	22000	23,46,49,49,29	1,2,0,4,2	19,17,6,13,15	7,2,2,0,3	122	89	3.66271e-05	0.000774369	0.944,0.944,1.0,0.899,0.914	0.664,0.861,0.686,1.0,0.785	0.141
18150	ENSG00000107938	EDRF1	10	+	125729002	125729104	125725681	125725838	125729357	125729479	18150	13,16,7,21,10	2,0,4,0,0	7,8,6,6,2	0,4,0,2,1	178	89	3.69773e-05	0.000781085	0.765,1.0,0.467,1.0,1.0	1.0,0.5,1.0,0.6,0.5	0.126
5236	ENSG00000159445	THEM4	1	-	151889982	151890214	151889213	151889373	151895007	151895194	5236	21,32,51,34,13	0,10,6,2,2	15,17,6,3,10	3,1,2,3,3	178	89	3.71369e-05	0.000783766	1.0,0.615,0.81,0.895,0.765	0.714,0.895,0.6,0.333,0.625	0.184
2540	ENSG00000141349	G6PC3	17	+	44074968	44075087	44074679	44074770	44075309	44075451	2540	128,69,55,246,121	14,55,27,33,5	54,133,92,117,60	14,9,9,1,13	178	89	3.75821e-05	0.000792463	0.821,0.385,0.505,0.788,0.924	0.659,0.881,0.836,0.983,0.698	-0.127
30171	ENSG00000162959	MEMO1	2	-	31932066	31932135	31920797	31920910	31943301	31943383	30171	48,87,56,68,60	1,1,1,2,3	31,69,35,37,34	3,0,1,4,3	158	89	3.84873e-05	0.000810838	0.964,0.98,0.969,0.95,0.918	0.853,1.0,0.952,0.839,0.865	0.054
39402	ENSG00000161642	ZNF385A	12	-	54371472	54371715	54370926	54371096	54373972	54374135	39402	281,52,34,327,239	3,0,2,7,1	139,213,150,183,154	1,0,0,0,1	178	89	3.8568e-05	0.000811823	0.979,1.0,0.895,0.959,0.992	0.986,1.0,1.0,1.0,0.987	-0.03
29998	ENSG00000221983	UBA52	19	+	18572350	18572607	18571874	18571909	18573292	18573403	29998	86,63,49,61,53	369,464,487,474,464	38,48,40,52,35	314,214,209,163,227	178	89	3.87143e-05	0.00081419	0.104,0.064,0.048,0.06,0.054	0.057,0.101,0.087,0.138,0.072	-0.025
31226	ENSG00000160404	TOR2A	9	-	127734298	127734564	127733384	127733560	127735119	127735292	31226	57,33,43,60,79	2,0,4,3,3	67,58,61,48,36	2,3,0,0,2	178	89	3.91155e-05	0.000821905	0.934,1.0,0.843,0.909,0.929	0.944,0.906,1.0,1.0,0.9	-0.027
31879	ENSG00000130511	SSBP4	19	+	18431352	18431418	18430840	18430930	18431646	18431706	31879	50,11,25,51,43	41,31,39,64,37	21,33,23,26,29	37,28,12,19,38	155	89	3.93296e-05	0.000824959	0.412,0.169,0.269,0.314,0.4	0.246,0.404,0.524,0.44,0.305	-0.071
612	ENSG00000010219	DYRK4	12	+	4580823	4580977	4573329	4573356	4588936	4589017	612	2,0,0,1,1	2,0,0,1,0	2,0,0,2,0	1,0,0,0,0	178	89	3.93109e-05	0.000824959	0.333,NA,NA,0.333,1.0	0.5,NA,NA,1.0,NA	-0.195
13072	ENSG00000185787	MORF4L1	15	+	78884969	78885083	78880511	78880579	78886140	78886227	13072	19,31,25,33,11	584,785,589,663,416	17,4,4,8,8	457,483,368,411,365	178	89	3.96077e-05	0.000830064	0.016,0.019,0.021,0.024,0.013	0.018,0.004,0.005,0.01,0.011	0.009
24330	ENSG00000175309	PHYKPL	5	-	178215275	178215430	178214795	178214885	178222354	178222580	24330	153,100,104,177,122	2,4,3,4,0	116,81,59,66,76	5,9,1,1,0	178	89	4.00951e-05	0.000838813	0.975,0.926,0.945,0.957,1.0	0.921,0.818,0.967,0.971,1.0	0.025
37955	ENSG00000256053	APOPT1	14	+	103563214	103563379	103563052	103563124	103571622	103571820	37955	10,43,13,47,2	45,57,31,48,41	8,7,6,1,1	35,28,24,24,30	178	89	4.00704e-05	0.000838813	0.1,0.274,0.173,0.329,0.024	0.103,0.111,0.111,0.02,0.016	0.108
25278	ENSG00000133056	PIK3C2B	1	-	204489815	204489931	204468869	204469886	204494355	204494701	25278	20,3,4,1,8	24,13,17,0,20	8,17,0,8,4	11,53,7,16,17	178	89	4.06695e-05	0.000849414	0.294,0.103,0.105,1.0,0.167	0.267,0.138,0.0,0.2,0.105	0.192
25771	ENSG00000161649	CD300LG	17	+	43852911	43853013	43848557	43848893	43853806	43854044	25771	35,2,2,0,53	6,0,0,0,19	39,73,18,17,54	12,19,5,3,3	178	89	4.06727e-05	0.000849414	0.745,1.0,1.0,NA,0.582	0.619,0.658,0.643,0.739,0.9	0.12
21481	ENSG00000152234	ATP5A1	18	-	46093179	46093365	46091681	46091851	46095052	46095131	21481	17,2,1,12,17	328,420,304,394,359	7,4,1,3,8	311,285,236,229,243	178	89	4.09941e-05	0.000855381	0.025,0.002,0.002,0.015,0.023	0.011,0.007,0.002,0.007,0.016	0.005
35485	ENSG00000115414	FN1	2	-	215380810	215381080	215379129	215379317	215382211	215382325	35485	17807,22668,13455,104300,3963	13426,4465,3816,35784,1547	10959,1230,11019,11174,8627	4858,636,4709,4272,5111	178	89	4.13822e-05	0.00086273	0.399,0.717,0.638,0.593,0.562	0.53,0.492,0.539,0.567,0.458	0.065
10738	ENSG00000136546	SCN7A	2	-	166436346	166436440	166432317	166432752	166441395	166441752	10738	0,0,0,0,4	2,0,0,0,3	1,0,0,0,0	2,4,0,0,5	178	89	4.22741e-05	0.000880557	0.0,NA,NA,NA,0.4	0.2,0.0,NA,NA,0.0	0.133
33944	ENSG00000104814	MAP4K1	19	-	38589177	38589275	38587640	38587817	38593281	38593337	33944	0,2,2,1,1	7,1,2,16,14	2,2,0,0,3	2,9,5,0,2	178	89	4.24997e-05	0.000884489	0.0,0.5,0.333,0.03,0.034	0.333,0.1,0.0,NA,0.429	-0.036
22493	ENSG00000147852	VLDLR	9	+	2651414	2651498	2650369	2650516	2651873	2651954	22493	20,49,52,23,26	10,37,22,1,4	17,3,21,30,25	8,4,6,6,1	173	89	4.33771e-05	0.000901965	0.507,0.405,0.549,0.922,0.77	0.522,0.278,0.643,0.72,0.928	0.012
25714	ENSG00000166181	API5	11	+	43326506	43326611	43323429	43323636	43327788	43327878	25714	97,131,97,198,102	1,0,0,0,1	63,74,54,96,87	0,1,3,3,0	178	89	4.35696e-05	0.000905184	0.98,1.0,1.0,1.0,0.981	1.0,0.974,0.9,0.941,1.0	0.029
22969	ENSG00000015171	ZMYND11	10	+	221194	221356	209888	210048	236837	236915	22969	98,172,157,173,97	11,7,16,4,20	106,80,50,92,145	15,20,12,11,5	178	89	4.40945e-05	0.000914503	0.817,0.925,0.831,0.956,0.708	0.779,0.667,0.676,0.807,0.935	0.075
2514	ENSG00000138101	DTNB	2	-	25607235	25607321	25580720	25580826	25628170	25628384	2514	9,68,52,29,8	0,1,0,1,1	13,14,8,9,5	0,0,0,0,4	175	89	4.40574e-05	0.000914503	1.0,0.972,1.0,0.937,0.803	1.0,1.0,1.0,1.0,0.389	0.065
14686	ENSG00000148660	CAMK2G	10	-	73839538	73839601	73837467	73837511	73842168	73842211	14686	7,15,27,18,3	74,26,36,47,74	5,0,7,10,5	27,69,59,60,57	152	89	4.51307e-05	0.000935184	0.052,0.253,0.305,0.183,0.023	0.098,0.0,0.065,0.089,0.049	0.103
35054	ENSG00000100814	CCNB1IP1	14	-	20318255	20318470	20316226	20316560	20325538	20325653	35054	0,1,2,1,3	25,27,31,31,10	3,0,1,0,4	24,8,9,7,25	178	89	4.60669e-05	0.000953761	0.0,0.018,0.031,0.016,0.13	0.059,0.0,0.053,0.0,0.074	0.002
4863	ENSG00000049759	NEDD4L	18	+	58335477	58335537	58333817	58333892	58341037	58341169	4863	8,22,3,5,24	5,38,29,2,6	18,15,17,8,16	13,2,5,2,5	149	89	4.70439e-05	0.000972307	0.489,0.257,0.058,0.599,0.705	0.453,0.818,0.67,0.705,0.657	-0.239
637	ENSG00000163072	NOSTRIN	2	+	168855885	168856210	168855421	168855460	168856689	168856778	637	8,3,2,1,13	17,4,1,8,53	13,21,1,3,5	17,20,3,12,17	178	89	4.70144e-05	0.000972307	0.19,0.273,0.5,0.059,0.109	0.277,0.344,0.143,0.111,0.128	0.026
33737	ENSG00000170876	TMEM43	3	+	14128854	14129085	14125014	14125205	14129411	14129561	33737	3,11,5,10,12	208,515,276,367,194	14,11,5,10,7	186,213,120,145,163	178	89	4.71592e-05	0.000973852	0.007,0.011,0.009,0.013,0.03	0.036,0.025,0.02,0.033,0.021	-0.013
3527	ENSG00000109756	RAPGEF2	4	+	159351058	159351133	159350136	159350289	159352684	159352910	3527	23,22,16,17,42	21,9,17,11,22	25,12,47,38,11	24,31,23,31,14	164	89	4.80416e-05	0.000990368	0.373,0.57,0.338,0.456,0.509	0.361,0.174,0.526,0.399,0.299	0.097
38560	ENSG00000131467	PSME3	17	+	42834093	42834256	42833775	42833939	42834343	42834376	38560	0,5,4,5,3	0,0,2,0,2	5,0,1,3,0	2,0,1,2,2	178	89	4.80138e-05	0.000990368	NA,1.0,0.5,1.0,0.429	0.556,NA,0.333,0.429,0.0	0.403
28466	ENSG00000174945	AMZ1	7	+	2709074	2709244	2708587	2708716	2709639	2709816	28466	13,3,0,28,0	3,0,0,3,0	2,0,0,3,5	1,0,1,0,0	178	89	4.8103e-05	0.000990782	0.684,1.0,NA,0.824,NA	0.5,NA,0.0,1.0,1.0	0.211
1513	ENSG00000110619	CARS	11	-	3040447	3040581	3039834	3039931	3040895	3040984	1513	4,0,0,0,1	24,35,23,62,18	2,0,8,5,2	22,17,11,20,14	178	89	4.86133e-05	0.00100043	0.077,0.0,0.0,0.0,0.027	0.043,0.0,0.267,0.111,0.067	-0.077
23216	ENSG00000173915	USMG5	10	-	103394198	103394394	103392370	103392466	103396408	103396466	23216	41,12,74,9,20	94,266,155,246,125	8,3,1,23,5	95,81,82,64,97	178	89	4.86714e-05	0.00100077	0.179,0.022,0.193,0.018,0.074	0.04,0.018,0.006,0.152,0.025	0.049
32599	ENSG00000196405	EVL	14	+	100102303	100102379	100097480	100097658	100123538	100123602	32599	2,2,1,5,1	76,53,86,180,62	3,4,0,2,0	52,37,15,27,35	165	89	5.09789e-05	0.00104732	0.014,0.02,0.006,0.015,0.009	0.03,0.055,0.0,0.038,0.0	-0.012
802	ENSG00000107020	PLGRKT	9	-	5381862	5382031	5361757	5361888	5431896	5431983	802	12,4,4,2,3	35,39,21,33,42	7,2,2,2,2	25,43,16,50,20	178	89	5.10435e-05	0.00104775	0.146,0.049,0.087,0.029,0.034	0.123,0.023,0.059,0.02,0.048	0.014
5635	ENSG00000075151	EIF4G3	1	-	20997600	20997633	20981047	20981227	21002712	21002808	5635	0,2,3,1,1	8,24,16,45,16	2,1,1,5,0	10,2,2,3,9	122	89	5.12718e-05	0.00105153	0.0,0.057,0.12,0.016,0.044	0.127,0.267,0.267,0.549,0.0	-0.195
29735	ENSG00000128654	MTX2	2	+	176270215	176270419	176269394	176269669	176296859	176296907	29735	6,15,22,18,11	18,35,21,45,24	10,11,2,0,0	32,27,28,20,20	178	89	5.15031e-05	0.00105537	0.143,0.176,0.344,0.167,0.186	0.135,0.169,0.034,0.0,0.0	0.136
4374	ENSG00000129559	NEDD8	14	-	24231651	24231737	24218383	24218431	24232249	24232355	4374	40,36,29,53,24	368,559,511,696,426	27,15,14,18,12	297,300,255,269,274	175	89	5.18555e-05	0.00106169	0.052,0.032,0.028,0.037,0.028	0.044,0.025,0.027,0.033,0.022	0.005
35663	ENSG00000155366	RHOC	1	-	112705099	112705123	112703643	112703806	112707077	112707102	35663	53,156,124,106,62	47,264,161,160,122	72,51,45,51,35	84,40,23,38,44	113	89	5.28527e-05	0.00108118	0.47,0.318,0.378,0.343,0.286	0.403,0.501,0.606,0.514,0.385	-0.123
36551	ENSG00000263956	NBPF11	1	-	148127140	148127288	148126828	148127038	148135671	148135813	36551	2,0,0,6,0	2,1,3,1,1	1,2,0,1,0	1,8,4,1,3	178	89	5.29466e-05	0.00108218	0.333,0.0,0.0,0.75,0.0	0.333,0.111,0.0,0.333,0.0	0.061
36309	ENSG00000100697	DICER1	14	-	95134360	95134503	95133314	95133503	95140658	95140759	36309	4,0,0,13,5	7,4,3,1,4	2,2,2,0,2	6,10,5,6,5	178	89	5.32108e-05	0.00108665	0.222,0.0,0.0,0.867,0.385	0.143,0.091,0.167,0.0,0.167	0.181
17364	ENSG00000144115	THNSL2	2	+	88185550	88185724	88182947	88183073	88185897	88186627	17364	34,16,6,10,11	16,21,15,14,32	1,11,9,20,5	0,2,5,8,7	178	89	5.36708e-05	0.00109511	0.515,0.276,0.167,0.263,0.147	1.0,0.733,0.474,0.556,0.263	-0.332
20069	ENSG00000166295	ANAPC16	10	+	72220053	72220379	72215999	72216138	72223887	72224056	20069	100,228,172,148,105	37,53,65,66,45	86,96,55,58,79	18,16,9,16,32	178	89	5.39641e-05	0.00110016	0.575,0.683,0.57,0.529,0.538	0.705,0.75,0.753,0.644,0.552	-0.102
18158	ENSG00000117362	APH1A	1	-	150267956	150267991	150267715	150267789	150268697	150269015	18158	61,66,44,82,64	3,21,19,13,4	59,50,34,48,46	4,0,4,2,1	124	89	5.4589e-05	0.00111104	0.936,0.693,0.624,0.819,0.92	0.914,1.0,0.859,0.945,0.971	-0.139
3667	ENSG00000205177	C11orf91	11	-	33699540	33699620	33698456	33698514	33700244	33700397	3667	3,3,0,0,1	0,1,1,2,0	2,0,0,0,2	0,3,0,0,0	169	89	5.45902e-05	0.00111104	1.0,0.612,0.0,0.0,1.0	1.0,0.0,NA,NA,1.0	-0.144
23683	ENSG00000083520	DIS3	13	-	72781288	72781356	72780845	72781003	72781604	72782094	23683	11,13,2,7,6	9,11,3,8,3	2,6,2,6,1	7,6,3,8,9	157	89	5.52721e-05	0.00112396	0.409,0.401,0.274,0.332,0.531	0.139,0.362,0.274,0.298,0.059	0.163
30615	ENSG00000111790	FGFR1OP2	12	+	26953548	26953706	26938480	26938710	26954144	26954293	30615	0,0,0,1,0	34,38,24,39,34	0,0,0,1,0	36,18,15,11,21	178	89	5.56941e-05	0.00113075	0.0,0.0,0.0,0.013,0.0	0.0,0.0,0.0,0.043,0.0	-0.006
34231	ENSG00000144645	OSBPL10	3	-	31797754	31797841	31747909	31748120	31830039	31830105	34231	1,3,0,2,0	28,46,34,91,30	1,5,1,0,0	34,34,25,18,20	176	89	5.57002e-05	0.00113075	0.018,0.032,0.0,0.011,0.0	0.015,0.069,0.02,0.0,0.0	-0.009
31423	ENSG00000087470	DNM1L	12	+	32732537	32732610	32731853	32731943	32733714	32733807	31423	2,0,3,1,3	47,103,47,68,46	1,4,2,5,4	25,28,24,42,30	162	89	5.60027e-05	0.00113593	0.023,0.0,0.034,0.008,0.035	0.022,0.073,0.044,0.061,0.068	-0.034
30660	ENSG00000185619	PCGF3	4	+	732399	732498	730969	731110	733671	733789	30660	132,77,39,34,112	34,26,7,27,13	54,54,21,27,45	14,19,12,21,12	178	89	5.65842e-05	0.00114675	0.66,0.597,0.736,0.386,0.812	0.659,0.587,0.467,0.391,0.652	0.087
20042	ENSG00000136522	MRPL47	3	-	179602651	179602797	179601729	179601790	179604526	179604654	20042	98,148,86,114,65	6,2,6,3,5	79,95,48,80,40	1,1,1,0,1	178	89	5.71285e-05	0.0011568	0.891,0.974,0.878,0.95,0.867	0.975,0.979,0.96,1.0,0.952	-0.061
19614	ENSG00000147394	ZNF185	X	+	152936417	152936513	152932872	152932971	152938073	152938163	19614	9,113,59,8,12	13,227,81,20,14	17,13,1,6,8	36,16,11,14,21	178	89	5.74624e-05	0.00116258	0.257,0.199,0.267,0.167,0.3	0.191,0.289,0.043,0.176,0.16	0.066
39009	ENSG00000076984	MAP2K7	19	+	7904450	7904548	7903906	7904068	7905807	7907066	39009	2,2,1,0,2	17,16,29,13,14	1,0,0,3,5	5,4,9,5,4	178	89	5.78813e-05	0.00117007	0.056,0.059,0.017,0.0,0.067	0.091,0.0,0.0,0.231,0.385	-0.102
10236	ENSG00000147862	NFIB	9	-	14102421	14102510	14087628	14088326	14112998	14113081	10236	3,10,4,3,2	3,0,0,0,2	0,3,2,0,1	1,2,1,0,1	178	89	5.90582e-05	0.00119286	0.333,1.0,1.0,1.0,0.333	0.0,0.429,0.5,NA,0.333	0.418
31975	ENSG00000111725	PRKAB1	12	+	119671494	119671668	119668149	119668403	119672300	119672427	31975	1,6,3,5,5	28,21,26,42,35	6,2,5,4,5	22,31,15,17,13	178	89	5.91153e-05	0.001193	0.018,0.125,0.055,0.056,0.067	0.12,0.031,0.143,0.105,0.161	-0.048
37312	ENSG00000119689	DLST	14	+	74889896	74889952	74889274	74889349	74891055	74891167	37312	195,281,227,444,190	0,0,1,2,0	185,191,144,165,199	0,0,2,1,0	145	89	5.9549e-05	0.00120075	1.0,1.0,0.993,0.993,1.0	1.0,1.0,0.978,0.99,1.0	0.004
20845	ENSG00000104312	RIPK2	8	+	89762828	89762982	89757746	89758233	89765340	89765496	20845	58,98,56,34,60	8,5,10,6,6	37,68,25,49,61	8,10,4,10,11	178	89	6.05565e-05	0.00122003	0.784,0.907,0.737,0.739,0.833	0.698,0.773,0.758,0.71,0.735	0.065
36190	ENSG00000226887	ERVMER34-1	4	-	52750709	52750829	52743516	52745943	52750929	52751069	36190	11,0,1,1,1	10,0,4,2,3	9,10,10,13,7	0,15,3,8,2	178	89	6.15507e-05	0.00123902	0.355,NA,0.111,0.2,0.143	1.0,0.25,0.625,0.448,0.636	-0.39
13728	ENSG00000110002	VWA5A	11	+	124116565	124116680	124115403	124115482	124117496	124117554	13728	34,29,8,7,31	26,78,37,19,33	22,38,17,18,5	13,32,17,12,9	178	89	6.21457e-05	0.00124891	0.395,0.157,0.098,0.156,0.32	0.458,0.373,0.333,0.429,0.217	-0.137
5114	ENSG00000102908	NFAT5	16	+	69568494	69568548	69566207	69566374	69626402	69626528	5114	10,2,2,5,11	5,1,3,7,2	2,11,6,3,1	6,22,6,2,3	143	89	6.21233e-05	0.00124891	0.555,0.555,0.293,0.308,0.774	0.172,0.237,0.384,0.483,0.172	0.207
23948	ENSG00000134644	PUM1	1	-	30980061	30980166	30974650	30974802	30981311	30981405	23948	123,117,85,149,116	2,0,0,0,1	84,143,98,78,83	3,2,0,0,1	178	89	6.26901e-05	0.00125867	0.969,1.0,1.0,1.0,0.983	0.933,0.973,1.0,1.0,0.976	0.014
9333	ENSG00000101246	ARFRP1	20	-	63706998	63707092	63706650	63706738	63707866	63707996	9333	86,118,64,68,101	5,0,0,5,1	63,77,69,45,62	2,0,0,1,0	178	89	6.27364e-05	0.00125867	0.896,1.0,1.0,0.872,0.981	0.94,1.0,1.0,0.957,1.0	-0.03
7311	ENSG00000186283	TOR3A	1	+	179091664	179091777	179087910	179088089	179094092	179094135	7311	0,0,0,0,0	32,58,35,94,17	0,0,1,0,1	15,17,16,15,16	178	89	6.28909e-05	0.00126071	0.0,0.0,0.0,0.0,0.0	0.0,0.0,0.03,0.0,0.03	-0.012
33117	ENSG00000114331	ACAP2	3	-	195312946	195312967	195308785	195308837	195320700	195320813	33117	1,0,0,0,0	1,4,4,5,7	1,0,0,0,0	0,2,3,3,1	110	89	6.33654e-05	0.00126916	0.447,0.0,0.0,0.0,0.0	1.0,0.0,0.0,0.0,0.0	-0.111
11327	ENSG00000073849	ST6GAL1	3	+	186948683	186948938	186930525	186930834	186963784	186963812	11327	0,1,13,2,0	7,4,13,11,13	1,1,1,1,0	7,4,0,5,7	178	89	6.44172e-05	0.00128915	0.0,0.111,0.333,0.083,0.0	0.067,0.111,1.0,0.091,0.0	-0.148
38653	ENSG00000114098	ARMC8	3	+	138188454	138188530	138187266	138187599	138221925	138221997	38653	32,26,30,32,33	0,1,3,4,0	25,21,17,23,26	2,1,5,4,3	165	89	6.51613e-05	0.00130295	1.0,0.933,0.844,0.812,1.0	0.871,0.919,0.647,0.756,0.824	0.114
13292	ENSG00000172915	NBEA	13	+	35168986	35168995	35164355	35164509	35171271	35171452	13292	0,0,2,0,0	1,0,4,1,1	2,0,0,0,0	0,0,1,0,0	98	89	6.56819e-05	0.00131118	0.0,NA,0.312,0.0,0.0	1.0,NA,0.0,NA,NA	-0.422
13814	ENSG00000127445	PIN1	19	+	9836822	9836875	9835368	9835402	9838435	9838648	13814	5,2,7,2,4	107,159,124,187,103	2,2,2,7,2	80,54,41,24,51	142	89	6.56327e-05	0.00131118	0.028,0.008,0.034,0.007,0.024	0.015,0.023,0.03,0.155,0.024	-0.029
4523	ENSG00000067113	PLPP1	5	-	55475298	55475450	55467868	55468149	55534571	55535050	4523	122,186,266,2214,114	1,3,2,30,1	113,105,44,47,201	2,4,2,3,8	178	89	6.65984e-05	0.00132837	0.984,0.969,0.985,0.974,0.983	0.966,0.929,0.917,0.887,0.926	0.054
15636	ENSG00000111321	LTBR	12	+	6387797	6387910	6386346	6386444	6388397	6388505	15636	13,19,5,15,9	159,109,93,135,148	5,6,6,6,5	110,183,62,75,82	178	89	6.74303e-05	0.00134273	0.039,0.08,0.026,0.053,0.03	0.022,0.016,0.046,0.038,0.03	0.015
29432	ENSG00000115020	PIKFYVE	2	+	208274020	208274053	208273583	208273733	208285725	208285933	29432	0,3,3,2,0	2,0,0,2,4	1,0,0,2,3	0,0,3,0,0	122	89	6.73881e-05	0.00134273	0.0,1.0,1.0,0.422,0.0	1.0,NA,0.0,1.0,1.0	-0.266
5574	ENSG00000141295	SCRN2	17	-	47840190	47840372	47839443	47839643	47840669	47840843	5574	129,160,137,135,177	0,0,3,0,0	81,123,70,57,65	2,2,2,0,1	178	89	6.81033e-05	0.001355	1.0,1.0,0.958,1.0,1.0	0.953,0.969,0.946,1.0,0.97	0.024
35097	ENSG00000163468	CCT3	1	-	156334867	156334918	156333546	156333643	156335826	156336007	35097	254,384,287,361,244	2,2,2,7,0	239,270,164,208,254	2,0,0,3,0	140	89	6.83543e-05	0.00135887	0.988,0.992,0.989,0.97,1.0	0.987,1.0,1.0,0.978,1.0	-0.005
22390	ENSG00000134369	NAV1	1	+	201790553	201790577	201789739	201789792	201790688	201790766	22390	2,1,1,1,3	26,12,9,27,13	2,3,0,2,8	11,14,10,14,13	113	89	6.9266e-05	0.00137585	0.057,0.062,0.08,0.028,0.154	0.125,0.144,0.0,0.101,0.326	-0.063
26443	ENSG00000138162	TACC2	10	+	122033093	122033153	122021992	122022014	122050437	122050550	26443	3,0,0,0,4	41,1,4,0,64	1,4,1,0,16	15,97,35,23,40	149	89	6.94281e-05	0.00137793	0.042,0.0,0.0,NA,0.036	0.038,0.024,0.017,0.0,0.193	-0.035
12297	ENSG00000170848	PSG6	19	-	42907575	42907854	42906921	42907176	42910579	42910858	12297	10216,389,168,171,12394	430,5,5,8,310	4150,19501,7271,12786,2469	105,362,183,219,81	178	89	7.15791e-05	0.00141945	0.922,0.975,0.944,0.914,0.952	0.952,0.964,0.952,0.967,0.938	-0.013
32505	ENSG00000115677	HDLBP	2	-	241269360	241269561	241268476	241268541	241315569	241315726	32505	14,30,15,18,23	71,87,42,74,52	7,11,10,4,14	38,81,58,51,62	178	89	7.17437e-05	0.00142153	0.09,0.147,0.152,0.108,0.181	0.084,0.064,0.079,0.038,0.101	0.062
11189	ENSG00000111554	MDM1	12	-	68325440	68325575	68323072	68323240	68326656	68327021	11189	7,11,4,40,6	1,0,0,3,2	5,2,1,7,4	0,0,2,6,0	178	89	7.31455e-05	0.00144811	0.778,1.0,1.0,0.87,0.6	1.0,1.0,0.2,0.368,1.0	0.136
12496	ENSG00000171853	TRAPPC12	2	+	3457149	3457229	3443778	3443891	3457620	3457693	12496	1,0,2,0,0	32,49,38,36,28	2,4,3,0,0	20,22,9,16,7	169	89	7.33254e-05	0.00145048	0.016,0.0,0.027,0.0,0.0	0.05,0.087,0.149,0.0,0.0	-0.049
102	ENSG00000035115	SH3YL1	2	-	243502	243562	234159	234272	247537	247602	102	4,9,2,4,1	42,138,69,50,34	4,0,6,0,5	55,43,21,28,3	149	89	7.35901e-05	0.00145451	0.054,0.037,0.017,0.046,0.017	0.042,0.0,0.146,0.0,0.499	-0.103
6467	ENSG00000121749	TBC1D15	12	+	71880468	71880607	71872928	71873003	71893221	71893324	6467	162,139,80,149,85	2,0,1,0,2	85,180,86,119,112	0,0,0,0,1	178	89	7.41665e-05	0.0014647	0.976,1.0,0.976,1.0,0.955	1.0,1.0,1.0,1.0,0.982	-0.015
33760	ENSG00000103274	NUBP1	16	+	10752609	10752678	10747142	10747276	10755720	10755753	33760	103,66,46,64,91	5,5,1,0,1	75,95,52,72,66	1,0,0,1,1	158	89	7.52071e-05	0.00148403	0.921,0.881,0.963,1.0,0.981	0.977,1.0,1.0,0.976,0.974	-0.036
19835	ENSG00000145439	CBR4	4	-	169008951	169008999	169007635	169007756	169009947	169010250	19835	1,0,1,1,1	7,11,8,19,16	6,2,0,0,0	6,13,4,3,4	137	89	7.61959e-05	0.0015023	0.085,0.0,0.075,0.033,0.039	0.394,0.091,0.0,0.0,0.0	-0.051
2238	ENSG00000130779	CLIP1	12	-	122400131	122400243	122380367	122380558	122422520	122422612	2238	3,0,2,0,1	37,57,24,11,71	5,3,4,3,3	31,58,27,51,27	178	89	7.63976e-05	0.00150504	0.039,0.0,0.04,0.0,0.007	0.075,0.025,0.069,0.029,0.053	-0.033
39688	ENSG00000149599	DUSP15	20	-	31864214	31864338	31863626	31863981	31864952	31865002	39688	4,3,2,4,0	0,0,0,19,3	1,0,1,0,2	2,1,1,0,0	178	89	7.66771e-05	0.0015093	1.0,1.0,1.0,0.095,0.0	0.2,0.0,0.333,NA,1.0	0.236
9254	ENSG00000126768	TIMM17B	X	-	48895351	48895501	48895037	48895101	48896758	48896858	9254	43,32,39,32,48	55,108,61,52,58	28,56,22,33,42	47,41,50,34,41	178	89	7.80129e-05	0.00153434	0.281,0.129,0.242,0.235,0.293	0.23,0.406,0.18,0.327,0.339	-0.06
39127	ENSG00000152904	GGPS1	1	+	235335241	235335334	235328569	235328778	235341707	235341778	39127	80,98,52,83,56	1,1,2,1,0	49,33,39,49,38	3,2,0,2,1	178	89	7.85043e-05	0.00154274	0.976,0.98,0.929,0.976,1.0	0.891,0.892,1.0,0.925,0.95	0.041
9502	ENSG00000227811	FAM212B-AS1	1	+	111744374	111744529	111739840	111740077	111746059	111747798	9502	7,18,8,31,6	0,2,3,0,0	4,0,5,4,14	1,0,0,2,2	178	89	7.86072e-05	0.00154349	1.0,0.818,0.571,1.0,1.0	0.667,NA,1.0,0.5,0.778	0.142
26547	ENSG00000149532	CPSF7	11	-	61421053	61421127	61420469	61420573	61421389	61421608	26547	14,10,7,5,6	52,99,46,51,81	6,13,9,10,14	39,68,45,42,39	163	89	7.92977e-05	0.00155578	0.128,0.052,0.077,0.051,0.039	0.077,0.095,0.098,0.115,0.164	-0.04
19744	ENSG00000122085	MTERF4	2	-	241097242	241097427	241094276	241094432	241102252	241102331	19744	59,57,58,91,71	5,3,1,1,0	47,38,52,31,33	3,3,3,1,1	178	89	8.07384e-05	0.00158275	0.855,0.905,0.967,0.978,1.0	0.887,0.864,0.897,0.939,0.943	0.035
13695	ENSG00000162604	TM2D1	1	-	61723712	61723772	61709328	61709437	61724287	61724425	13695	91,97,76,118,60	0,0,0,0,0	78,45,34,46,55	1,1,0,2,1	149	89	8.24806e-05	0.00161558	1.0,1.0,1.0,1.0,1.0	0.979,0.964,1.0,0.932,0.97	0.031
12123	ENSG00000100266	PACSIN2	22	-	42876887	42877010	42876136	42876333	42879047	42879169	12123	399,396,281,440,423	1,28,20,0,3	319,369,258,305,282	2,3,2,6,3	178	89	8.43197e-05	0.00165026	0.995,0.876,0.875,1.0,0.986	0.988,0.984,0.985,0.962,0.979	-0.033
35324	ENSG00000187838	PLSCR3	17	-	7393600	7393836	7393466	7393509	7394103	7394268	35324	98,450,186,388,76	0,4,3,5,2	117,55,41,30,56	6,0,0,0,4	178	89	8.51181e-05	0.00166452	1.0,0.983,0.969,0.975,0.95	0.907,1.0,1.0,1.0,0.875	0.019
9243	ENSG00000178104	PDE4DIP	1	+	148866410	148866532	148863249	148863305	148868470	148868622	9243	8,1,5,3,4	38,8,7,6,34	0,1,1,1,7	11,33,17,36,13	178	89	8.63818e-05	0.00168786	0.095,0.059,0.263,0.2,0.056	0.0,0.015,0.029,0.014,0.212	0.081
5282	ENSG00000133706	LARS	5	-	146181011	146181187	146177546	146177665	146182487	146182520	5282	0,0,2,0,0	22,65,48,47,25	0,0,1,0,2	18,15,9,11,27	178	89	8.65392e-05	0.00168956	0.0,0.0,0.02,0.0,0.0	0.0,0.0,0.053,0.0,0.036	-0.014
28516	ENSG00000124226	RNF114	20	+	49941582	49941711	49936376	49936552	49945381	49945488	28516	258,127,99,218,254	2,3,1,4,3	144,243,121,221,127	4,0,0,1,2	178	89	8.70902e-05	0.00169893	0.985,0.955,0.98,0.965,0.977	0.947,1.0,1.0,0.991,0.969	-0.009
18945	ENSG00000214548	MEG3	14	+	100832511	100832641	100831420	100831534	100834631	100834751	18945	834,1386,945,203,644	2,18,7,0,2	949,400,244,159,583	5,8,4,0,2	178	89	8.75586e-05	0.00170668	0.995,0.975,0.985,1.0,0.994	0.99,0.962,0.968,1.0,0.993	0.007
35843	ENSG00000165629	ATP5C1	10	+	7796120	7796155	7788178	7788263	7797046	7797178	35843	299,397,333,400,371	5,4,12,3,4	305,226,217,266,255	0,1,0,1,1	124	89	8.81318e-05	0.00171646	0.977,0.986,0.952,0.99,0.985	1.0,0.994,1.0,0.995,0.995	-0.019
13882	ENSG00000151726	ACSL1	4	-	184803319	184803546	184788616	184788731	184825915	184826052	13882	69,498,235,193,76	0,1,0,0,2	98,36,50,12,63	3,0,1,1,0	178	89	8.88647e-05	0.00172933	1.0,0.996,1.0,1.0,0.95	0.942,1.0,0.962,0.857,1.0	0.037
29693	ENSG00000124275	MTRR	5	+	7873372	7873526	7870769	7870923	7875257	7875375	29693	39,31,41,43,22	10,9,7,7,10	42,30,24,25,34	2,4,1,3,8	178	89	8.92467e-05	0.00173535	0.661,0.633,0.745,0.754,0.524	0.913,0.789,0.923,0.806,0.68	-0.159
3792	ENSG00000147526	TACC1	8	+	38823989	38824025	38820331	38820635	38825307	38825368	3792	3,0,2,6,0	73,39,52,70,77	0,0,0,1,0	43,49,45,28,44	125	89	8.95945e-05	0.0017407	0.028,0.0,0.027,0.058,0.0	0.0,0.0,0.0,0.025,0.0	0.018
10852	ENSG00000039560	RAI14	5	+	34813573	34813660	34812179	34812208	34814582	34814669	10852	172,46,34,64,211	14,7,6,29,6	101,165,215,186,122	13,12,6,8,5	176	89	9.03124e-05	0.00175248	0.861,0.769,0.741,0.527,0.947	0.797,0.874,0.948,0.922,0.925	-0.124
39689	ENSG00000023445	BIRC3	11	+	102319876	102320006	102317483	102317571	102321836	102322242	39689	1,3,1,0,0	3,3,0,4,3	2,0,0,0,0	0,2,6,0,0	178	89	9.03468e-05	0.00175248	0.143,0.333,1.0,0.0,0.0	1.0,0.0,0.0,NA,NA	-0.038
17588	ENSG00000140983	RHOT2	16	+	669552	669606	668658	668699	670122	670175	17588	125,115,85,129,114	18,12,11,10,6	74,94,54,54,46	17,19,7,2,5	143	89	9.10026e-05	0.00176377	0.812,0.856,0.828,0.889,0.922	0.73,0.755,0.828,0.944,0.851	0.04
12150	ENSG00000064763	FAR2	12	+	29332844	29332908	29332687	29332727	29333631	29334072	12150	8,0,0,6,1	39,5,6,14,31	2,0,8,0,13	18,14,9,9,16	153	89	9.24273e-05	0.00178994	0.107,0.0,0.0,0.2,0.018	0.061,0.0,0.341,0.0,0.321	-0.08
34591	ENSG00000005486	RHBDD2	7	+	75881364	75881486	75879003	75879260	75881828	75882124	34591	58,99,59,75,76	85,97,40,63,91	56,41,65,58,39	34,140,83,94,61	178	89	9.27622e-05	0.00179498	0.254,0.338,0.424,0.373,0.295	0.452,0.128,0.281,0.236,0.242	0.069
31163	ENSG00000141556	TBCD	17	+	82937845	82937959	82937270	82937360	82938048	82938136	31163	5,1,2,3,6	115,135,102,90,103	4,4,17,8,5	75,91,69,67,70	178	89	9.37619e-05	0.0018114	0.021,0.004,0.01,0.016,0.028	0.026,0.022,0.11,0.056,0.034	-0.034
32465	ENSG00000175061	LRRC75A-AS1	17	+	16439580	16439703	16439326	16439414	16440184	16440253	32465	223,575,370,440,229	596,1029,671,1128,453	309,201,193,152,158	447,228,241,291,426	178	89	9.3692e-05	0.0018114	0.158,0.218,0.216,0.163,0.202	0.257,0.306,0.286,0.207,0.156	-0.051
15570	ENSG00000170043	TRAPPC1	17	-	7931505	7931576	7931094	7931149	7931730	7931829	15570	453,546,451,715,433	1,2,1,2,2	351,274,283,294,252	4,2,0,1,4	160	89	9.417e-05	0.00181589	0.996,0.993,0.996,0.995,0.992	0.98,0.987,1.0,0.994,0.972	0.008
24071	ENSG00000109065	NAT9	17	-	74773865	74774055	74773575	74773688	74775621	74775707	24071	2,1,2,0,7	23,20,15,20,22	5,7,5,4,1	12,19,13,15,11	178	89	9.41106e-05	0.00181589	0.042,0.024,0.063,0.0,0.137	0.172,0.156,0.161,0.118,0.043	-0.077
30894	ENSG00000138674	SEC31A	4	-	82842184	82842481	82828999	82829058	82844385	82844509	30894	402,557,252,705,393	71,135,102,73,37	324,465,334,300,282	52,25,45,36,54	178	89	9.42219e-05	0.00181589	0.739,0.674,0.553,0.828,0.842	0.757,0.903,0.788,0.806,0.723	-0.068
3326	ENSG00000165443	PHYHIPL	10	+	59206753	59206844	59176660	59176959	59234303	59234500	3326	57,0,0,0,15	161,3,3,7,125	3,36,12,19,15	36,250,112,181,98	178	89	9.44821e-05	0.00181944	0.15,0.0,0.0,0.0,0.057	0.04,0.067,0.051,0.05,0.071	-0.014
15276	ENSG00000168769	TET2	4	+	105190359	105190486	105146292	105146979	105233896	105237351	15276	2,10,4,6,7	3,1,4,4,3	6,10,3,7,0	2,0,0,0,0	178	89	9.50201e-05	0.00182834	0.25,0.833,0.333,0.429,0.538	0.6,1.0,1.0,1.0,NA	-0.423
2953	ENSG00000104325	DECR1	8	+	90036840	90036940	90020908	90021056	90042727	90042800	2953	67,370,207,189,89	0,0,3,0,2	118,59,38,37,66	1,0,1,0,1	178	89	9.53468e-05	0.00183315	1.0,1.0,0.972,1.0,0.957	0.983,1.0,0.95,1.0,0.971	0.005
22724	ENSG00000204348	DXO	6	-	31971319	31971725	31970897	31971147	31971928	31972009	22724	138,136,132,167,153	1,0,1,0,2	137,145,66,75,87	3,0,2,0,2	178	89	9.56539e-05	0.00183758	0.986,1.0,0.985,1.0,0.975	0.958,1.0,0.943,1.0,0.956	0.018
26260	ENSG00000090621	PABPC4	1	-	39564685	39564773	39564232	39564542	39565105	39565183	26260	316,466,392,411,257	0,1,2,0,5	214,181,165,142,210	4,5,2,1,2	177	89	9.76131e-05	0.00187372	1.0,0.996,0.99,1.0,0.963	0.964,0.948,0.976,0.986,0.981	0.019
30122	ENSG00000060971	ACAA1	3	-	38126161	38126341	38125825	38125881	38126509	38126700	30122	188,332,197,358,199	7,7,1,7,8	162,152,101,130,145	7,4,1,4,5	178	89	9.80461e-05	0.00188052	0.931,0.96,0.99,0.962,0.926	0.92,0.95,0.981,0.942,0.935	0.008
9326	ENSG00000135316	SYNCRIP	6	-	85641291	85641451	85640445	85640564	85642796	85642991	9326	261,356,204,291,265	22,13,8,7,11	187,273,184,216,170	18,29,10,13,17	178	89	9.82153e-05	0.00188226	0.856,0.932,0.927,0.954,0.923	0.839,0.825,0.902,0.893,0.833	0.06
2493	ENSG00000129103	SUMF2	7	+	56074585	56074736	56074173	56074218	56076833	56076889	2493	382,408,320,1309,354	3,1,1,2,2	224,410,267,279,193	2,3,1,4,0	178	89	9.84021e-05	0.00188434	0.985,0.995,0.994,0.997,0.989	0.982,0.986,0.993,0.972,1.0	0.005
5120	ENSG00000130723	PRRC2B	9	+	131474453	131476535	131473507	131473724	131477743	131477949	5120	1054,1565,1250,2134,1050	18,8,11,20,18	978,795,521,465,780	8,18,3,13,8	178	89	9.8521e-05	0.00188511	0.967,0.99,0.983,0.982,0.967	0.984,0.957,0.989,0.947,0.98	0.006
10534	ENSG00000204387	C6orf48	6	+	31836423	31836517	31835410	31835451	31837235	31837435	10534	124,132,111,252,99	130,110,138,141,119	67,30,38,49,65	89,80,54,47,82	178	89	9.95449e-05	0.00190264	0.323,0.375,0.287,0.472,0.294	0.273,0.158,0.26,0.343,0.284	0.087
11154	ENSG00000099219	ERMP1	9	-	5805026	5805217	5801175	5801328	5805610	5805785	11154	37,64,28,336,66	1,0,2,0,0	32,21,14,13,29	3,1,0,1,1	178	89	9.96754e-05	0.00190264	0.949,1.0,0.875,1.0,1.0	0.842,0.913,1.0,0.867,0.935	0.053
19943	ENSG00000179604	CDC42EP4	17	-	73286713	73286853	73286281	73286612	73311892	73312001	19943	0,0,1,0,1	46,45,40,36,43	2,0,1,0,6	31,33,24,26,24	178	89	9.96199e-05	0.00190264	0.0,0.0,0.012,0.0,0.011	0.031,0.0,0.02,0.0,0.111	-0.028
28478	ENSG00000118855	MFSD1	3	+	158821596	158821653	158820214	158820326	158821983	158822140	28478	184,190,128,219,115	2,0,0,0,0	109,91,69,85,85	0,3,1,1,0	146	89	9.99982e-05	0.00190728	0.982,1.0,1.0,1.0,1.0	1.0,0.949,0.977,0.981,1.0	0.015
12324	ENSG00000131171	SH3BGRL	X	+	81202436	81202576	81202127	81202245	81276983	81277169	12324	20,7,12,12,6	136,331,399,183,131	18,7,3,8,8	151,46,65,53,116	178	89	0.000100717	0.00191947	0.068,0.01,0.015,0.032,0.022	0.056,0.071,0.023,0.07,0.033	-0.021
21315	ENSG00000205664	BX890604.1	X	-	3818656	3818703	3818441	3818500	3822373	3822580	21315	0,0,2,2,0	2,5,1,0,0	0,2,0,0,1	0,0,2,0,1	136	89	0.000102123	0.00194471	0.0,0.0,0.567,1.0,NA	NA,1.0,0.0,NA,0.396	-0.074
3137	ENSG00000005483	KMT2E	7	+	105108543	105108658	105107899	105107925	105108941	105109228	3137	9,2,0,9,2	38,42,41,42,44	9,2,3,3,2	19,28,17,16,17	178	89	0.000102516	0.00195065	0.106,0.023,0.0,0.097,0.022	0.191,0.034,0.081,0.086,0.056	-0.04
849	ENSG00000185813	PCYT2	17	-	81905381	81905447	81905065	81905154	81905669	81905735	849	57,194,78,81,68	0,2,5,0,2	64,61,52,47,59	3,2,0,2,1	155	89	0.000103214	0.00196237	1.0,0.982,0.9,1.0,0.951	0.925,0.946,1.0,0.931,0.971	0.012
4919	ENSG00000170919	TPT1-AS1	13	+	45370079	45370182	45344378	45344446	45377060	45377215	4919	5,24,18,14,2	1,3,1,3,1	10,8,4,5,7	4,3,0,6,3	178	89	0.000103962	0.00197503	0.714,0.8,0.9,0.7,0.5	0.556,0.571,1.0,0.294,0.538	0.131
33589	ENSG00000100461	RBM23	14	-	22913723	22913845	22911327	22911403	22918998	22919157	33589	10,11,12,9,10	52,42,36,30,38	3,11,8,12,6	32,49,34,53,41	178	89	0.000104272	0.00197846	0.088,0.116,0.143,0.13,0.116	0.045,0.101,0.105,0.102,0.068	0.034
34281	ENSG00000152061	RABGAP1L	1	+	174957890	174958173	174957456	174957549	174969276	174969387	34281	31,84,48,82,19	3,24,14,6,1	43,3,13,26,33	11,5,7,4,2	178	89	0.000104308	0.00197846	0.838,0.636,0.632,0.872,0.905	0.662,0.231,0.481,0.765,0.892	0.17
28940	ENSG00000135018	UBQLN1	9	-	83666349	83666394	83665029	83665145	83669184	83669291	28940	127,117,72,137,120	20,21,13,15,14	66,124,80,105,78	12,28,20,21,15	134	89	0.000105984	0.00200866	0.808,0.787,0.786,0.858,0.851	0.785,0.746,0.727,0.769,0.775	0.058
28411	ENSG00000196182	STK40	1	-	36372648	36372774	36367853	36368084	36385722	36385876	28411	6,7,10,5,6	29,18,14,10,8	4,3,2,0,2	13,25,8,18,21	178	89	0.000106968	0.00202572	0.094,0.163,0.263,0.2,0.273	0.133,0.057,0.111,0.0,0.045	0.129
33257	ENSG00000047315	POLR2B	4	+	56990747	56990898	56986353	56986426	56994403	56994516	33257	107,158,128,140,100	0,1,1,0,1	107,101,77,71,72	1,1,0,1,0	178	89	0.000109204	0.0020648	1.0,0.987,0.985,1.0,0.98	0.982,0.981,1.0,0.973,1.0	0.003
8735	ENSG00000168743	NPNT	4	+	105912187	105912238	105897900	105898001	105927335	105927428	8735	3,2,4,3,4	5,12,3,4,6	8,4,7,1,5	19,7,35,7,18	140	89	0.000109177	0.0020648	0.276,0.096,0.459,0.323,0.298	0.211,0.266,0.113,0.083,0.15	0.126
20227	ENSG00000108582	CPD	17	+	30449552	30449748	30445690	30446020	30451710	30451846	20227	200,96,94,301,265	0,0,2,1,1	210,330,129,273,155	0,0,0,0,0	178	89	0.00010963	0.00207123	1.0,1.0,0.959,0.993,0.993	1.0,1.0,1.0,1.0,1.0	-0.011
19250	ENSG00000166833	NAV2	11	+	20051288	20051333	20048727	20049195	20054079	20054240	19250	25,23,37,71,12	10,6,7,15,8	15,4,20,7,28	17,5,17,4,6	134	89	0.000111448	0.0021039	0.624,0.718,0.778,0.759,0.499	0.369,0.347,0.439,0.538,0.756	0.186
29848	ENSG00000135540	NHSL1	6	-	138441982	138442114	138430392	138433680	138447000	138447193	29848	26,1,1,0,16	3,1,0,1,2	4,14,12,3,9	2,13,11,2,3	178	89	0.000111923	0.00210956	0.813,0.333,1.0,0.0,0.8	0.5,0.35,0.353,0.429,0.6	0.143
33499	ENSG00000251369	ZNF550	19	-	57543650	57544583	57541839	57543243	57546456	57547993	33499	80,95,81,123,101	1,1,0,0,2	49,68,44,52,72	2,1,2,2,0	178	89	0.000111896	0.00210956	0.976,0.979,1.0,1.0,0.962	0.925,0.971,0.917,0.929,1.0	0.035
26672	ENSG00000166046	TCP11L2	12	+	106312292	106312434	106311040	106311232	106314357	106314468	26672	8,12,4,0,12	10,17,7,6,18	7,13,2,0,8	8,20,18,12,18	178	89	0.000112358	0.00211609	0.286,0.261,0.222,0.0,0.25	0.304,0.245,0.053,0.0,0.182	0.047
33857	ENSG00000171530	TBCA	5	-	77705565	77705634	77693265	77693352	77708241	77708347	33857	7,3,7,7,15	225,263,225,292,217	2,3,0,5,1	169,158,149,215,173	158	89	0.000113412	0.00213426	0.017,0.006,0.017,0.013,0.037	0.007,0.011,0.0,0.013,0.003	0.011
3898	ENSG00000185122	HSF1	8	+	144311173	144311249	144309771	144309896	144311320	144311382	3898	254,264,189,284,225	1,1,5,2,3	177,219,135,176,179	0,1,2,0,1	165	89	0.000114192	0.00214725	0.993,0.993,0.953,0.987,0.976	1.0,0.992,0.973,1.0,0.99	-0.011
22720	ENSG00000085231	AK6	5	-	69366502	69366595	69355894	69355953	69369462	69369503	22720	149,174,182,227,130	0,0,0,0,0	97,116,80,101,101	0,0,0,1,0	178	89	0.000114293	0.00214748	1.0,1.0,1.0,1.0,1.0	1.0,1.0,1.0,0.981,1.0	0.004
32467	ENSG00000175061	LRRC75A-AS1	17	+	16439659	16439703	16439326	16439414	16440184	16440253	32467	73,200,117,182,88	596,1029,671,1128,453	108,88,73,65,56	447,228,241,291,426	133	89	0.000114878	0.00215677	0.076,0.115,0.104,0.097,0.115	0.139,0.205,0.169,0.13,0.081	-0.043
32866	ENSG00000196154	S100A4	1	-	153545469	153545518	153544653	153544809	153545752	153545802	32866	98,333,412,524,47	638,18644,8897,2189,243	153,13,20,24,20	3249,120,463,409,654	138	89	0.000115343	0.00216381	0.09,0.011,0.029,0.134,0.111	0.029,0.065,0.027,0.036,0.019	0.04
13673	ENSG00000011638	TMEM159	16	+	21177136	21177327	21174009	21174148	21179474	21180505	13673	0,2,5,3,0	13,245,118,39,10	1,0,1,2,7	52,11,5,11,27	178	89	0.000115877	0.00217043	0.0,0.004,0.021,0.037,0.0	0.01,0.0,0.091,0.083,0.115	-0.047
17538	ENSG00000213639	PPP1CB	2	+	28778350	28778589	28776850	28776982	28778808	28778931	17538	7,4,7,6,1	127,310,208,202,154	1,9,3,8,10	121,189,109,127,168	178	89	0.000115788	0.00217043	0.027,0.006,0.017,0.015,0.003	0.004,0.023,0.014,0.031,0.029	-0.007
24648	ENSG00000134248	LAMTOR5	1	-	110407032	110407128	110406317	110406379	110407585	110407668	24648	5,4,3,7,10	185,245,178,289,244	2,2,1,2,3	131,147,87,135,139	178	89	0.000117091	0.00219145	0.013,0.008,0.008,0.012,0.02	0.008,0.007,0.006,0.007,0.011	0.004
26011	ENSG00000106603	COA1	7	-	43650611	43650712	43647227	43648652	43729428	43729501	26011	23,42,35,35,20	10,4,6,12,16	9,15,13,7,9	11,12,5,5,8	178	89	0.000117412	0.00219575	0.535,0.84,0.745,0.593,0.385	0.29,0.385,0.565,0.412,0.36	0.217
1751	ENSG00000137449	CPEB2	4	+	15008337	15008427	15007304	15007586	15017187	15017278	1751	6,8,5,17,1	3,10,10,13,0	6,0,1,3,1	8,4,8,6,10	178	89	0.000117615	0.00219783	0.5,0.286,0.2,0.395,1.0	0.273,0.0,0.059,0.2,0.048	0.36
31047	ENSG00000112796	ENPP5	6	-	46170052	46170114	46167433	46168297	46170807	46170971	31047	0,1,0,0,1	2,0,0,0,1	0,1,1,0,0	0,1,2,1,2	151	89	0.000118013	0.00220355	0.0,1.0,NA,NA,0.371	NA,0.371,0.228,0.0,0.0	0.307
24721	ENSG00000173918	C1QTNF1	17	+	79034316	79034533	79024170	79024494	79043954	79044123	24721	29,8,10,38,19	51,62,67,305,47	12,28,8,4,18	30,64,14,13,44	178	89	0.000118677	0.00221423	0.221,0.061,0.069,0.059,0.168	0.167,0.179,0.222,0.133,0.17	-0.059
31915	ENSG00000034677	RNF19A	8	-	100261541	100261755	100259853	100259997	100264033	100264195	31915	102,151,149,468,111	0,1,0,0,1	120,58,52,84,123	0,0,0,1,0	178	89	0.00012205	0.00227538	1.0,0.987,1.0,1.0,0.982	1.0,1.0,1.0,0.977,1.0	-0.002
17869	ENSG00000173114	LRRN3	7	+	111097026	111097133	111091005	111091504	111099880	111099962	17869	2,1,0,0,4	4,0,0,0,3	0,0,0,0,2	1,0,0,1,0	178	89	0.000122509	0.00228217	0.2,1.0,NA,NA,0.4	0.0,NA,NA,0.0,1.0	0.2
11350	ENSG00000213246	SUPT4H1	17	-	58347528	58347584	58347199	58347241	58351401	58351508	11350	158,182,135,167,120	5,3,2,0,5	120,127,84,109,88	4,7,4,3,7	145	89	0.000123684	0.00229879	0.951,0.974,0.976,1.0,0.936	0.948,0.918,0.928,0.957,0.885	0.04
15962	ENSG00000120008	WDR11	10	+	120890715	120890887	120889894	120890009	120900028	120900137	15962	168,214,181,221,156	1,3,2,3,2	133,122,61,97,101	1,3,4,3,5	178	89	0.000123766	0.00229879	0.988,0.973,0.978,0.974,0.975	0.985,0.953,0.884,0.942,0.91	0.043
2642	ENSG00000103546	SLC6A2	16	+	55701862	55701934	55700138	55700306	55705215	55705853	2642	243,16,17,96,159	0,0,0,2,0	86,229,144,208,142	0,0,0,0,0	161	89	0.000123785	0.00229879	1.0,1.0,1.0,0.964,1.0	1.0,1.0,1.0,1.0,1.0	-0.007
3398	ENSG00000114062	UBE3A	15	-	25354527	25354683	25354352	25354426	25355891	25356056	3398	126,140,90,165,114	2,0,0,2,2	99,101,93,100,111	4,2,11,4,6	178	89	0.000123563	0.00229879	0.969,1.0,1.0,0.976,0.966	0.925,0.962,0.809,0.926,0.902	0.077
12227	ENSG00000198133	TMEM229B	14	-	67503486	67503551	67486999	67487172	67515085	67515182	12227	4,0,0,3,11	8,0,1,1,16	3,17,0,1,2	2,21,7,11,7	154	89	0.000124757	0.00231505	0.224,NA,0.0,0.634,0.284	0.464,0.319,0.0,0.05,0.142	0.09
35796	ENSG00000145979	TBC1D7	6	-	13325093	13325174	13320907	13321095	13326786	13326906	35796	17,30,23,22,19	1,1,6,2,5	17,45,9,10,8	1,7,3,6,8	170	89	0.000125393	0.00232325	0.899,0.94,0.667,0.852,0.665	0.899,0.771,0.611,0.466,0.344	0.186
9854	ENSG00000167555	ZNF528	19	+	52402428	52402545	52401946	52402028	52405906	52406033	9854	5,9,5,13,2	18,19,9,23,12	3,0,4,2,0	4,2,3,0,4	178	89	0.000125349	0.00232325	0.122,0.191,0.217,0.22,0.077	0.273,0.0,0.4,1.0,0.0	-0.169
23734	ENSG00000140474	ULK3	15	-	74842534	74842674	74842279	74842420	74843003	74843124	23734	11,32,18,8,4	17,38,29,17,12	13,1,13,3,7	16,9,10,2,7	178	89	0.000125964	0.00233204	0.244,0.296,0.237,0.19,0.143	0.289,0.053,0.394,0.429,0.333	-0.078
15338	ENSG00000163636	PSMD6	3	-	64022738	64022801	64022317	64022523	64023274	64023456	15338	6,3,6,2,3	81,139,62,129,107	4,7,3,5,2	78,111,61,68,43	152	89	0.000128851	0.00238364	0.042,0.012,0.054,0.009,0.016	0.029,0.036,0.028,0.041,0.027	-0.006
12299	ENSG00000170848	PSG6	19	-	42907575	42907937	42906921	42907176	42910579	42910804	12299	10857,408,176,185,12994	430,5,5,8,310	4352,20307,7526,13287,2589	105,362,183,219,81	178	89	0.000129303	0.00238615	0.927,0.976,0.946,0.92,0.954	0.954,0.966,0.954,0.968,0.941	-0.012
23302	ENSG00000162627	SNX7	1	+	98738236	98738389	98701816	98701903	98760053	98760500	23302	83,219,201,95,76	6,6,3,2,6	98,55,33,15,79	7,5,4,0,1	178	89	0.000129125	0.00238615	0.874,0.948,0.971,0.96,0.864	0.875,0.846,0.805,1.0,0.975	0.023
35877	ENSG00000123983	ACSL3	2	+	222900673	222900780	222887829	222887888	222908732	222909150	35877	48,320,111,131,27	15,62,22,34,7	90,34,49,25,38	22,15,22,19,19	178	89	0.000129239	0.00238615	0.615,0.721,0.716,0.658,0.659	0.672,0.531,0.527,0.397,0.5	0.148
38569	ENSG00000188785	ZNF548	19	+	57390721	57390845	57390004	57390114	57394187	57394223	38569	3,2,0,0,1	14,19,7,11,3	3,0,6,4,8	5,7,3,5,5	178	89	0.000129385	0.00238615	0.097,0.05,0.0,0.0,0.143	0.231,0.0,0.5,0.286,0.444	-0.234
29532	ENSG00000221914	PPP2R2A	8	+	26339902	26339973	26338889	26338987	26354467	26354633	29532	21,15,12,9,20	49,96,50,92,60	21,14,18,9,10	51,54,29,38,29	160	89	0.000132068	0.00243376	0.193,0.08,0.118,0.052,0.156	0.186,0.126,0.257,0.116,0.161	-0.049
39162	ENSG00000136883	KIF12	9	-	114097300	114097436	114096386	114096478	114097606	114097741	39162	9,0,4,24,1	2,0,3,1,0	5,0,10,0,3	0,0,3,0,0	178	89	0.00013254	0.00244058	0.692,NA,0.4,0.923,1.0	1.0,NA,0.625,NA,1.0	-0.121
3847	ENSG00000136960	ENPP2	8	-	119595846	119596002	119593751	119593860	119600677	119600750	3847	22,4,2,64,29	179,18,11,492,208	37,20,8,20,9	132,83,54,90,28	178	89	0.000132879	0.00244495	0.058,0.1,0.083,0.061,0.065	0.123,0.108,0.069,0.1,0.138	-0.034
692	ENSG00000000457	SCYL3	1	-	169855795	169855957	169854269	169854964	169859040	169859212	692	5,9,8,2,12	14,14,14,22,12	4,2,2,3,5	20,16,6,20,7	178	89	0.000133325	0.00245127	0.152,0.243,0.222,0.043,0.333	0.091,0.059,0.143,0.07,0.263	0.073
4684	ENSG00000181090	EHMT1	9	+	137752330	137752408	137743901	137744090	137754170	137754291	4684	45,101,56,66,71	4,4,0,1,6	47,62,21,51,38	5,10,2,9,8	167	89	0.000135426	0.00248799	0.857,0.931,1.0,0.972,0.863	0.834,0.768,0.848,0.751,0.717	0.141
29939	ENSG00000169398	PTK2	8	-	140948665	140948723	140925660	140925749	141001124	141001164	29939	15,9,8,7,9	21,27,15,17,20	4,9,3,6,4	21,23,12,11,14	147	89	0.00013621	0.00250049	0.302,0.168,0.244,0.2,0.214	0.103,0.192,0.131,0.248,0.147	0.061
35645	ENSG00000251669	FAM86EP	4	-	3949447	3949592	3948176	3948220	3951138	3951219	35645	2,0,0,2,1	0,4,2,3,0	2,2,1,2,2	0,1,0,1,0	178	89	0.000136477	0.00250347	1.0,0.0,0.0,0.25,1.0	1.0,0.5,1.0,0.5,1.0	-0.35
25083	ENSG00000156265	MAP3K7CL	21	+	29080551	29080708	29077474	29077713	29085812	29085917	25083	2,4,0,0,3	0,1,0,2,1	0,0,0,1,5	0,0,0,0,2	178	89	0.000137298	0.0025166	1.0,0.667,NA,0.0,0.6	NA,NA,NA,1.0,0.556	-0.211
5014	ENSG00000126091	ST3GAL3	1	+	43879334	43879507	43838218	43838311	43894382	43894477	5014	1,0,4,0,4	18,17,25,13,10	5,2,2,4,2	14,9,8,4,13	178	89	0.000137766	0.00252326	0.027,0.0,0.074,0.0,0.167	0.152,0.1,0.111,0.333,0.071	-0.1
10054	ENSG00000187764	SEMA4D	9	-	89418055	89418118	89405350	89405699	89455887	89455953	10054	14,101,82,29,4	0,5,2,1,0	18,5,5,11,13	1,1,2,4,3	152	89	0.000138081	0.00252709	1.0,0.922,0.96,0.944,1.0	0.913,0.745,0.594,0.617,0.717	0.248
6581	ENSG00000172005	MAL	2	+	95047958	95048126	95025792	95025885	95053380	95053992	6581	44,942,588,10,40	0,1,1,0,0	225,56,31,38,55	0,2,0,0,0	178	89	0.000138644	0.00253546	1.0,0.998,0.997,1.0,1.0	1.0,0.933,1.0,1.0,1.0	0.012
29781	ENSG00000168488	ATXN2L	16	+	28836325	28836490	28835932	28836176	28836727	28837237	29781	274,118,80,139,227	4,0,0,3,4	146,226,140,155,154	0,1,0,2,2	178	89	0.000140227	0.00256245	0.972,1.0,1.0,0.959,0.966	1.0,0.991,1.0,0.975,0.975	-0.009
26599	ENSG00000126581	BECN1	17	-	42812230	42812356	42811654	42811797	42813947	42813989	26599	14,8,16,23,7	83,90,71,98,62	10,10,8,16,8	56,56,29,59,56	178	89	0.000141698	0.00258737	0.078,0.043,0.101,0.105,0.053	0.082,0.082,0.121,0.119,0.067	-0.018
10977	ENSG00000168066	SF1	11	-	64771463	64771537	64770277	64770408	64773429	64773505	10977	2,4,1,1,2	133,143,125,177,99	2,1,3,2,1	106,132,106,66,65	163	89	0.000142577	0.00260143	0.008,0.015,0.004,0.003,0.011	0.01,0.004,0.015,0.016,0.008	-0.002
9566	ENSG00000099797	TECR	19	+	14545113	14545180	14529594	14529711	14562524	14562575	9566	9,18,14,6,4	575,320,238,342,426	14,6,7,1,6	301,884,509,434,367	156	89	0.000142865	0.00260471	0.009,0.031,0.032,0.01,0.005	0.026,0.004,0.008,0.001,0.009	0.008
14453	ENSG00000198176	TFDP1	13	+	113631622	113631905	113623179	113623286	113633119	113633285	14453	145,197,193,174,149	25,21,6,12,23	160,142,69,98,120	20,24,16,12,9	178	89	0.000144363	0.00262811	0.744,0.824,0.941,0.879,0.764	0.8,0.747,0.683,0.803,0.87	0.05
4513	ENSG00000172331	BPGM	7	+	134647134	134647259	134646810	134646937	134661446	134662108	4513	7,4,2,1,6	338,80,75,63,411	7,14,6,9,8	142,608,243,197,174	178	89	0.000144368	0.00262811	0.01,0.024,0.013,0.008,0.007	0.024,0.011,0.012,0.022,0.022	-0.006
10446	ENSG00000173209	AHSA2	2	+	61185979	61186081	61185501	61185618	61186445	61186497	10446	24,10,9,12,15	73,72,25,68,72	14,6,8,10,14	80,80,53,85,68	178	89	0.000145684	0.00265006	0.141,0.065,0.153,0.081,0.094	0.08,0.036,0.07,0.056,0.093	0.04
39406	ENSG00000150401	DCUN1D2	13	-	113462739	113462891	113461053	113461136	113474123	113474254	39406	30,35,18,29,28	9,2,2,3,1	30,19,16,17,20	12,4,1,2,5	178	89	0.000147656	0.00268388	0.625,0.897,0.818,0.829,0.933	0.556,0.704,0.889,0.81,0.667	0.095
34343	ENSG00000022277	RTFDC1	20	+	56470599	56470751	56468685	56468766	56471613	56471669	34343	13,4,4,1,5	0,2,0,0,1	5,18,8,0,7	2,0,0,0,0	178	89	0.000147954	0.00268728	1.0,0.5,1.0,1.0,0.714	0.556,1.0,1.0,NA,1.0	-0.046
5560	ENSG00000073008	PVR	19	+	44657761	44657910	44653899	44654017	44661291	44661323	5560	375,145,108,653,95	3,1,4,8,0	114,69,88,78,84	2,1,0,2,1	178	89	0.00014858	0.0026966	0.984,0.986,0.931,0.976,1.0	0.966,0.972,1.0,0.951,0.977	0.002
13912	ENSG00000100593	ISM2	14	-	77482321	77482667	77478574	77478715	77484322	77484565	13912	9394,425,506,5646,1192	120,10,5,38,35	1779,978,2578,1917,2665	36,31,34,19,50	178	89	0.000148772	0.00269805	0.975,0.955,0.981,0.987,0.945	0.961,0.94,0.974,0.981,0.964	0.005
17703	ENSG00000110455	ACCS	11	+	44082064	44082192	44081178	44081320	44083168	44083208	17703	5,1,5,3,0	9,22,32,63,6	3,17,1,2,0	3,24,7,0,9	178	89	0.000149693	0.00271269	0.217,0.022,0.072,0.023,0.0	0.333,0.262,0.067,1.0,0.0	-0.266
1198	ENSG00000145425	RPS3A	4	+	151100484	151100588	151099667	151099714	151102870	151104205	1198	3819,5535,4868,4584,3376	16,29,31,10,29	3230,2491,2178,2194,2715	11,12,14,10,33	178	89	0.000150261	0.00272092	0.992,0.99,0.987,0.996,0.983	0.993,0.99,0.987,0.991,0.976	0.002
19180	ENSG00000108823	SGCA	17	+	50170142	50170351	50169091	50169254	50170639	50170666	19180	97,58,176,10,38	1,0,0,0,2	17,5,37,19,78	0,2,2,2,0	178	89	0.000150751	0.00272568	0.98,1.0,1.0,1.0,0.905	1.0,0.556,0.902,0.826,1.0	0.12
9906	ENSG00000162910	MRPL55	1	-	228108440	228108508	228108234	228108318	228109148	228109280	9906	1,4,0,2,1	9,7,21,26,10	1,1,2,2,1	10,13,4,2,10	157	89	0.000150723	0.00272568	0.059,0.245,0.0,0.042,0.054	0.054,0.042,0.221,0.362,0.054	-0.067
7698	ENSG00000078618	NRDC	1	-	51836368	51836438	51836130	51836212	51840225	51840454	7698	15,25,8,19,22	76,90,69,78,47	26,24,15,23,15	46,61,34,62,39	159	89	0.000151419	0.0027357	0.099,0.135,0.061,0.12,0.208	0.24,0.18,0.198,0.172,0.177	-0.069
31379	ENSG00000151967	SCHIP1	3	+	159886206	159888943	159866162	159866281	159892096	159894723	31379	425,372,505,264,382	0,6,5,3,2	433,327,233,247,431	2,0,1,0,2	178	89	0.000151801	0.00274054	1.0,0.969,0.981,0.978,0.99	0.991,1.0,0.991,1.0,0.991	-0.011
37461	ENSG00000090060	PAPOLA	14	+	96547796	96547918	96544148	96544258	96552479	96552622	37461	273,268,144,249,245	0,2,0,0,0	167,217,183,182,201	0,2,0,0,0	178	89	0.000152929	0.00275883	1.0,0.985,1.0,1.0,1.0	1.0,0.982,1.0,1.0,1.0	0.001
29997	ENSG00000221983	UBA52	19	+	18572350	18572607	18571854	18571887	18573292	18573403	29997	86,63,49,61,53	457,649,607,539,563	38,48,40,52,35	372,264,269,209,276	178	89	0.000153089	0.00275962	0.086,0.046,0.039,0.054,0.045	0.049,0.083,0.069,0.111,0.06	-0.02
19612	ENSG00000147394	ZNF185	X	+	152932872	152932971	152931671	152931776	152938073	152938163	19612	40,605,233,50,54	0,12,6,0,0	86,31,24,30,45	1,0,2,0,1	178	89	0.000153376	0.00276272	1.0,0.962,0.951,1.0,1.0	0.977,1.0,0.857,1.0,0.957	0.024
30824	ENSG00000141504	SAT2	17	-	7626942	7627044	7626752	7626793	7627142	7627226	30824	62,124,86,114,29	7,10,46,21,6	73,24,18,15,40	2,1,3,4,2	178	89	0.000155755	0.00280137	0.816,0.861,0.483,0.731,0.707	0.948,0.923,0.75,0.652,0.909	-0.117
3354	ENSG00000109270	LAMTOR3	4	-	99893954	99894000	99891999	99892034	99894334	99894376	3354	57,60,48,79,56	7,1,1,2,5	39,45,42,28,36	6,6,3,0,5	135	89	0.000155722	0.00280137	0.843,0.975,0.969,0.963,0.881	0.811,0.832,0.902,1.0,0.826	0.052
2789	ENSG00000079308	TNS1	2	-	217829843	217829882	217821739	217821938	217830366	217830390	2789	0,3,2,1,0	3,27,66,5,0	1,0,0,0,3	1,0,2,1,16	128	89	0.000156643	0.00281522	0.0,0.072,0.021,0.122,NA	0.41,NA,0.0,0.0,0.115	-0.078
2121	ENSG00000171735	CAMTA1	1	+	6886239	6886346	6871756	6871840	6887653	6887842	2121	3,2,2,3,0	18,25,25,36,14	5,7,0,0,2	9,8,11,5,13	178	89	0.000158602	0.0028483	0.077,0.038,0.038,0.04,0.0	0.217,0.304,0.0,0.0,0.071	-0.08
17324	ENSG00000175866	BAIAP2	17	+	81110913	81110955	81108474	81108509	81115769	81116225	17324	5,20,9,2,4	10,17,14,7,5	7,0,2,2,3	9,7,2,2,8	131	89	0.000160392	0.0028783	0.254,0.444,0.304,0.163,0.352	0.346,0.0,0.405,0.405,0.203	0.032
30960	ENSG00000136247	ZDHHC4	7	+	6577589	6577720	6577480	6577498	6578565	6578720	30960	52,32,29,68,18	5,15,13,21,10	23,16,25,35,23	8,4,3,3,2	178	89	0.000162662	0.00291684	0.839,0.516,0.527,0.618,0.474	0.59,0.667,0.806,0.854,0.852	-0.159
19202	ENSG00000070718	AP3M2	8	+	42154477	42154536	42152945	42153105	42154615	42154960	19202	0,0,0,0,2	3,5,3,6,2	2,3,0,1,0	2,1,0,2,3	148	89	0.000164628	0.0029499	0.0,0.0,0.0,0.0,0.376	0.376,0.643,NA,0.231,0.0	-0.237
16051	ENSG00000100483	VCPKMT	14	-	50113369	50113512	50108631	50109713	50114284	50114404	16051	4,3,2,2,1	0,1,0,4,2	4,8,0,0,1	0,0,0,2,1	178	89	0.000168356	0.00301443	1.0,0.6,1.0,0.2,0.2	1.0,1.0,NA,0.0,0.333	0.017
18153	ENSG00000150048	CLEC1A	12	-	10092421	10092519	10089123	10089222	10098807	10099028	18153	2,2,0,3,6	56,5,19,42,66	9,3,6,6,12	35,58,21,43,31	178	89	0.000169182	0.00302698	0.018,0.167,0.0,0.034,0.043	0.114,0.025,0.125,0.065,0.162	-0.046
35792	ENSG00000244625	MIATNB	22	+	26718139	26718231	26717368	26717459	26774155	26774217	35792	0,0,4,1,0	0,1,0,0,1	2,0,2,0,1	0,0,1,0,2	178	89	0.000169342	0.00302757	NA,0.0,1.0,1.0,0.0	1.0,NA,0.5,NA,0.2	-0.067
26751	ENSG00000283761	AC118553.2	1	+	100043072	100043229	100017681	100017815	100049908	100050004	26751	2,16,7,8,1	0,1,2,1,0	4,4,0,1,8	1,1,2,3,4	178	89	0.000171451	0.00306299	1.0,0.889,0.636,0.8,1.0	0.667,0.667,0.0,0.143,0.5	0.47
4722	ENSG00000100055	CYTH4	22	+	37304171	37304286	37303253	37303402	37309211	37309323	4722	15,12,8,21,7	27,16,14,32,27	11,0,0,2,4	38,10,8,9,12	178	89	0.000173803	0.00310269	0.217,0.273,0.222,0.247,0.115	0.126,0.0,0.0,0.1,0.143	0.141
18747	ENSG00000058673	ZC3H11A	1	+	203833936	203834102	203833790	203833853	203837965	203838064	18747	17,9,7,15,8	107,102,72,93,116	5,13,7,8,10	96,111,73,101,95	178	89	0.000176446	0.00314519	0.074,0.042,0.046,0.075,0.033	0.025,0.055,0.046,0.038,0.05	0.011
34280	ENSG00000152061	RABGAP1L	1	+	174877391	174877605	174811831	174811960	174957456	174957549	34280	9,56,46,30,9	6,25,10,21,6	10,0,8,4,9	13,5,10,6,10	178	89	0.000176366	0.00314519	0.429,0.528,0.697,0.417,0.429	0.278,0.0,0.286,0.25,0.31	0.275
28189	ENSG00000130702	LAMA5	20	-	62336903	62336986	62336733	62336786	62337589	62337626	28189	1,4,8,0,9	39,34,29,43,56	12,5,5,8,12	38,48,32,18,44	172	89	0.000177747	0.00316604	0.013,0.057,0.125,0.0,0.077	0.14,0.051,0.075,0.187,0.124	-0.061
3548	ENSG00000168763	CNNM3	2	+	96825057	96825201	96816249	96817502	96826832	96826982	3548	98,98,113,105,105	2,0,1,1,0	111,54,54,32,61	4,0,0,2,0	178	89	0.000179428	0.0031936	0.961,1.0,0.983,0.981,1.0	0.933,1.0,1.0,0.889,1.0	0.021
22635	ENSG00000171311	EXOSC1	10	-	97445452	97445606	97443236	97443311	97445731	97445847	22635	6,1,2,6,6	29,36,22,46,24	7,8,5,5,4	25,17,24,21,17	178	89	0.000179781	0.00319752	0.094,0.014,0.043,0.061,0.111	0.123,0.19,0.094,0.106,0.105	-0.059
38733	ENSG00000198270	TMEM116	12	-	111965594	111965759	111943264	111943369	111991757	111991889	38733	3,6,8,12,6	7,9,3,6,3	0,0,1,6,1	2,5,1,5,2	178	89	0.000181081	0.00321825	0.176,0.25,0.571,0.5,0.5	0.0,0.0,0.333,0.375,0.2	0.218
6722	ENSG00000211445	GPX3	5	+	151020827	151021253	151020605	151020741	151025339	151025493	6722	68,44,20,34,33	918,128,146,608,474	71,29,50,35,187	457,441,571,328,1372	178	89	0.000181384	0.00322124	0.036,0.147,0.064,0.027,0.034	0.072,0.032,0.042,0.051,0.064	0.009
17831	ENSG00000185379	RAD51D	17	-	35116858	35117037	35106440	35106481	35118500	35118619	17831	2,1,1,2,3	0,0,0,0,1	0,0,2,0,1	0,1,2,0,0	178	89	0.000182345	0.00323591	1.0,1.0,1.0,1.0,0.6	NA,0.0,0.333,NA,1.0	0.476
34468	ENSG00000115204	MPV17	2	-	27312679	27312772	27312213	27312246	27312993	27313074	34468	158,245,167,312,168	2,0,0,0,0	144,104,103,91,106	1,0,0,0,0	178	89	0.000183074	0.00324646	0.975,1.0,1.0,1.0,1.0	0.986,1.0,1.0,1.0,1.0	-0.002
32932	ENSG00000072694	FCGR2B	1	+	161675256	161675313	161673959	161674073	161677327	161677365	32932	15,9,25,16,12	220,36,48,75,398	13,4,8,10,5	228,220,100,101,131	146	89	0.000185853	0.0032933	0.04,0.132,0.241,0.115,0.018	0.034,0.011,0.046,0.057,0.023	0.075
14427	ENSG00000142002	DPP9	19	-	4722194	4722304	4719850	4719941	4722498	4722551	14427	9,12,2,16,13	49,62,27,54,40	7,6,4,6,7	22,30,20,13,19	178	89	0.000187554	0.00332099	0.084,0.088,0.036,0.129,0.14	0.137,0.091,0.091,0.188,0.156	-0.037
20586	ENSG00000139428	MMAB	12	-	109561242	109561329	109561039	109561104	109561419	109561517	20586	5,1,5,0,5	16,25,17,12,17	19,6,5,7,1	10,6,12,14,10	176	89	0.000192362	0.0034036	0.136,0.02,0.129,0.0,0.129	0.49,0.336,0.174,0.202,0.048	-0.167
32383	ENSG00000075790	BCAP29	7	+	107613653	107613732	107613331	107613432	107618327	107618664	32383	38,16,5,11,20	61,52,40,65,43	24,27,40,35,15	21,55,49,54,39	168	89	0.00019257	0.00340476	0.248,0.14,0.062,0.082,0.198	0.377,0.206,0.302,0.256,0.169	-0.116
23251	ENSG00000128641	MYO1B	2	+	191400748	191400835	191400381	191400468	191402631	191402718	23251	10,5,2,18,25	6,2,4,25,14	11,19,8,22,8	11,1,2,3,7	176	89	0.000194499	0.00343633	0.457,0.558,0.202,0.267,0.475	0.336,0.906,0.669,0.788,0.366	-0.221
15244	ENSG00000011347	SYT7	11	-	61547176	61547308	61532988	61533124	61551383	61551463	15244	24,2,2,6,33	16,1,1,5,15	30,72,45,32,23	7,21,11,12,12	178	89	0.000194929	0.0034414	0.429,0.5,0.5,0.375,0.524	0.682,0.632,0.672,0.571,0.489	-0.144
30607	ENSG00000278932	CR381653.1	21	+	9325604	9325823	9325038	9325223	9327239	9327298	30607	4,6,0,0,0	6,0,1,0,1	0,2,0,0,0	2,2,1,2,0	178	89	0.000196702	0.00347015	0.25,1.0,0.0,NA,0.0	0.0,0.333,0.0,0.0,NA	0.229
2842	ENSG00000030582	GRN	17	+	44346088	44346228	44345301	44345605	44349157	44349302	2842	10,2,5,4,7	42,13,11,43,70	2,0,7,2,11	57,54,86,47,50	178	89	0.000199637	0.00351934	0.106,0.071,0.185,0.044,0.048	0.017,0.0,0.039,0.021,0.099	0.056
21801	ENSG00000174792	C4orf26	4	+	75563209	75563345	75556047	75556149	75564113	75564252	21801	5,11,1,25,9	20,31,2,48,27	2,8,9,23,11	19,60,76,81,32	178	89	0.000200918	0.00353932	0.111,0.151,0.2,0.207,0.143	0.05,0.063,0.056,0.124,0.147	0.074
13017	ENSG00000214078	CPNE1	20	-	35655201	35655344	35632794	35632923	35664801	35664882	13017	96,110,81,108,97	39,36,36,21,37	73,102,46,86,70	29,31,20,13,15	178	89	0.000202593	0.0035662	0.552,0.604,0.529,0.72,0.567	0.557,0.622,0.535,0.768,0.7	-0.042
12936	ENSG00000234456	MAGI2-AS3	7	+	79455889	79456180	79454885	79455007	79458846	79458999	12936	4,2,9,4,3	9,21,31,19,0	11,2,0,0,7	15,3,5,1,4	178	89	0.000203879	0.00358621	0.182,0.045,0.127,0.095,1.0	0.268,0.25,0.0,0.0,0.467	0.093
10614	ENSG00000163597	SNHG16	17	+	76558373	76558600	76557768	76557857	76558944	76559043	10614	11,2,5,17,18	48,41,36,153,51	9,12,15,0,6	35,26,19,9,21	178	89	0.000204252	0.00359014	0.103,0.024,0.065,0.053,0.15	0.114,0.188,0.283,0.0,0.125	-0.063
33805	ENSG00000104529	EEF1D	8	-	143593892	143594071	143586728	143586849	143597347	143597402	33805	46,19,15,17,44	60,118,64,67,64	21,38,27,11,22	58,34,33,46,35	178	89	0.000204771	0.00359662	0.277,0.075,0.105,0.113,0.256	0.153,0.358,0.29,0.107,0.239	-0.064
23945	ENSG00000134644	PUM1	1	-	30980061	30980178	30974650	30974802	30981311	30981405	23945	128,123,85,155,117	2,0,0,0,1	85,143,101,79,83	3,2,0,0,1	178	89	0.00020528	0.00360293	0.97,1.0,1.0,1.0,0.983	0.934,0.973,1.0,1.0,0.976	0.014
15515	ENSG00000100225	FBXO7	22	+	32478980	32479275	32474675	32475124	32483896	32484124	15515	650,980,908,1102,519	3,3,2,5,0	504,318,254,291,420	2,3,4,2,2	178	89	0.000206631	0.00362398	0.991,0.994,0.996,0.991,1.0	0.992,0.981,0.969,0.986,0.991	0.011
8788	ENSG00000135318	NT5E	6	+	85490507	85490657	85489493	85489599	85491976	85492177	8788	411,310,200,409,250	2,0,0,0,0	274,489,592,455,199	5,0,2,2,2	178	89	0.000208095	0.00364698	0.99,1.0,1.0,1.0,1.0	0.965,1.0,0.993,0.991,0.98	0.012
3692	ENSG00000124588	NQO2	6	+	3015529	3015643	3012543	3012674	3016883	3016985	3692	103,181,157,92,101	3,0,2,0,2	91,86,52,58,41	1,3,0,3,0	178	89	0.000208603	0.00365322	0.945,1.0,0.975,1.0,0.962	0.978,0.935,1.0,0.906,1.0	0.013
25206	ENSG00000116754	SRSF11	1	+	70247116	70247149	70246817	70246907	70249951	70250047	25206	11,3,0,2,6	303,202,220,222,313	10,11,4,2,11	214,182,156,196,215	122	89	0.000210402	0.00368204	0.026,0.011,0.0,0.007,0.014	0.033,0.042,0.018,0.007,0.036	-0.016
22994	ENSG00000169139	UBE2V2	8	+	48034865	48035061	48008418	48008470	48043032	48043181	22994	2,0,0,1,1	46,55,42,58,34	4,2,0,0,4	29,35,29,48,21	178	89	0.000210702	0.00368459	0.021,0.0,0.0,0.009,0.014	0.065,0.028,0.0,0.0,0.087	-0.027
11126	ENSG00000145919	BOD1	5	-	173609237	173609434	173607798	173608292	173613130	173613255	11126	316,300,281,400,241	1,2,6,3,6	217,199,184,180,195	3,1,0,2,0	178	89	0.000211625	0.00369803	0.994,0.987,0.959,0.985,0.953	0.973,0.99,1.0,0.978,1.0	-0.013
14751	ENSG00000130595	TNNT3	11	+	1921361	1921619	1919747	1919762	1922856	1922891	14751	0,14,57,2,3	3,10,21,12,5	11,8,0,1,3	1,0,8,0,0	178	89	0.000214156	0.00373954	0.0,0.412,0.576,0.077,0.231	0.846,1.0,0.0,1.0,1.0	-0.51
33058	ENSG00000087076	HSD17B14	19	-	48831667	48831759	48815036	48815141	48832665	48832732	33058	40,26,14,191,38	2,0,2,2,1	27,19,18,19,26	2,2,1,0,2	178	89	0.000214766	0.00374746	0.909,1.0,0.778,0.979,0.95	0.871,0.826,0.9,1.0,0.867	0.03
1421	ENSG00000063601	MTMR1	X	+	150712341	150712365	150699202	150699300	150718624	150718700	1421	2,0,3,9,3	50,24,15,21,60	1,1,2,0,1	24,98,56,53,47	113	89	0.000216035	0.00376687	0.031,0.0,0.136,0.252,0.038	0.032,0.008,0.027,0.0,0.016	0.075
16160	ENSG00000175224	ATG13	11	+	46618259	46618375	46617544	46617890	46630044	46630100	16160	37,26,28,54,48	23,16,12,39,22	31,38,40,40,36	12,22,3,5,7	178	89	0.000216713	0.00377532	0.446,0.448,0.538,0.409,0.522	0.564,0.463,0.87,0.8,0.72	-0.211
20627	ENSG00000124155	PIGT	20	+	45418851	45418979	45416516	45416694	45419294	45419395	20627	364,493,349,877,266	6,4,4,6,3	236,250,218,239,155	2,1,1,0,0	178	89	0.000216835	0.00377532	0.968,0.984,0.978,0.987,0.978	0.983,0.992,0.991,1.0,1.0	-0.014
13896	ENSG00000087087	SRRT	7	+	100880695	100880769	100875572	100875712	100881284	100881413	13896	22,18,16,12,15	58,45,41,47,46	12,6,3,4,6	43,59,31,47,30	163	89	0.000220953	0.00384423	0.172,0.179,0.176,0.122,0.151	0.132,0.053,0.05,0.044,0.098	0.085
20500	ENSG00000140612	SEC11A	15	-	84680712	84680832	84670724	84670782	84687624	84687774	20500	556,631,576,653,444	1,8,7,4,2	432,336,324,363,393	11,1,2,4,3	178	89	0.000225105	0.00391363	0.996,0.975,0.976,0.988,0.991	0.952,0.994,0.988,0.978,0.985	0.006
14150	ENSG00000011105	TSPAN9	12	+	3083652	3083719	3077376	3077453	3201176	3201256	14150	131,52,92,171,135	9,0,2,9,12	83,71,72,55,52	7,13,5,8,2	156	89	0.000226748	0.00393933	0.893,1.0,0.963,0.916,0.865	0.871,0.757,0.891,0.797,0.937	0.077
22723	ENSG00000204348	DXO	6	-	31971319	31971681	31970911	31971147	31971928	31972292	22723	132,133,123,164,142	1,0,1,0,2	131,138,65,66,85	3,0,2,0,2	178	89	0.000227764	0.00395283	0.985,1.0,0.984,1.0,0.973	0.956,1.0,0.942,1.0,0.955	0.018
29490	ENSG00000095637	SORBS1	10	-	95336520	95337294	95321962	95322021	95339132	95339327	29490	10,28,30,10,8	54,69,143,81,72	7,1,1,0,21	41,63,48,45,90	178	89	0.00022802	0.00395283	0.085,0.169,0.095,0.058,0.053	0.079,0.008,0.01,0.0,0.104	0.052
38309	ENSG00000105699	LSR	19	+	35262545	35262692	35261924	35261981	35266358	35266532	38309	93,85,54,44,104	5,18,11,7,2	77,123,68,44,71	2,2,4,2,2	178	89	0.000227897	0.00395283	0.903,0.702,0.711,0.759,0.963	0.951,0.969,0.895,0.917,0.947	-0.128
29991	ENSG00000165264	NDUFB6	9	-	32558909	32558954	32553532	32553944	32570959	32571052	29991	121,236,175,180,158	2,4,1,3,0	104,98,77,101,93	0,6,2,8,1	134	89	0.000230795	0.00399806	0.976,0.975,0.991,0.976,1.0	1.0,0.916,0.962,0.893,0.984	0.033
22026	ENSG00000182983	ZNF662	3	+	42913200	42913302	42908792	42908909	42914326	42917641	22026	18,19,16,16,27	6,7,3,6,2	14,4,9,9,24	7,3,2,4,3	178	89	0.000234289	0.00405566	0.6,0.576,0.727,0.571,0.871	0.5,0.4,0.692,0.529,0.8	0.085
11403	ENSG00000139624	CERS5	12	-	50135432	50135652	50134545	50134702	50135731	50135838	11403	1,4,0,0,0	91,117,92,96,67	0,3,0,0,2	59,41,38,45,60	178	89	0.00023604	0.00408301	0.005,0.017,0.0,0.0,0.0	0.0,0.035,0.0,0.0,0.016	-0.006
8446	ENSG00000164054	SHISA5	3	-	48476819	48477091	48469727	48469843	48479176	48479257	8446	1,1,2,3,2	174,178,175,190,119	0,1,0,3,3	98,128,95,89,55	178	89	0.000237053	0.00409758	0.003,0.003,0.006,0.008,0.008	0.0,0.004,0.0,0.017,0.027	-0.004
20653	ENSG00000124155	PIGT	20	+	45418771	45418979	45416516	45416694	45419294	45419395	20653	364,496,350,878,267	6,4,4,6,3	236,250,219,239,155	2,1,1,0,0	178	89	0.000237606	0.00410418	0.968,0.984,0.978,0.987,0.978	0.983,0.992,0.991,1.0,1.0	-0.014
13308	ENSG00000064042	LIMCH1	4	+	41670717	41670792	41666560	41666666	41671553	41671594	13308	7,0,0,11,14	121,13,41,90,139	4,16,43,6,3	55,140,140,113,100	164	89	0.000240276	0.00414731	0.03,0.0,0.0,0.062,0.052	0.038,0.058,0.143,0.028,0.016	-0.028
22314	ENSG00000152601	MBNL1	3	+	152458129	152458193	152456266	152456361	152459270	152459345	22314	4,5,12,3,1	21,70,51,133,29	3,0,4,0,9	23,17,5,9,25	153	89	0.000240616	0.00415018	0.1,0.04,0.12,0.013,0.02	0.071,0.0,0.318,0.0,0.173	-0.054
2799	ENSG00000147535	PLPP5	8	-	38268370	38268461	38267896	38267960	38268881	38268990	2799	65,71,70,188,49	1,0,1,0,0	37,74,41,43,54	4,4,2,4,0	178	89	0.00024116	0.00415659	0.97,1.0,0.972,1.0,1.0	0.822,0.902,0.911,0.843,1.0	0.093
8537	ENSG00000104723	TUSC3	8	+	15757790	15757855	15748374	15748465	15764202	15764459	8537	677,88,78,82,696	314,78,61,86,317	145,913,396,730,247	78,337,236,273,87	154	89	0.000242834	0.00418244	0.555,0.395,0.425,0.355,0.559	0.518,0.61,0.492,0.607,0.621	-0.112
34895	ENSG00000155974	GRIP1	12	-	66456186	66456342	66455408	66455564	66462923	66463093	34895	37,1,2,4,66	7,1,0,0,2	25,84,31,40,41	1,12,7,10,11	178	89	0.000245344	0.00422263	0.725,0.333,1.0,1.0,0.943	0.926,0.778,0.689,0.667,0.651	0.058
10225	ENSG00000161010	MRNIP	5	-	179847977	179848066	179844151	179844227	179853377	179853437	10225	22,55,42,45,10	2,2,0,0,2	20,19,4,11,15	0,2,2,1,1	178	89	0.000247375	0.00425344	0.846,0.932,1.0,1.0,0.714	1.0,0.826,0.5,0.846,0.882	0.088
31653	ENSG00000067225	PKM	15	-	72221167	72221284	72218943	72219110	72230895	72231113	31653	2,12,2,7,2	3,4,1,4,1	6,0,4,2,2	0,2,1,0,1	178	89	0.000247489	0.00425344	0.25,0.6,0.5,0.467,0.5	1.0,0.0,0.667,1.0,0.5	-0.17
28992	ENSG00000165914	TTC7B	14	-	90603252	90603303	90593485	90593626	90610741	90610839	28992	4,1,6,1,0	75,14,9,19,90	2,0,0,0,7	45,100,50,66,48	140	89	0.000247872	0.00425698	0.033,0.043,0.298,0.032,0.0	0.027,0.0,0.0,0.0,0.085	0.059
29187	ENSG00000144366	GULP1	2	+	188541180	188541318	188529096	188529195	188569238	188569355	29187	335,51,35,101,339	12,2,2,4,16	102,381,387,322,168	10,30,45,20,17	178	89	0.000248689	0.00426489	0.933,0.927,0.897,0.927,0.914	0.836,0.864,0.811,0.89,0.832	0.073
3575	ENSG00000103197	TSC2	16	+	2077597	2077726	2076490	2076585	2079031	2079196	3575	6,48,18,3,5	28,17,9,13,20	9,4,3,2,8	14,12,13,6,19	178	89	0.000248526	0.00426489	0.097,0.585,0.5,0.103,0.111	0.243,0.143,0.103,0.143,0.174	0.118
29295	ENSG00000182578	CSF1R	5	-	150086378	150086607	150080766	150081024	150113260	150113372	29295	401,63,77,585,596	22,4,2,54,27	284,622,337,375,486	10,24,17,14,11	178	89	0.00024918	0.00427025	0.901,0.887,0.951,0.844,0.917	0.934,0.928,0.908,0.931,0.957	-0.032
31074	ENSG00000077254	USP33	1	-	77745420	77745599	77741616	77741748	77759642	77759852	31074	49,17,26,27,59	19,23,16,23,28	39,84,46,46,42	13,31,14,11,13	178	89	0.000250216	0.00428495	0.563,0.27,0.448,0.37,0.513	0.6,0.575,0.622,0.676,0.618	-0.185
2827	ENSG00000167930	FAM234A	16	+	253832	253929	249548	249654	254328	254619	2827	2,0,0,4,5	3,2,2,1,1	2,8,0,0,0	0,3,0,0,1	178	89	0.000250839	0.00429255	0.25,0.0,0.0,0.667,0.714	1.0,0.571,NA,NA,0.0	-0.197
6844	ENSG00000179526	SHARPIN	8	-	144099080	144099205	144098632	144098994	144099276	144099322	6844	242,220,214,256,170	15,40,13,10,8	164,132,92,84,115	9,3,7,3,6	178	89	0.000253645	0.00433747	0.89,0.733,0.892,0.928,0.914	0.901,0.957,0.868,0.933,0.906	-0.042
30367	ENSG00000164828	SUN1	7	+	832019	832101	816622	816673	832504	832601	30367	5,27,14,2,1	16,74,47,21,24	3,0,0,0,5	25,16,10,11,21	171	89	0.000254342	0.00434629	0.14,0.16,0.134,0.047,0.021	0.059,0.0,0.0,0.0,0.11	0.067
22246	ENSG00000101224	CDC25B	20	+	3802729	3802808	3802280	3802376	3802909	3802972	22246	7,14,20,23,8	62,185,123,96,75	4,0,0,0,3	81,55,43,29,42	168	89	0.000254609	0.00434776	0.056,0.039,0.079,0.113,0.053	0.025,0.0,0.0,0.0,0.036	0.056
27386	ENSG00000119777	TMEM214	2	+	27037789	27037892	27037560	27037702	27038145	27038237	27386	33,30,27,11,31	104,150,90,131,76	29,36,22,14,23	79,113,59,49,71	178	89	0.000255761	0.00436432	0.137,0.091,0.13,0.04,0.169	0.155,0.137,0.157,0.125,0.139	-0.029
7112	ENSG00000181894	ZNF329	19	-	58132241	58132676	58126251	58129511	58142556	58142661	7112	8,5,5,5,7	7,10,13,27,8	4,2,0,0,1	11,15,5,8,12	178	89	0.000256353	0.00437131	0.364,0.2,0.161,0.085,0.304	0.154,0.063,0.0,0.0,0.04	0.171
30335	ENSG00000163697	APBB2	4	-	40842369	40842375	40830462	40830577	40890363	40890491	30335	1,0,2,1,1	17,17,15,55,22	1,1,0,2,1	19,16,13,15,9	95	89	0.000257407	0.00438617	0.052,0.0,0.111,0.017,0.041	0.047,0.055,0.0,0.111,0.094	-0.017
34547	ENSG00000148344	PTGES	9	-	129749520	129749642	129748654	129748737	129752886	129753019	34547	32,38,30,26,4	298,853,380,582,68	13,1,4,4,5	248,70,185,139,172	178	89	0.000259977	0.0044268	0.051,0.022,0.038,0.022,0.029	0.026,0.007,0.011,0.014,0.014	0.018
14053	ENSG00000147586	MRPS28	8	-	80028694	80028796	80002998	80003180	80029760	80029912	14053	7,14,5,11,5	1,0,0,4,3	7,1,1,1,0	2,0,0,1,0	178	89	0.000261216	0.00444474	0.778,1.0,1.0,0.579,0.455	0.636,1.0,1.0,0.333,NA	0.02
30891	ENSG00000138674	SEC31A	4	-	82842139	82842481	82828999	82829058	82844385	82844509	30891	491,685,283,836,489	71,135,102,73,37	376,560,392,357,328	52,25,45,36,54	178	89	0.000262031	0.00445289	0.776,0.717,0.581,0.851,0.869	0.783,0.918,0.813,0.832,0.752	-0.061
35294	ENSG00000031823	RANBP3	19	-	5951392	5951596	5941798	5941835	5957917	5957973	35294	18,25,23,49,15	21,44,19,37,23	20,13,21,12,11	28,38,14,23,42	178	89	0.000262066	0.00445289	0.3,0.221,0.377,0.398,0.246	0.263,0.146,0.429,0.207,0.116	0.076
29215	ENSG00000106608	URGCP	7	-	43910730	43910852	43887789	43887816	43926131	43926411	29215	0,2,0,7,1	0,3,1,8,0	5,4,1,1,3	0,3,1,2,0	178	89	0.000262459	0.00445642	NA,0.25,0.0,0.304,1.0	1.0,0.4,0.333,0.2,1.0	-0.198
20083	ENSG00000022267	FHL1	X	+	136209242	136209442	136208454	136208641	136209870	136211359	20083	56,79,169,9,84	337,247,510,127,300	27,30,42,37,112	236,114,164,184,466	178	89	0.000263932	0.00447825	0.077,0.138,0.142,0.034,0.123	0.054,0.116,0.114,0.091,0.107	0.006
2815	ENSG00000213397	HAUS7	X	-	153454876	153455053	153454393	153454508	153455541	153455766	2815	80,41,98,9,63	35,27,40,32,29	36,61,23,46,46	27,22,17,12,30	178	89	0.000265475	0.00450124	0.533,0.432,0.551,0.123,0.521	0.4,0.581,0.404,0.657,0.434	-0.063
24080	ENSG00000181652	ATG9B	7	-	151015359	151015713	151014945	151015123	151015881	151016023	24080	908,173,282,427,855	255,24,65,189,211	541,608,593,356,492	90,147,92,99,109	178	89	0.000267846	0.00453823	0.64,0.783,0.684,0.53,0.67	0.75,0.674,0.763,0.643,0.693	-0.043
36664	ENSG00000179950	PUF60	8	-	143827384	143827536	143824312	143824399	143829279	143829338	36664	1,11,10,10,3	27,31,31,52,44	3,0,2,1,0	38,38,35,22,24	178	89	0.000268606	0.0045479	0.018,0.151,0.139,0.088,0.033	0.038,0.0,0.028,0.022,0.0	0.068
17487	ENSG00000170632	ARMC10	7	+	103092476	103092653	103086629	103086764	103097276	103097348	17487	109,262,178,281,103	2,26,13,17,11	83,74,59,106,89	12,9,20,8,12	178	89	0.000272158	0.00460479	0.965,0.834,0.873,0.892,0.824	0.776,0.804,0.596,0.869,0.788	0.111
18068	ENSG00000106591	MRPL32	7	+	42937163	42937241	42935020	42935136	42937321	42937857	18068	2,7,6,3,2	45,60,47,91,41	2,4,5,1,8	37,20,25,20,41	167	89	0.000273518	0.00462454	0.023,0.059,0.064,0.017,0.025	0.028,0.096,0.096,0.026,0.094	-0.03
15251	ENSG00000167978	SRRM2	16	+	2768504	2768599	2767721	2768261	2768996	2769248	15251	113,90,72,96,102	240,210,146,298,230	55,69,58,39,71	150,204,117,150,167	178	89	0.000275704	0.00465821	0.191,0.176,0.198,0.139,0.181	0.155,0.145,0.199,0.115,0.175	0.019
30235	ENSG00000134202	GSTM3	1	-	109739832	109739908	109739428	109739493	109740239	109740304	30235	83,70,67,202,22	0,3,0,0,0	31,20,47,4,42	0,0,2,1,1	165	89	0.000275964	0.00465932	1.0,0.926,1.0,1.0,1.0	1.0,1.0,0.927,0.683,0.958	0.072
27998	ENSG00000120451	SNX19	11	-	130880621	130880806	130879623	130879711	130903254	130903384	27998	155,128,140,206,153	0,14,0,3,9	107,200,104,116,120	0,0,5,0,0	178	89	0.000278353	0.00469635	1.0,0.821,1.0,0.972,0.895	1.0,1.0,0.912,1.0,1.0	-0.045
12803	ENSG00000124357	NAGK	2	+	71070501	71070586	71068618	71068712	71070740	71070839	12803	393,331,224,396,441	4,6,6,8,1	224,410,217,296,253	2,1,1,2,4	174	89	0.000278851	0.00470144	0.98,0.966,0.95,0.962,0.996	0.983,0.995,0.991,0.987,0.97	-0.014
25665	ENSG00000204991	SPIRE2	16	+	89836214	89836433	89828697	89828794	89845321	89845365	25665	40,2,2,1,23	109,7,7,4,104	11,34,7,22,24	30,88,35,36,27	178	89	0.000279218	0.00470432	0.155,0.125,0.125,0.111,0.1	0.155,0.162,0.091,0.234,0.308	-0.067
24434	ENSG00000183826	BTBD9	6	-	38612833	38613033	38597909	38598121	38639799	38639868	24434	6,10,2,3,2	8,13,3,6,5	2,4,6,0,8	1,1,0,1,5	178	89	0.000281604	0.00474118	0.273,0.278,0.25,0.2,0.167	0.5,0.667,1.0,0.0,0.444	-0.289
23906	ENSG00000196482	ESRRG	1	-	216714515	216714634	216677075	216677491	216723243	216723416	23906	6,0,0,1,7	30,2,2,3,30	0,3,0,2,4	11,47,26,64,32	178	89	0.000282069	0.00474569	0.091,0.0,0.0,0.143,0.104	0.0,0.031,0.0,0.015,0.059	0.047
6952	ENSG00000186866	POFUT2	21	-	45282803	45282938	45282348	45282459	45283382	45283527	6952	6,7,8,2,7	48,61,43,65,58	8,10,7,4,8	46,26,30,36,30	178	89	0.000283003	0.00475807	0.059,0.054,0.085,0.015,0.057	0.08,0.161,0.104,0.053,0.118	-0.049
10553	ENSG00000127483	HP1BP3	1	-	20780344	20780540	20779811	20779911	20787194	20787272	10553	244,280,194,360,272	93,44,29,33,71	251,265,171,224,206	30,85,44,59,35	178	89	0.000284272	0.00477605	0.567,0.761,0.77,0.845,0.657	0.807,0.609,0.66,0.655,0.746	0.025
26684	ENSG00000225745	AL773572.1	21	-	41180471	41180573	41176445	41176786	41186122	41186342	26684	593,22,21,44,775	22,0,3,0,26	213,802,571,1106,421	9,45,13,69,19	178	89	0.000284476	0.00477612	0.931,1.0,0.778,1.0,0.937	0.922,0.899,0.956,0.889,0.917	0.013
17222	ENSG00000182718	ANXA2	15	-	60396150	60396427	60386027	60386086	60397257	60397338	17222	14,67,65,56,5	36,216,114,134,31	45,15,19,16,22	91,17,43,17,37	178	89	0.000286943	0.00481418	0.163,0.134,0.222,0.173,0.075	0.198,0.306,0.181,0.32,0.229	-0.093
6824	ENSG00000078747	ITCH	20	+	34417116	34417239	34413741	34413879	34424479	34424525	6824	2,6,0,2,1	85,56,26,55,33	5,0,2,5,2	39,60,38,34,41	178	89	0.000291945	0.00489468	0.012,0.051,0.0,0.018,0.015	0.06,0.0,0.026,0.068,0.024	-0.016
4711	ENSG00000248919	ATP5J2-PTCD1	7	-	99441389	99441487	99435177	99435268	99460085	99460193	4711	1,0,1,0,0	2,0,1,1,0	0,2,2,0,0	1,0,0,0,0	178	89	0.00029496	0.00494176	0.2,NA,0.333,0.0,NA	0.0,1.0,1.0,NA,NA	-0.489
17954	ENSG00000196505	GDAP2	1	-	117877775	117877841	117870183	117870616	117878008	117878152	17954	1,1,1,2,1	9,12,3,6,7	2,2,1,0,3	4,4,6,8,8	155	89	0.000295954	0.00495496	0.06,0.046,0.161,0.161,0.076	0.223,0.223,0.087,0.0,0.177	-0.041
28052	ENSG00000117385	P3H1	1	-	42756400	42756455	42755547	42755637	42757782	42757922	28052	2,0,1,1,0	119,69,86,115,53	3,0,1,0,0	68,26,52,48,59	144	89	0.000302336	0.00505828	0.01,0.0,0.007,0.005,0.0	0.027,0.0,0.012,0.0,0.0	-0.003
5337	ENSG00000008294	SPAG9	17	-	50975862	50975901	50974770	50974947	50977107	50977221	5337	34,44,43,76,30	31,112,25,21,33	27,26,22,16,41	38,64,53,28,38	128	89	0.000303755	0.00507847	0.433,0.215,0.545,0.716,0.387	0.331,0.22,0.224,0.284,0.429	0.162
22498	ENSG00000215790	SLC35E2	1	-	1744250	1744668	1739235	1739704	1745723	1745919	22498	16,4,8,6,11	4,9,4,10,2	21,8,6,17,21	0,1,5,0,2	178	89	0.000305425	0.00509928	0.667,0.182,0.5,0.231,0.733	1.0,0.8,0.375,1.0,0.84	-0.34
2519	ENSG00000138101	DTNB	2	-	25419514	25419535	25388201	25388361	25427534	25427631	2519	9,2,1,0,4	28,44,22,18,40	4,3,0,5,2	14,36,7,34,11	110	89	0.000305307	0.00509928	0.206,0.035,0.035,0.0,0.075	0.188,0.063,0.0,0.106,0.128	-0.027
620	ENSG00000154175	ABI3BP	3	-	100838401	100838464	100837123	100837171	100839568	100839616	620	52,46,92,1454,29	0,1,3,7,0	28,1,8,5,15	0,1,0,0,0	152	89	0.000306487	0.00511346	1.0,0.964,0.947,0.992,1.0	1.0,0.369,1.0,1.0,1.0	0.107
30444	ENSG00000275052	PPP4R3B	2	-	55573618	55573777	55568193	55568363	55577314	55577356	30444	111,154,103,139,116	2,1,1,1,4	96,111,94,82,86	4,9,1,4,2	178	89	0.000307321	0.00512379	0.965,0.987,0.981,0.986,0.935	0.923,0.86,0.979,0.911,0.956	0.045
34618	ENSG00000143774	GUK1	1	+	228141625	228141829	228141123	228141288	228145510	228145624	34618	53,80,53,75,57	81,161,111,134,57	51,48,43,25,32	56,57,32,36,28	178	89	0.000309095	0.0051498	0.247,0.199,0.193,0.219,0.333	0.313,0.296,0.402,0.258,0.364	-0.088
15192	ENSG00000181929	PRKAG1	12	-	49004506	49004633	49003756	49003922	49004963	49005018	15192	172,305,183,342,134	0,0,1,0,0	114,173,118,111,88	2,6,1,0,1	178	89	0.000312664	0.00520341	1.0,1.0,0.989,1.0,1.0	0.966,0.935,0.983,1.0,0.978	0.025
23972	ENSG00000261832	AC138894.1	16	-	28476250	28476375	28466719	28466902	28477463	28477635	23972	2,0,0,1,0	4,2,2,0,0	0,1,0,1,0	0,1,0,5,0	178	89	0.000312747	0.00520341	0.2,0.0,0.0,1.0,NA	NA,0.333,NA,0.091,NA	0.088
20183	ENSG00000050405	LIMA1	12	-	50249682	50249786	50248632	50248774	50283419	50283484	20183	2,28,11,1,0	37,63,47,44,21	1,0,3,1,3	44,35,29,9,26	178	89	0.000313602	0.00521401	0.026,0.182,0.105,0.011,0.0	0.011,0.0,0.049,0.053,0.055	0.031
36327	ENSG00000138495	COX17	3	-	119674672	119674788	119669531	119669665	119675144	119675233	36327	6,3,3,2,6	121,226,149,146,120	7,5,5,3,4	81,150,65,117,86	178	89	0.00031638	0.00525656	0.024,0.007,0.01,0.007,0.024	0.041,0.016,0.037,0.013,0.023	-0.012
13428	ENSG00000058262	SEC61A1	3	+	128052834	128052902	128052368	128052559	128055515	128055581	13428	353,294,267,904,332	0,2,0,1,0	253,457,264,276,225	2,0,1,1,2	157	89	0.000318798	0.00529306	1.0,0.988,1.0,0.998,1.0	0.986,1.0,0.993,0.994,0.985	0.006
35380	ENSG00000136231	IGF2BP3	7	-	23343717	23343853	23342095	23342189	23345939	23346161	35380	387,140,102,89,330	5,0,9,1,2	160,452,221,379,242	4,0,6,1,0	178	89	0.000323022	0.00535948	0.975,1.0,0.85,0.978,0.988	0.952,1.0,0.948,0.995,1.0	-0.021
15222	ENSG00000004866	ST7	7	+	117221922	117222062	117209786	117209937	117229761	117230103	15222	136,450,300,107,143	2,0,1,0,0	139,122,71,108,87	0,1,0,0,0	178	89	0.00032334	0.00536105	0.971,1.0,0.993,1.0,1.0	1.0,0.984,1.0,1.0,1.0	-0.004
13432	ENSG00000100442	FKBP3	14	-	45133322	45133439	45130698	45130800	45134348	45134483	13432	2,0,2,4,2	62,101,88,99,58	1,4,1,0,3	43,42,24,44,34	178	89	0.000325411	0.00539165	0.016,0.0,0.011,0.02,0.017	0.011,0.045,0.02,0.0,0.042	-0.011
33453	ENSG00000115540	MOB4	2	+	197523623	197523686	197516073	197516146	197535529	197535630	33453	140,116,101,126,143	0,5,4,6,6	74,126,71,79,104	2,5,6,9,10	152	89	0.000326673	0.00540883	1.0,0.931,0.937,0.925,0.933	0.956,0.937,0.874,0.837,0.859	0.053
14455	ENSG00000198176	TFDP1	13	+	113631622	113631744	113623179	113623286	113633119	113633285	14455	142,194,192,173,149	25,21,6,12,23	160,142,69,98,120	20,24,16,12,9	178	89	0.00032894	0.0054426	0.74,0.822,0.941,0.878,0.764	0.8,0.747,0.683,0.803,0.87	0.048
2951	ENSG00000104325	DECR1	8	+	90005447	90005731	90001516	90001561	90017123	90017326	2951	6,10,9,2,3	19,119,66,52,18	0,4,1,2,3	26,17,9,10,26	178	89	0.000331141	0.00547525	0.136,0.04,0.064,0.019,0.077	0.0,0.105,0.053,0.091,0.055	0.006
6659	ENSG00000130985	UBA1	X	+	47198308	47198355	47193828	47194024	47198802	47198919	6659	8,1,1,6,4	61,154,95,159,72	2,13,2,3,4	74,112,61,37,26	136	89	0.000331399	0.00547574	0.079,0.004,0.007,0.024,0.035	0.017,0.071,0.021,0.05,0.091	-0.02
14646	ENSG00000070269	TMEM260	14	+	56621530	56621702	56618593	56618763	56625381	56625530	14646	28,40,22,68,25	1,0,1,1,1	25,15,14,26,16	2,4,1,2,0	178	89	0.000332815	0.00549336	0.933,1.0,0.917,0.971,0.926	0.862,0.652,0.875,0.867,1.0	0.098
33329	ENSG00000067606	PRKCZ	1	+	2145388	2145511	2144209	2144341	2146026	2146108	33329	82,7,6,3,141	444,103,47,40,528	35,93,45,28,57	147,733,243,401,216	178	89	0.000332924	0.00549336	0.085,0.033,0.06,0.036,0.118	0.106,0.06,0.085,0.034,0.117	-0.014
23907	ENSG00000196482	ESRRG	1	-	216714515	216714634	216707419	216707486	216723243	216723416	23907	5,0,0,1,6	0,0,0,0,4	0,3,0,2,4	0,5,0,1,0	178	89	0.000335111	0.00552565	1.0,NA,NA,1.0,0.429	NA,0.231,NA,0.5,1.0	0.233
9332	ENSG00000101246	ARFRP1	20	-	63706998	63707097	63706650	63706738	63707866	63708013	9332	99,142,73,81,120	5,0,0,5,1	75,85,76,52,73	2,0,0,1,0	178	89	0.000336433	0.00554363	0.908,1.0,1.0,0.89,0.984	0.949,1.0,1.0,0.963,1.0	-0.026
9057	ENSG00000151503	NCAPD3	11	-	134183012	134183153	134181076	134181184	134184636	134184752	9057	1,1,1,2,2	2,9,5,10,6	0,4,2,1,0	12,8,17,8,4	178	89	0.000337608	0.00555917	0.2,0.053,0.091,0.091,0.143	0.0,0.2,0.056,0.059,0.0	0.053
31361	ENSG00000235750	KIAA0040	1	-	175192639	175192716	175177610	175177684	175192859	175192999	31361	65,83,45,116,75	3,2,1,5,12	40,43,64,47,27	10,11,2,9,5	166	89	0.000338167	0.00556455	0.921,0.957,0.96,0.926,0.77	0.682,0.677,0.945,0.737,0.743	0.15
30926	ENSG00000140937	CDH11	16	-	64948608	64948787	64943752	64948099	64950766	64951018	30926	6,18,4,57,11	106,212,60,629,114	16,0,4,0,4	71,42,26,42,33	178	89	0.00033937	0.00558053	0.028,0.041,0.032,0.043,0.046	0.101,0.0,0.071,0.0,0.057	-0.008
488	ENSG00000117410	ATP6V0B	1	+	43975664	43975848	43974959	43975107	43976089	43976173	488	442,344,215,476,477	14,27,13,6,7	245,483,232,314,271	13,1,3,2,3	178	89	0.000340787	0.00559998	0.94,0.864,0.892,0.975,0.971	0.904,0.996,0.975,0.987,0.978	-0.04
528	ENSG00000135090	TAOK3	12	-	118261496	118261673	118255503	118255655	118266654	118266759	528	5,11,10,2,7	9,4,4,29,8	1,1,2,6,3	3,16,4,7,9	178	89	0.000343688	0.00564378	0.217,0.579,0.556,0.033,0.304	0.143,0.03,0.2,0.3,0.143	0.175
26945	ENSG00000166946	CCNDBP1	15	+	43194080	43194137	43192742	43192803	43194414	43194461	26945	53,11,5,8,44	157,127,97,163,164	26,35,39,30,27	127,114,112,145,162	146	89	0.000348651	0.00572137	0.171,0.05,0.03,0.029,0.141	0.111,0.158,0.175,0.112,0.092	-0.045
10747	ENSG00000010810	FYN	6	-	111700103	111700268	111696299	111696456	111702884	111703034	10747	102,302,260,468,106	1,0,0,2,1	140,57,22,45,106	0,0,3,0,0	178	89	0.000349247	0.00572722	0.981,1.0,1.0,0.992,0.981	1.0,1.0,0.786,1.0,1.0	0.034
19376	ENSG00000159216	RUNX1	21	-	34892924	34892963	34886842	34887096	35048841	35048958	19376	1,1,5,0,0	0,1,0,0,0	0,1,0,0,0	3,0,0,0,0	128	89	0.000349487	0.00572724	1.0,0.41,1.0,NA,NA	0.0,1.0,NA,NA,NA	0.303
34552	ENSG00000154144	TBRG1	11	+	124626472	124626609	124625670	124625903	124626903	124627050	34552	60,23,31,27,47	15,28,9,19,17	32,46,30,19,34	15,8,9,7,18	178	89	0.000354292	0.00580202	0.667,0.291,0.633,0.415,0.58	0.516,0.742,0.625,0.576,0.486	-0.072
27256	ENSG00000079215	SLC1A3	5	+	36607223	36607311	36606438	36606735	36608328	36608604	27256	13,0,0,14,5	16,9,4,50,21	1,3,5,1,2	22,21,26,18,18	177	89	0.000355121	0.00581163	0.29,0.0,0.0,0.123,0.107	0.022,0.067,0.088,0.027,0.053	0.053
35801	ENSG00000163596	ICA1L	2	-	202870529	202870656	202828847	202829016	202871190	202871246	35801	2,4,1,2,0	0,0,0,2,0	1,0,1,0,0	0,0,1,2,0	178	89	0.00035885	0.00586865	1.0,1.0,1.0,0.333,NA	1.0,NA,0.333,0.0,NA	0.389
32785	ENSG00000173432	SAA1	11	+	18266382	18266443	18266259	18266296	18266883	18266978	32785	5,15,16,0,0	146,719,486,9,6	15,0,2,0,3	185,3,13,1,91	150	89	0.000370996	0.00606314	0.02,0.012,0.019,0.0,0.0	0.046,0.0,0.084,0.0,0.019	-0.02
26913	ENSG00000134884	ARGLU1	13	-	106557558	106557616	106557047	106557131	106559431	106559657	26913	4,2,6,2,7	86,106,84,94,54	11,5,6,4,6	51,48,53,56,43	147	89	0.000374154	0.00611059	0.027,0.011,0.041,0.013,0.073	0.116,0.059,0.064,0.041,0.078	-0.039
17860	ENSG00000087884	AAMDC	11	+	77855344	77855482	77842478	77842628	77869721	77869817	17860	6,33,28,16,4	71,88,93,76,36	14,0,2,3,9	51,25,19,28,33	178	89	0.000377222	0.00615231	0.041,0.158,0.131,0.095,0.053	0.121,0.0,0.05,0.051,0.12	0.027
3874	ENSG00000149451	ADAM33	20	-	3671418	3671496	3671236	3671345	3671580	3671779	3874	44,97,201,153,24	1,4,8,3,2	76,14,37,23,67	2,4,4,2,9	167	89	0.000377176	0.00615231	0.959,0.928,0.931,0.965,0.865	0.953,0.651,0.831,0.86,0.799	0.111
624	ENSG00000154175	ABI3BP	3	-	100795803	100795851	100794922	100795003	100796408	100796468	624	1,2,34,62,0	61,90,77,2933,46	2,0,0,0,8	40,11,18,24,13	137	89	0.000381152	0.00621218	0.011,0.014,0.223,0.014,0.0	0.031,0.0,0.0,0.0,0.286	-0.011
28081	ENSG00000162368	CMPK1	1	+	47374908	47374985	47372954	47373107	47375196	47375293	28081	281,532,442,807,201	1,3,4,6,2	218,128,153,155,198	1,6,4,5,1	166	89	0.000383235	0.0062419	0.993,0.99,0.983,0.986,0.982	0.992,0.92,0.954,0.943,0.991	0.027
36024	ENSG00000144744	UBA3	3	-	69080111	69080153	69077797	69077918	69080333	69080365	36024	32,60,38,56,56	17,12,12,11,9	39,32,30,27,39	9,30,11,17,10	131	89	0.000385057	0.00626612	0.561,0.773,0.683,0.776,0.809	0.746,0.42,0.649,0.519,0.726	0.108
4704	ENSG00000104047	DTWD1	15	+	49623670	49623798	49621068	49621122	49625112	49625521	4704	2,0,0,2,0	7,14,18,12,8	2,0,0,0,7	9,3,1,3,3	178	89	0.000385246	0.00626612	0.125,0.0,0.0,0.077,0.0	0.1,0.0,0.0,0.0,0.538	-0.087
5875	ENSG00000153560	UBP1	3	-	33408689	33408797	33402800	33402904	33409235	33409346	5875	24,64,45,75,28	36,59,26,33,19	24,12,28,19,11	28,24,15,6,16	178	89	0.000387273	0.00629483	0.25,0.352,0.464,0.532,0.424	0.3,0.2,0.483,0.613,0.256	0.034
9426	ENSG00000074621	SLC24A1	15	+	65638127	65638181	65623954	65625970	65639594	65639703	9426	3,3,6,11,10	3,4,4,12,2	2,2,0,1,2	5,11,4,3,3	143	89	0.000392419	0.00637415	0.384,0.318,0.483,0.363,0.757	0.199,0.102,0.0,0.172,0.293	0.308
2860	ENSG00000111711	GOLT1B	12	+	21508382	21508561	21501792	21501948	21512294	21512376	2860	140,173,124,180,105	7,0,2,0,4	86,108,86,90,65	1,4,8,6,2	178	89	0.000396437	0.00643506	0.909,1.0,0.969,1.0,0.929	0.977,0.931,0.843,0.882,0.942	0.046
10881	ENSG00000144224	UBXN4	2	+	135747657	135747765	135741733	135742011	135748266	135748369	10881	0,0,2,0,0	49,78,39,54,40	0,0,2,0,1	41,47,43,35,42	178	89	0.000397387	0.00644612	0.0,0.0,0.025,0.0,0.0	0.0,0.0,0.023,0.0,0.012	-0.002
30896	ENSG00000138674	SEC31A	4	-	82845200	82845293	82844385	82844509	82848803	82848977	30896	12,42,19,32,12	154,222,162,223,97	20,12,17,11,14	100,99,90,93,93	178	89	0.000398603	0.00646147	0.037,0.086,0.055,0.067,0.058	0.091,0.057,0.086,0.056,0.07	-0.011
26043	ENSG00000074054	CLASP1	2	-	121445448	121445496	121430072	121430177	121447336	121447507	26043	6,22,17,9,5	17,5,7,13,12	3,2,2,0,7	10,13,3,7,16	137	89	0.000401724	0.00650327	0.187,0.741,0.612,0.31,0.213	0.163,0.091,0.302,0.0,0.221	0.257
31341	ENSG00000123179	EBPL	13	-	49663056	49663195	49660722	49661208	49691253	49691438	31341	77,128,105,61,42	0,4,5,1,1	49,33,19,23,39	8,0,1,1,0	178	89	0.000401484	0.00650327	1.0,0.941,0.913,0.968,0.955	0.754,1.0,0.905,0.92,1.0	0.04
370	ENSG00000163660	CCNL1	3	-	157156935	157157083	157153035	157153156	157158865	157158975	370	145,70,43,116,133	56,32,32,59,70	104,116,83,68,97	35,51,50,29,47	178	89	0.000403391	0.00652584	0.564,0.522,0.402,0.496,0.487	0.598,0.532,0.454,0.54,0.508	-0.032
10199	ENSG00000167491	GATAD2A	19	+	19436130	19436219	19405837	19406019	19465339	19465577	10199	11,14,1,12,8	19,30,14,19,21	6,16,15,13,11	14,17,29,4,4	178	89	0.000404176	0.00653413	0.224,0.189,0.034,0.24,0.16	0.176,0.32,0.205,0.619,0.579	-0.21
489	ENSG00000117410	ATP6V0B	1	+	43975799	43975848	43974978	43975107	43976089	43976173	489	423,334,209,461,466	14,27,13,6,7	234,465,225,309,259	13,1,3,2,3	138	89	0.000406653	0.00656974	0.951,0.889,0.912,0.98,0.977	0.921,0.997,0.98,0.99,0.982	-0.032
6596	ENSG00000135535	CD164	6	-	109370410	109370467	109368921	109369017	109376073	109376112	6596	1505,902,660,1250,1288	88,31,14,37,55	860,1809,1209,1377,1005	53,70,43,53,44	146	89	0.000407102	0.00657257	0.912,0.947,0.966,0.954,0.935	0.908,0.94,0.945,0.941,0.933	0.009
11196	ENSG00000178761	FAM219B	15	-	74904981	74905039	74904663	74904712	74905153	74905231	11196	1,3,2,3,0	16,35,27,20,10	2,1,1,2,1	13,17,7,1,6	147	89	0.000411233	0.00663479	0.036,0.049,0.043,0.083,0.0	0.085,0.034,0.08,0.548,0.092	-0.126
28175	ENSG00000133983	COX16	14	-	70342657	70342729	70329173	70329236	70359518	70359731	28175	123,176,141,317,116	2,7,3,3,5	71,72,88,56,42	7,4,4,3,4	161	89	0.000411676	0.00663748	0.971,0.933,0.963,0.983,0.928	0.849,0.909,0.924,0.912,0.853	0.066
37322	ENSG00000135778	NTPCR	1	+	232969908	232970118	232956346	232956443	232978162	232983882	37322	109,176,125,270,111	7,8,6,8,6	133,97,80,120,113	1,0,0,1,1	178	89	0.000415151	0.00668901	0.886,0.917,0.912,0.944,0.902	0.985,1.0,1.0,0.984,0.983	-0.078
15737	ENSG00000125755	SYMPK	19	-	45861899	45862027	45854390	45854507	45863057	45863194	15737	18,9,0,4,13	85,27,30,41,117	3,4,3,6,3	33,117,57,84,60	178	89	0.000416565	0.00670728	0.096,0.143,0.0,0.047,0.053	0.043,0.017,0.026,0.034,0.024	0.039
7314	ENSG00000011454	RABGAP1	9	+	123071411	123071501	123070349	123070424	123073551	123073677	7314	4,2,5,0,5	39,65,47,28,27	7,7,5,2,0	44,28,19,14,37	178	89	0.000418437	0.0067329	0.049,0.015,0.051,0.0,0.085	0.074,0.111,0.116,0.067,0.0	-0.034
3928	ENSG00000183401	CCDC159	19	+	11348965	11349083	11346571	11346627	11349653	11349687	3928	4,0,3,6,2	12,24,21,26,12	2,3,0,9,0	12,1,1,2,5	178	89	0.000423108	0.00680349	0.143,0.0,0.067,0.103,0.077	0.077,0.6,0.0,0.692,0.0	-0.196
16411	ENSG00000163931	TKT	3	-	53237796	53237921	53234982	53235174	53240250	53240348	16411	25,14,5,18,12	211,95,73,99,210	7,12,1,7,9	123,272,82,97,77	178	89	0.000424206	0.00681219	0.056,0.069,0.033,0.083,0.028	0.028,0.022,0.006,0.035,0.055	0.025
16899	ENSG00000133961	NUMB	14	-	73459033	73459305	73409975	73410068	73462528	73462689	16899	3,2,4,8,4	1,1,1,0,1	2,0,0,0,2	0,0,0,0,2	178	89	0.000424217	0.00681219	0.6,0.5,0.667,1.0,0.667	1.0,NA,NA,NA,0.333	0.02
1517	ENSG00000145757	SPATA9	5	-	95674685	95674788	95663952	95664048	95675411	95675639	1517	2,0,0,0,1	3,0,0,7,1	1,1,5,0,4	1,1,2,2,0	178	89	0.000424639	0.00681441	0.25,NA,NA,0.0,0.333	0.333,0.333,0.556,0.0,1.0	-0.25
19288	ENSG00000247137	AP000873.2	11	-	83192427	83192541	83191064	83191168	83192735	83192792	19288	4,0,2,3,6	0,0,1,3,0	0,4,3,1,0	0,1,0,1,0	178	89	0.000427734	0.00685489	1.0,NA,0.5,0.333,1.0	NA,0.667,1.0,0.333,NA	0.042
22577	ENSG00000178999	AURKB	17	-	8210176	8210225	8207737	8207840	8210529	8210584	22577	5,1,2,1,3	0,0,0,0,3	7,2,0,2,2	0,0,0,0,1	138	89	0.00042762	0.00685489	1.0,1.0,1.0,1.0,0.392	1.0,1.0,NA,1.0,0.563	-0.012
34506	ENSG00000166444	ST5	11	-	8831555	8831688	8811246	8811335	8835603	8835711	34506	25,70,23,25,39	6,1,0,22,4	21,63,13,21,12	5,4,2,16,12	178	89	0.000430346	0.00689215	0.676,0.972,1.0,0.362,0.83	0.677,0.887,0.765,0.396,0.333	0.156
16158	ENSG00000175224	ATG13	11	+	46621041	46621157	46617556	46617890	46630044	46630100	16158	3,2,6,6,4	23,16,12,39,22	2,5,2,1,2	12,22,3,5,7	178	89	0.000437713	0.00700545	0.061,0.059,0.2,0.071,0.083	0.077,0.102,0.25,0.091,0.125	-0.034
26557	ENSG00000204371	EHMT2	6	-	31893361	31893662	31892825	31892910	31896262	31896504	26557	6,0,8,3,10	16,25,22,28,21	6,11,3,7,5	29,13,12,13,12	178	89	0.000441544	0.00706205	0.158,0.0,0.154,0.051,0.192	0.094,0.297,0.111,0.212,0.172	-0.066
26896	ENSG00000225190	PLEKHM1	17	-	45477804	45478147	45475695	45475726	45482436	45482525	26896	94,210,97,131,75	1,0,2,0,1	65,71,33,28,48	1,1,1,1,4	178	89	0.000442145	0.00706695	0.979,1.0,0.96,1.0,0.974	0.97,0.973,0.943,0.933,0.857	0.047
33277	ENSG00000160194	NDUFV3	21	+	42903181	42904276	42896926	42897047	42908863	42909105	33277	605,546,350,535,542	75,26,12,123,65	464,347,275,531,634	28,107,44,132,60	178	89	0.00044799	0.00715561	0.801,0.913,0.936,0.685,0.807	0.892,0.619,0.758,0.668,0.841	0.073
18427	ENSG00000101901	ALG13	X	+	111744667	111744904	111736713	111736879	111752789	111752830	18427	58,83,50,76,41	0,0,1,4,1	31,26,16,29,30	5,1,2,0,1	178	89	0.000449528	0.00717539	1.0,1.0,0.962,0.905,0.953	0.756,0.929,0.8,1.0,0.938	0.079
31054	ENSG00000143702	CEP170	1	-	243185778	243186072	243172696	243172846	243186258	243186422	31054	20,12,13,19,7	4,5,8,8,4	18,11,10,5,14	0,1,4,4,3	178	89	0.000451004	0.00719415	0.714,0.545,0.448,0.543,0.467	1.0,0.846,0.556,0.385,0.7	-0.154
11118	ENSG00000065882	TBC1D1	4	+	38060619	38060658	38054198	38054338	38089931	38090117	11118	0,4,6,4,3	159,120,92,82,148	1,4,20,7,9	90,217,113,125,97	128	89	0.000455333	0.00725838	0.0,0.023,0.043,0.033,0.014	0.008,0.013,0.11,0.037,0.061	-0.023
23703	ENSG00000048707	VPS13D	1	+	12402567	12402702	12401607	12401704	12403824	12403948	23703	3,0,0,1,2	31,26,34,80,35	2,2,1,0,1	11,20,18,21,23	178	89	0.000455858	0.00726193	0.046,0.0,0.0,0.006,0.028	0.083,0.048,0.027,0.0,0.021	-0.02
26895	ENSG00000225190	PLEKHM1	17	-	45477899	45478147	45475099	45475726	45482436	45482525	26895	89,205,97,129,75	1,0,2,0,1	64,70,31,27,48	1,1,1,1,4	178	89	0.000456512	0.00726751	0.978,1.0,0.96,1.0,0.974	0.97,0.972,0.939,0.931,0.857	0.049
24786	ENSG00000163170	BOLA3	2	-	74146241	74147226	74145188	74145303	74147820	74147912	24786	0,1,0,2,4	19,86,59,56,20	2,2,0,2,0	22,8,14,8,22	178	89	0.000459389	0.00730846	0.0,0.006,0.0,0.018,0.091	0.043,0.111,0.0,0.111,0.0	-0.03
39361	ENSG00000278259	MYO19	17	-	36501851	36501901	36501068	36501235	36503096	36503200	39361	6,1,1,3,1	25,43,24,23,19	0,5,3,1,3	24,31,16,12,21	139	89	0.000460329	0.00731856	0.133,0.015,0.026,0.077,0.033	0.0,0.094,0.107,0.051,0.084	-0.01
2847	ENSG00000030582	GRN	17	+	44345565	44345605	44345264	44345334	44349157	44349302	2847	19,3,6,29,24	341,282,198,434,476	26,26,49,22,20	266,450,473,326,274	129	89	0.000461775	0.00733668	0.037,0.007,0.02,0.044,0.034	0.063,0.038,0.067,0.044,0.048	-0.024
39525	ENSG00000132254	ARFIP2	11	-	6478578	6478652	6478083	6478198	6478737	6478959	39525	23,14,14,21,12	96,93,48,57,101	28,36,22,21,14	63,64,51,73,58	163	89	0.000464046	0.00736789	0.116,0.076,0.137,0.167,0.061	0.195,0.235,0.191,0.136,0.116	-0.063
24237	ENSG00000124920	MYRF	11	+	61780711	61780792	61780221	61780290	61780959	61781045	24237	2,0,2,0,0	2,2,4,7,3	2,0,0,0,3	0,0,0,1,6	170	89	0.000466015	0.00739424	0.344,0.0,0.207,0.0,0.0	1.0,NA,NA,0.0,0.207	-0.292
25912	ENSG00000137869	CYP19A1	15	-	51255517	51255708	51242767	51242950	51338494	51338601	25912	1963,19,60,16,326	4907,176,248,142,6516	833,732,684,1106,1092	1857,11400,4122,5477,2958	178	89	0.000467367	0.0074108	0.167,0.051,0.108,0.053,0.024	0.183,0.031,0.077,0.092,0.156	-0.027
3280	ENSG00000101955	SRPX	X	-	38154461	38154583	38149335	38149894	38156895	38157029	3280	575,227,209,441,303	2,0,1,5,2	300,116,120,70,238	5,1,1,0,2	178	89	0.00046769	0.00741102	0.993,1.0,0.991,0.978,0.987	0.968,0.983,0.984,1.0,0.983	0.006
12829	ENSG00000186184	POLR1D	13	+	27650041	27650241	27648378	27648453	27665685	27667410	12829	19,10,12,14,31	24,68,43,65,41	2,15,10,14,10	20,21,23,19,22	178	89	0.0004686	0.00742053	0.284,0.068,0.122,0.097,0.274	0.048,0.263,0.179,0.269,0.185	-0.02
3739	ENSG00000153113	CAST	5	+	96726753	96726859	96722638	96722698	96727488	96727530	3739	37,31,48,124,33	85,345,192,120,84	31,18,20,8,38	107,152,85,87,125	178	89	0.000469148	0.00742431	0.179,0.043,0.111,0.341,0.164	0.127,0.056,0.105,0.044,0.132	0.075
34459	ENSG00000172530	BANP	16	+	88065266	88065332	88037972	88038011	88072068	88072212	34459	38,17,20,8,39	2,11,6,3,12	8,34,13,15,22	6,11,6,6,6	155	89	0.000472552	0.00747293	0.916,0.47,0.657,0.605,0.651	0.434,0.64,0.554,0.589,0.678	0.081
39738	ENSG00000145416	MARCH1	4	-	163612270	163613038	163585748	163585929	163613313	163613393	39738	4,2,2,5,2	17,5,4,14,4	0,6,7,2,2	4,2,6,7,2	178	89	0.000472844	0.00747293	0.105,0.167,0.2,0.152,0.2	0.0,0.6,0.368,0.125,0.333	-0.12
37942	ENSG00000135953	MFSD9	2	-	102732023	102732138	102731024	102731068	102732321	102732409	37942	0,2,1,3,4	4,2,1,11,2	2,0,0,3,0	1,1,1,1,4	178	89	0.000479147	0.00756756	0.0,0.333,0.333,0.12,0.5	0.5,0.0,0.0,0.6,0.0	0.037
24817	ENSG00000196141	SPATS2L	2	+	200308886	200309090	200306375	200306601	200329430	200329480	24817	6,5,4,2,2	9,9,14,9,5	0,1,1,1,2	24,8,4,3,3	178	89	0.000488444	0.00770931	0.25,0.217,0.125,0.1,0.167	0.0,0.059,0.111,0.143,0.25	0.059
23558	ENSG00000205629	LCMT1	16	+	25125963	25126126	25111730	25111996	25128474	25128566	23558	7,16,11,5,9	37,46,28,35,45	2,21,9,18,4	14,22,29,15,12	178	89	0.000492258	0.00776439	0.086,0.148,0.164,0.067,0.091	0.067,0.323,0.134,0.375,0.143	-0.097
11857	ENSG00000198792	TMEM184B	22	-	38246805	38246885	38245934	38246100	38247769	38248019	11857	3,5,13,5,3	103,89,70,83,134	2,3,1,2,8	73,201,97,98,99	169	89	0.000497588	0.0078433	0.015,0.029,0.089,0.031,0.012	0.014,0.008,0.005,0.011,0.041	0.019
17605	ENSG00000172766	NAA16	13	+	41336649	41336756	41331273	41331369	41355143	41355216	17605	15,13,3,23,17	0,2,1,2,1	8,5,6,9,3	3,1,1,3,6	178	89	0.000498132	0.00784672	1.0,0.765,0.6,0.852,0.895	0.571,0.714,0.75,0.6,0.2	0.255
22407	ENSG00000138668	HNRNPD	4	-	82354894	82355001	82353833	82354154	82355303	82355401	22407	81,55,21,37,60	227,226,195,207,264	58,73,35,32,62	173,202,180,192,172	178	89	0.000498698	0.00785048	0.151,0.108,0.051,0.082,0.102	0.144,0.153,0.089,0.077,0.153	-0.024
23942	ENSG00000134644	PUM1	1	-	30980061	30980163	30974648	30974802	30981311	30981405	23942	98,102,57,109,88	2,0,0,0,1	58,111,70,56,65	3,2,0,0,1	178	89	0.000500744	0.00787752	0.961,1.0,1.0,1.0,0.978	0.906,0.965,1.0,1.0,0.97	0.02
735	ENSG00000159592	GPBP1L1	1	-	45685575	45685620	45660416	45661225	45686992	45687133	735	59,87,52,54,57	13,4,3,5,16	50,46,29,45,32	16,7,3,5,8	134	89	0.000502797	0.00790463	0.751,0.935,0.92,0.878,0.703	0.675,0.814,0.865,0.857,0.727	0.05
33154	ENSG00000197614	MFAP5	12	-	8648486	8648555	8648139	8648203	8649500	8649574	33154	64,23,17,60,25	1148,249,200,780,427	24,36,160,34,33	346,644,425,738,541	158	89	0.00050873	0.00799266	0.03,0.049,0.046,0.042,0.032	0.038,0.031,0.175,0.025,0.033	-0.021
1007	ENSG00000189067	LITAF	16	-	11575405	11575586	11556510	11556735	11586885	11586919	1007	8,0,0,3,5	112,24,58,155,112	0,2,1,4,0	87,110,61,66,73	178	89	0.000509509	0.00799967	0.034,0.0,0.0,0.01,0.022	0.0,0.009,0.008,0.029,0.0	0.004
5597	ENSG00000186522	SEPT10	2	-	109545384	109545542	109544236	109544324	109546049	109546237	5597	17,29,23,53,30	71,147,79,102,59	13,16,12,21,34	32,38,27,45,45	178	89	0.000512283	0.00803796	0.107,0.09,0.127,0.206,0.203	0.169,0.174,0.182,0.189,0.274	-0.051
5586	ENSG00000176293	ZNF135	19	+	58059973	58060035	58059268	58059310	58061579	58061706	5586	0,5,2,6,3	1,6,2,2,0	1,0,0,0,2	3,0,2,0,0	151	89	0.000514916	0.00807398	0.0,0.329,0.371,0.639,1.0	0.164,NA,0.0,NA,1.0	0.08
26255	ENSG00000090621	PABPC4	1	-	39564700	39564773	39564422	39564542	39565105	39565378	26255	150,242,196,210,133	0,1,2,0,5	116,94,91,75,104	4,5,2,1,2	162	89	0.000526256	0.00824639	1.0,0.993,0.982,1.0,0.936	0.941,0.912,0.962,0.976,0.966	0.031
19685	ENSG00000132781	MUTYH	1	-	45338185	45338656	45334390	45334511	45339898	45339945	19685	1,6,0,2,4	10,5,7,2,9	4,10,4,0,9	3,3,0,3,0	178	89	0.000530025	0.00830003	0.048,0.375,0.0,0.333,0.182	0.4,0.625,1.0,0.0,1.0	-0.417
13221	ENSG00000139350	NEDD1	12	+	96907603	96907624	96907229	96907300	96909751	96909895	13221	2,7,3,0,1	0,0,3,1,1	1,0,0,0,0	0,0,0,0,2	110	89	0.000530383	0.00830021	1.0,1.0,0.447,0.0,0.447	1.0,NA,NA,NA,0.0	0.079
22051	ENSG00000221978	CCNL2	1	-	1392678	1392803	1390765	1390865	1393395	1393460	22051	201,200,189,139,138	8,16,5,15,10	132,156,93,95,137	16,7,10,4,8	178	89	0.00053198	0.00831801	0.926,0.862,0.95,0.822,0.873	0.805,0.918,0.823,0.922,0.895	0.014
34879	ENSG00000108950	FAM20A	17	-	68590123	68590349	68555558	68555743	68600262	68600596	34879	2,0,0,2,3	9,3,1,37,13	0,2,2,0,3	5,4,2,4,0	178	89	0.000532214	0.00831801	0.1,0.0,0.0,0.026,0.103	0.0,0.2,0.333,0.0,1.0	-0.261
28730	ENSG00000172890	NADSYN1	11	+	71480218	71480274	71478394	71478469	71480754	71480879	28730	31,38,28,35,27	32,33,23,22,22	18,27,6,9,21	13,27,9,12,24	145	89	0.000532611	0.00831879	0.373,0.414,0.428,0.494,0.43	0.459,0.38,0.29,0.315,0.349	0.069
15004	ENSG00000271853	AL162258.1	1	-	153628120	153628237	153627507	153627598	153631010	153631078	15004	16,22,10,23,19	1,6,1,5,3	14,20,8,25,14	4,0,2,2,2	178	89	0.000533866	0.00833297	0.889,0.647,0.833,0.697,0.76	0.636,1.0,0.667,0.862,0.778	-0.023
3373	ENSG00000148842	CNNM2	10	+	103071773	103071839	103068628	103068722	103076085	103076270	3373	1,31,34,15,14	12,11,11,12,23	5,6,7,5,2	9,21,3,7,15	155	89	0.000537327	0.00838153	0.046,0.618,0.64,0.418,0.259	0.242,0.141,0.573,0.291,0.071	0.133
16859	ENSG00000143322	ABL2	1	-	179133311	179133374	179131310	179131481	179229240	179229397	16859	2,10,6,4,1	2,1,1,0,1	5,6,4,1,2	3,1,1,0,2	152	89	0.000542552	0.00845607	0.369,0.854,0.778,1.0,0.369	0.494,0.778,0.701,1.0,0.369	0.006
24828	ENSG00000104946	TBC1D17	19	+	49879322	49879504	49878497	49878572	49880278	49880402	24828	39,30,23,16,24	56,73,57,56,74	37,41,34,11,37	47,61,35,51,39	178	89	0.000543164	0.00845607	0.258,0.17,0.168,0.125,0.14	0.282,0.252,0.327,0.097,0.322	-0.084
28277	ENSG00000138758	SEPT11	4	+	76995780	76995938	76949861	76949930	76996424	76996539	28277	2,1,1,4,0	36,21,23,136,64	1,7,4,8,0	40,40,18,30,30	178	89	0.000542863	0.00845607	0.027,0.023,0.021,0.014,0.0	0.012,0.08,0.1,0.118,0.0	-0.045
32504	ENSG00000115677	HDLBP	2	-	241268828	241269295	241268498	241268541	241272760	241272831	32504	103,75,83,77,108	63,94,62,124,56	56,65,31,56,65	52,36,28,36,51	178	89	0.000545514	0.00848715	0.45,0.285,0.401,0.237,0.491	0.35,0.474,0.356,0.438,0.389	-0.029
23006	ENSG00000196295	AC005154.1	7	-	30552099	30552179	30550635	30550781	30561465	30561519	23006	18,12,8,15,8	3,2,4,6,12	8,5,0,3,6	11,7,1,10,7	169	89	0.000546452	0.00849623	0.76,0.76,0.513,0.568,0.26	0.277,0.273,0.0,0.136,0.311	0.373
35496	ENSG00000183878	UTY	Y	-	13358463	13358619	13357876	13357969	13359087	13359222	35496	0,0,0,3,6	0,0,0,1,2	0,0,12,2,8	0,0,1,1,0	178	89	0.000549125	0.00853001	NA,NA,NA,0.6,0.6	NA,NA,0.857,0.5,1.0	-0.186
412	ENSG00000181264	TMEM136	11	+	120327121	120327640	120325306	120325368	120329976	120330049	412	112,32,43,54,93	4,2,1,0,4	48,41,26,26,52	2,5,0,1,5	178	89	0.000549336	0.00853001	0.933,0.889,0.956,1.0,0.921	0.923,0.804,1.0,0.929,0.839	0.041
14320	ENSG00000126214	KLC1	14	+	103687080	103687211	103679383	103679518	103700654	103700727	14320	155,316,183,190,193	20,28,16,24,30	116,105,83,92,113	22,23,13,9,15	178	89	0.000555488	0.00861995	0.795,0.849,0.851,0.798,0.763	0.725,0.695,0.761,0.836,0.79	0.05
9908	ENSG00000162910	MRPL55	1	-	228108436	228109021	228108234	228108318	228109148	228109299	9908	166,161,119,158,155	9,7,21,26,10	112,123,80,92,80	10,13,4,2,10	178	89	0.000556146	0.00862458	0.902,0.92,0.739,0.752,0.886	0.848,0.826,0.909,0.958,0.8	-0.028
14587	ENSG00000131374	TBC1D5	3	-	17622647	17622765	17508480	17508605	17623848	17623913	14587	1,0,5,5,0	4,8,10,12,10	5,1,3,6,0	8,9,5,5,3	178	89	0.000558965	0.00866269	0.111,0.0,0.2,0.172,0.0	0.238,0.053,0.231,0.375,0.0	-0.083
20501	ENSG00000140612	SEC11A	15	-	84714730	84714866	84691534	84691644	84716024	84716163	20501	10,24,10,23,9	150,195,141,163,141	21,14,13,11,19	126,126,120,101,107	178	89	0.000560857	0.0086864	0.032,0.058,0.034,0.066,0.031	0.077,0.053,0.051,0.052,0.082	-0.019
4256	ENSG00000196712	NF1	17	+	31252937	31253000	31248983	31249119	31258343	31258502	4256	18,13,6,16,32	1,0,1,2,3	9,23,12,7,7	5,7,3,1,1	152	89	0.00056153	0.00869122	0.913,1.0,0.778,0.824,0.862	0.513,0.658,0.701,0.804,0.804	0.179
24881	ENSG00000085274	MYNN	3	+	169774030	169774097	169773426	169773462	169774264	169774561	24881	8,7,3,9,8	31,25,14,17,30	2,2,4,0,4	18,24,19,22,6	156	89	0.000568323	0.008785	0.128,0.138,0.109,0.232,0.132	0.06,0.045,0.107,0.0,0.276	0.05
34510	ENSG00000166444	ST5	11	-	8711903	8712036	8711121	8711231	8712550	8712735	34510	0,1,2,0,2	63,100,126,76,58	1,0,0,0,2	85,70,48,67,51	178	89	0.000567984	0.008785	0.0,0.005,0.008,0.0,0.017	0.006,0.0,0.0,0.0,0.019	0.001
37796	ENSG00000108312	UBTF	17	-	44212343	44212454	44211872	44212006	44212818	44212939	37796	96,128,83,70,86	45,65,60,74,30	81,89,61,69,50	33,41,34,19,32	178	89	0.000571011	0.00882087	0.516,0.496,0.409,0.321,0.589	0.551,0.52,0.473,0.645,0.439	-0.059
3480	ENSG00000284428	AC092329.4	19	-	23272618	23272719	23269762	23270292	23274075	23274196	3480	0,1,2,3,0	7,7,4,10,6	0,0,2,0,1	0,2,0,1,2	178	89	0.000574786	0.00887346	0.0,0.067,0.2,0.13,0.0	NA,0.0,1.0,0.0,0.2	-0.221
15682	ENSG00000176915	ANKLE2	12	-	132741808	132741891	132741418	132741485	132743153	132743276	15682	4,2,0,5,3	41,74,39,71,30	6,1,4,1,3	23,22,26,18,23	172	89	0.000576334	0.00889164	0.048,0.014,0.0,0.035,0.049	0.119,0.023,0.074,0.028,0.063	-0.032
9459	ENSG00000187079	TEAD1	11	+	12878888	12878900	12864837	12864900	12879707	12879842	9459	8,15,13,19,5	6,2,0,8,6	8,1,3,3,6	2,2,6,5,7	101	89	0.000583091	0.0089901	0.54,0.869,1.0,0.677,0.423	0.779,0.306,0.306,0.346,0.43	0.268
12317	ENSG00000126767	ELK1	X	-	47649920	47650026	47641231	47641475	47650422	47650591	12317	55,52,32,30,87	20,17,12,19,46	19,77,37,67,30	7,36,11,19,7	178	89	0.000584249	0.00900217	0.579,0.605,0.571,0.441,0.486	0.576,0.517,0.627,0.638,0.682	-0.072
32159	ENSG00000110841	PPFIBP1	12	+	27658815	27658848	27656615	27656730	27660883	27660945	32159	8,4,7,19,8	30,101,40,34,33	11,11,3,9,4	28,6,20,25,33	122	89	0.000596176	0.00918004	0.163,0.028,0.113,0.29,0.15	0.223,0.572,0.099,0.208,0.081	-0.088
7507	ENSG00000125447	GGA3	17	-	75244401	75244490	75243446	75243570	75244618	75244717	7507	2,0,0,0,1	45,34,32,29,42	2,0,1,0,1	22,35,25,13,25	178	89	0.000597356	0.00919231	0.022,0.0,0.0,0.0,0.012	0.043,0.0,0.02,0.0,0.02	-0.01
13023	ENSG00000214078	CPNE1	20	-	35658929	35659014	35632794	35632923	35664759	35664900	13023	37,46,18,39,29	48,28,36,55,59	34,27,22,14,13	16,14,39,13,7	174	89	0.000598524	0.00920436	0.283,0.457,0.204,0.266,0.201	0.521,0.497,0.224,0.355,0.487	-0.135
16373	ENSG00000183506	PI4KAP2	22	-	21476643	21476764	21475991	21476160	21477789	21477915	16373	201,175,92,115,33	5,14,6,16,3	74,92,31,59,50	5,11,4,7,4	178	89	0.000603455	0.00927426	0.953,0.862,0.885,0.782,0.846	0.881,0.807,0.795,0.808,0.862	0.035
5518	ENSG00000078487	ZCWPW1	7	-	100405012	100405093	100404177	100404244	100406693	100406798	5518	10,15,20,16,10	2,0,0,0,2	8,6,2,4,5	0,2,1,0,0	170	89	0.000606461	0.00931448	0.724,1.0,1.0,1.0,0.724	1.0,0.611,0.511,1.0,1.0	0.065
24644	ENSG00000160310	PRMT2	21	+	46661799	46661936	46649574	46649739	46663382	46663554	24644	112,178,142,143,86	0,0,1,0,0	122,57,75,79,61	0,0,2,0,1	178	89	0.000606941	0.00931588	1.0,1.0,0.986,1.0,1.0	1.0,1.0,0.949,1.0,0.968	0.014
7547	ENSG00000138095	LRPPRC	2	-	43890222	43890362	43889733	43889876	43894544	43894629	7547	1,2,4,0,3	97,101,78,104,76	4,2,2,0,4	78,61,42,61,37	178	89	0.000609148	0.00934378	0.005,0.01,0.025,0.0,0.019	0.025,0.016,0.023,0.0,0.051	-0.011
2423	ENSG00000106733	NMRK1	9	-	75069741	75069813	75068995	75069102	75069894	75070042	2423	56,81,75,101,84	7,6,2,2,4	40,62,23,48,46	0,0,11,9,0	161	89	0.000614586	0.00942116	0.816,0.882,0.954,0.965,0.921	1.0,1.0,0.536,0.747,1.0	0.051
17970	ENSG00000119685	TTLL5	14	+	75737565	75737607	75735194	75735289	75745094	75745208	17970	8,9,7,9,8	2,21,7,6,9	5,11,11,2,8	4,3,2,1,5	131	89	0.000617928	0.00946635	0.731,0.226,0.405,0.505,0.377	0.459,0.714,0.789,0.576,0.521	-0.163
28646	ENSG00000204580	DDR1	6	+	30884537	30884710	30882927	30882983	30888687	30888814	28646	95,53,34,44,107	28,19,2,4,4	78,122,147,79,66	20,45,42,30,17	178	89	0.000619868	0.00949	0.629,0.582,0.895,0.846,0.93	0.661,0.575,0.636,0.568,0.66	0.156
4627	ENSG00000117868	ESYT2	7	-	158752780	158752843	158749648	158749723	158759485	158759581	4627	99,417,221,86,146	139,148,101,154,120	87,125,118,99,109	126,178,105,104,94	152	89	0.000620662	0.00949608	0.294,0.623,0.562,0.246,0.416	0.288,0.291,0.397,0.358,0.404	0.081
28100	ENSG00000011304	PTBP1	19	+	799412	799443	797427	797505	803560	803636	28100	398,391,236,347,407	2,0,2,3,2	334,417,281,189,296	6,7,8,4,0	120	89	0.000626918	0.00958569	0.993,1.0,0.989,0.988,0.993	0.976,0.978,0.963,0.972,1.0	0.015
20059	ENSG00000115756	HPCAL1	2	+	10408561	10408734	10396834	10396920	10419733	10420135	20059	49,19,10,124,42	81,24,37,169,68	38,14,87,38,62	48,42,63,71,108	178	89	0.000629533	0.00961341	0.232,0.284,0.119,0.268,0.236	0.284,0.143,0.408,0.211,0.223	-0.026
8802	ENSG00000114982	KANSL3	2	-	96615491	96615544	96613487	96613619	96619358	96619544	8802	6,21,3,8,12	35,19,21,35,22	4,4,5,3,5	30,38,14,23,25	142	89	0.000629198	0.00961341	0.097,0.409,0.082,0.125,0.255	0.077,0.062,0.183,0.076,0.111	0.092
39147	ENSG00000100902	PSMA6	14	+	35307993	35308088	35292392	35292552	35308913	35308995	39147	439,715,391,558,453	3,9,2,3,7	331,416,298,350,257	5,6,3,2,5	178	89	0.00063113	0.00963166	0.987,0.975,0.99,0.989,0.97	0.971,0.972,0.98,0.989,0.963	0.007
12960	ENSG00000116679	IVNS1ABP	1	-	185306484	185306625	185305535	185305643	185307013	185307139	12960	54,63,23,80,28	27,304,84,109,22	58,52,33,28,34	62,72,32,40,42	178	89	0.000644788	0.00983384	0.5,0.094,0.12,0.268,0.389	0.319,0.265,0.34,0.259,0.288	-0.02
12492	ENSG00000171853	TRAPPC12	2	+	3462857	3463071	3460300	3460336	3465596	3465695	12492	1,0,0,0,2	25,30,22,37,22	0,5,0,0,5	24,12,8,12,7	178	89	0.000652406	0.00993737	0.02,0.0,0.0,0.0,0.043	0.0,0.172,0.0,0.0,0.263	-0.074
30721	ENSG00000283977	AC084337.2	11	+	6481756	6481852	6481500	6481555	6482044	6482289	30721	67,69,54,124,62	0,0,1,2,1	64,72,25,46,56	2,1,2,1,2	178	89	0.000652355	0.00993737	1.0,1.0,0.964,0.969,0.969	0.941,0.973,0.862,0.958,0.933	0.047
18821	ENSG00000133026	MYH10	17	-	8576642	8576672	8569719	8569812	8577235	8577338	18821	18,1,3,2,12	32,22,40,30,25	11,8,10,5,7	20,9,19,15,8	119	89	0.000653437	0.00994676	0.296,0.033,0.053,0.047,0.264	0.291,0.399,0.282,0.2,0.396	-0.175
3345	ENSG00000137474	MYO7A	11	+	77212613	77212660	77211820	77211937	77212951	77213035	3345	0,0,1,0,2	36,15,8,11,29	0,5,4,2,2	33,29,17,32,14	136	89	0.000656989	0.00998355	0.0,0.0,0.076,0.0,0.043	0.0,0.101,0.133,0.039,0.085	-0.048
335	ENSG00000123297	TSFM	12	+	57783940	57784170	57783614	57783652	57786162	57786200	335	3,0,5,1,1	1,0,0,0,0	2,8,0,0,2	0,0,2,0,0	178	89	0.000657103	0.00998355	0.6,NA,1.0,1.0,1.0	1.0,1.0,0.0,NA,1.0	0.15
8519	ENSG00000151150	ANK3	10	-	60068636	60076448	60067934	60068009	60080536	60080618	8519	258,52,64,33,502	117,77,83,13,181	176,555,101,243,223	57,313,45,115,104	178	89	0.000656474	0.00998355	0.524,0.252,0.278,0.559,0.581	0.607,0.47,0.529,0.514,0.517	-0.089
16480	ENSG00000182957	SPATA13	13	+	24278613	24278821	24270686	24270912	24284134	24284271	16480	4,0,0,0,4	2,0,2,1,0	0,0,0,0,1	1,3,0,1,0	178	89	0.000659154	0.0100084	0.5,NA,0.0,0.0,1.0	0.0,0.0,NA,0.0,1.0	0.125
26878	ENSG00000143569	UBAP2L	1	+	154269361	154269412	154268756	154268954	154270880	154271173	26878	30,38,32,17,19	8,4,3,4,9	29,17,10,22,26	4,9,6,5,2	140	89	0.000660334	0.0100199	0.704,0.858,0.871,0.73,0.573	0.822,0.546,0.514,0.737,0.892	0.045
11113	ENSG00000166912	MTMR10	15	-	30965874	30966040	30960880	30961073	30967919	30968010	11113	72,2,8,10,63	61,12,6,16,48	11,55,13,27,30	28,66,33,40,39	178	89	0.000661315	0.0100285	0.371,0.077,0.4,0.238,0.396	0.164,0.294,0.165,0.252,0.278	0.066
36755	ENSG00000165219	GAPVD1	9	+	125295457	125295574	125268935	125268984	125298889	125299106	36755	4,9,6,6,9	1,2,1,0,1	5,7,5,6,1	3,5,1,0,1	178	89	0.000665368	0.0100836	0.667,0.692,0.75,1.0,0.818	0.455,0.412,0.714,1.0,0.333	0.203
35483	ENSG00000115414	FN1	2	-	215372108	215372375	215371908	215372015	215373321	215373411	35483	72263,43386,32876,244017,10545	5833,3689,2236,20008,675	31233,3547,29042,30592,27038	2279,226,2236,1748,2164	178	89	0.000668512	0.0101248	0.861,0.855,0.88,0.859,0.887	0.873,0.887,0.867,0.897,0.862	-0.009
5519	ENSG00000078487	ZCWPW1	7	-	100402515	100402576	100400854	100401336	100403693	100403785	5519	12,9,8,6,3	0,7,8,3,2	4,8,1,0,3	2,0,0,0,0	150	89	0.000669694	0.0101363	1.0,0.433,0.372,0.543,0.471	0.543,1.0,1.0,NA,1.0	-0.322
11367	ENSG00000163913	IFT122	3	+	129458598	129458677	129451913	129451998	129463559	129463622	11367	16,40,24,37,7	1,2,1,2,1	19,5,5,3,11	1,4,1,1,7	168	89	0.000673848	0.0101927	0.894,0.914,0.927,0.907,0.788	0.91,0.398,0.726,0.614,0.454	0.266
9253	ENSG00000126768	TIMM17B	X	-	48895351	48895972	48895037	48895101	48896758	48896858	9253	79,48,54,51,77	55,108,61,52,58	48,81,37,54,66	47,41,50,34,41	178	89	0.000674777	0.0102004	0.418,0.182,0.307,0.329,0.399	0.338,0.497,0.27,0.443,0.446	-0.072
37311	ENSG00000119689	DLST	14	+	74889877	74889952	74889274	74889349	74891055	74891193	37311	197,286,228,447,192	0,0,1,2,0	187,191,145,166,199	0,0,2,1,0	164	89	0.000678687	0.0102466	1.0,1.0,0.992,0.992,1.0	1.0,1.0,0.975,0.989,1.0	0.004
3734	ENSG00000153113	CAST	5	+	96726793	96726859	96722638	96722698	96727488	96727530	3734	35,30,48,120,31	85,345,192,120,84	28,18,20,8,38	107,152,85,87,125	155	89	0.000678453	0.0102466	0.191,0.048,0.126,0.365,0.175	0.131,0.064,0.119,0.05,0.149	0.078
32587	ENSG00000039319	ZFYVE16	5	+	80427491	80427545	80408025	80408153	80434108	80434217	32587	2,1,1,7,6	4,6,2,10,10	4,6,2,1,0	7,11,7,10,4	143	89	0.000681355	0.0102804	0.237,0.094,0.237,0.303,0.272	0.262,0.253,0.151,0.059,0.0	0.084
22543	ENSG00000140105	WARS	14	-	100374135	100374220	100369086	100369258	100375282	100375344	22543	27,11,19,0,2	113,12,55,118,265	0,35,28,54,0	213,168,31,62,87	174	89	0.000684109	0.0103099	0.109,0.319,0.15,0.0,0.004	0.0,0.096,0.316,0.308,0.0	-0.028
28187	ENSG00000131097	HIGD1B	17	+	44849253	44849388	44848059	44848252	44850331	44850476	28187	155,10,14,21,235	5,0,0,2,9	83,101,21,47,29	2,5,0,5,2	178	89	0.000684173	0.0103099	0.939,1.0,1.0,0.84,0.929	0.954,0.91,1.0,0.825,0.879	0.028
3605	ENSG00000154102	C16orf74	16	-	85710163	85710285	85707516	85708066	85735189	85735235	3605	151,44,44,109,158	2,0,0,2,2	56,132,84,139,107	0,6,2,1,4	178	89	0.000689999	0.0103849	0.974,1.0,1.0,0.965,0.975	1.0,0.917,0.955,0.986,0.93	0.025
36791	ENSG00000172113	NME6	3	-	48300430	48300634	48298426	48298523	48301278	48301305	36791	6,7,2,3,8	12,9,7,10,8	5,14,13,13,7	7,7,9,9,4	178	89	0.000690016	0.0103849	0.2,0.28,0.125,0.13,0.333	0.263,0.5,0.419,0.419,0.467	-0.2
20310	ENSG00000262117	BCAR4	16	-	11828321	11828391	11821637	11821755	11828698	11828845	20310	110,2,4,54,107	28,0,0,15,21	25,101,71,74,62	12,29,19,23,6	159	89	0.000690932	0.0103922	0.687,1.0,1.0,0.668,0.74	0.538,0.661,0.677,0.643,0.853	0.145
12010	ENSG00000016864	GLT8D1	3	-	52704723	52704952	52700444	52700496	52705446	52705764	12010	101,145,129,156,92	30,32,19,52,30	85,81,52,64,52	38,32,20,23,27	178	89	0.000696115	0.0104635	0.627,0.694,0.772,0.6,0.605	0.528,0.559,0.565,0.582,0.491	0.115
9090	ENSG00000156411	C14orf2	14	-	103920939	103921208	103915065	103915189	103921469	103921501	9090	9,10,10,5,15	242,236,181,251,228	2,6,11,7,16	152,175,109,142,119	178	89	0.00069701	0.0104704	0.018,0.021,0.027,0.01,0.032	0.007,0.017,0.048,0.024,0.063	-0.01
27344	ENSG00000135720	DYNC1LI2	16	-	66724661	66724748	66723600	66723822	66725827	66725944	27344	4,2,1,5,6	78,108,87,97,63	6,3,2,6,6	56,80,62,70,78	176	89	0.000702208	0.0105419	0.025,0.009,0.006,0.025,0.046	0.051,0.019,0.016,0.042,0.037	-0.011
25627	ENSG00000197555	SIPA1L1	14	+	71400793	71400918	71321121	71321181	71413947	71414014	25627	0,4,0,0,0	1,0,0,0,2	0,6,5,2,4	1,0,0,1,2	178	89	0.000706776	0.0106039	0.0,1.0,NA,NA,0.0	0.0,1.0,1.0,0.5,0.5	-0.267
35124	ENSG00000129295	LRRC6	8	-	132632739	132632963	132625271	132625454	132637934	132638107	35124	9,24,6,9,8	0,2,3,0,0	12,2,0,0,7	0,0,1,0,0	178	89	0.000708433	0.0106221	1.0,0.857,0.5,1.0,1.0	1.0,1.0,0.0,NA,1.0	0.121
19836	ENSG00000145439	CBR4	4	-	169008951	169009054	169007640	169007756	169009947	169010275	19836	1,1,1,1,2	7,11,8,19,16	7,5,1,0,0	6,13,4,3,4	178	89	0.000710381	0.0106446	0.067,0.043,0.059,0.026,0.059	0.368,0.161,0.111,0.0,0.0	-0.077
7151	ENSG00000130731	METTL26	16	-	634888	634956	634718	634797	635280	635340	7151	72,134,115,186,52	11,44,23,21,4	59,37,39,22,61	12,9,8,3,12	157	89	0.00071592	0.0107209	0.788,0.633,0.739,0.834,0.881	0.736,0.7,0.734,0.806,0.742	0.031
14914	ENSG00000103091	WDR59	16	-	74959349	74959592	74956483	74956610	74965772	74965822	14914	4,3,2,4,0	37,28,15,21,34	0,0,0,0,0	10,53,34,37,22	178	89	0.00071756	0.0107388	0.051,0.051,0.063,0.087,0.0	0.0,0.0,0.0,0.0,0.0	0.05
11669	ENSG00000167272	POP5	12	-	120579773	120579923	120579513	120579597	120581114	120581336	11669	42,126,109,142,28	1,0,6,0,0	47,30,21,31,25	3,0,1,1,1	178	89	0.000718644	0.0107483	0.955,1.0,0.901,1.0,1.0	0.887,1.0,0.913,0.939,0.926	0.038
31545	ENSG00000060762	MPC1	6	-	166366968	166367184	166366794	166366891	166370217	166370221	31545	17,29,21,16,11	34,43,52,57,25	19,9,10,5,13	32,11,23,16,17	178	89	0.000720865	0.0107681	0.2,0.252,0.168,0.123,0.18	0.229,0.29,0.179,0.135,0.277	-0.037
33974	ENSG00000087053	MTMR2	11	-	95887611	95887759	95865600	95865676	95888155	95888261	33974	4,11,10,10,14	23,34,24,32,26	11,6,13,4,9	7,8,7,14,16	178	89	0.000720439	0.0107681	0.08,0.139,0.172,0.135,0.212	0.44,0.273,0.481,0.125,0.22	-0.16
11114	ENSG00000166912	MTMR10	15	-	30967919	30968010	30960880	30961073	30974313	30974456	11114	122,29,16,39,90	19,0,2,4,7	58,145,68,103,72	11,4,5,8,7	178	89	0.000722624	0.0107876	0.763,1.0,0.8,0.83,0.865	0.725,0.948,0.872,0.866,0.837	0.002
24948	ENSG00000115694	STK25	2	-	241501477	241501708	241500739	241500796	241508005	241508135	24948	292,418,421,352,272	1,1,0,2,1	297,236,133,154,202	2,0,4,0,2	178	89	0.000725144	0.0108185	0.993,0.995,1.0,0.989,0.993	0.987,1.0,0.943,1.0,0.981	0.012
11944	ENSG00000173436	MINOS1	1	+	19600786	19600971	19596982	19597109	19622099	19622147	11944	1,6,6,4,8	128,287,211,300,147	1,7,1,0,7	143,81,45,70,75	178	89	0.000730844	0.0108954	0.004,0.01,0.014,0.007,0.026	0.003,0.041,0.011,0.0,0.045	-0.008
15391	ENSG00000012822	CALCOCO1	12	-	53712774	53712846	53711118	53712121	53713099	53713206	15391	12,8,8,11,9	76,63,107,90,68	14,17,13,13,6	44,62,44,46,63	161	89	0.000731284	0.0108954	0.08,0.066,0.04,0.063,0.068	0.15,0.132,0.14,0.135,0.05	-0.058
24746	ENSG00000133872	SARAF	8	-	30073876	30074028	30069873	30070059	30082846	30083074	24746	812,878,656,2166,759	44,63,33,83,53	633,799,464,482,551	43,46,36,34,34	178	89	0.000731664	0.0108954	0.902,0.875,0.909,0.929,0.877	0.88,0.897,0.866,0.876,0.89	0.017
9259	ENSG00000087191	PSMC5	17	+	63830808	63830935	63830385	63830501	63831035	63831151	9259	809,739,550,645,656	3,1,2,0,1	489,661,353,488,455	1,2,4,2,1	178	89	0.000733357	0.0109139	0.993,0.997,0.993,1.0,0.997	0.996,0.994,0.978,0.992,0.996	0.005
17365	ENSG00000144115	THNSL2	2	+	88185327	88185479	88182947	88183073	88185897	88186626	17365	68,89,36,74,44	16,21,15,14,32	4,31,33,38,23	0,2,5,8,7	178	89	0.000740205	0.0110089	0.68,0.679,0.545,0.725,0.407	1.0,0.886,0.767,0.704,0.622	-0.189
1180	ENSG00000132716	DCAF8	1	-	160261284	160261358	160243959	160244034	160262448	160262531	1180	78,79,88,112,58	15,12,11,15,13	63,77,52,66,51	7,10,5,3,9	163	89	0.000742847	0.0110414	0.74,0.782,0.814,0.803,0.709	0.831,0.808,0.85,0.923,0.756	-0.064
17326	ENSG00000175866	BAIAP2	17	+	81036862	81036961	81035150	81035308	81053667	81053743	17326	18,42,45,7,22	49,291,118,32,65	30,14,16,11,23	73,47,45,39,59	178	89	0.000745674	0.0110765	0.155,0.067,0.16,0.099,0.145	0.17,0.13,0.151,0.124,0.163	-0.022
18941	ENSG00000214548	MEG3	14	+	100834631	100834751	100831480	100831534	100836166	100836300	18941	719,1361,971,224,659	44,129,77,17,21	791,504,279,132,514	100,15,22,15,48	178	89	0.000751615	0.0111579	0.891,0.841,0.863,0.868,0.94	0.798,0.944,0.864,0.815,0.843	0.028
1153	ENSG00000109736	MFSD10	4	-	2931554	2931663	2931374	2931465	2931824	2931936	1153	143,274,178,243,116	0,3,0,3,1	151,78,82,72,94	4,2,0,1,5	178	89	0.000759269	0.0112645	1.0,0.979,1.0,0.976,0.983	0.95,0.951,1.0,0.973,0.904	0.032
28540	ENSG00000117525	F3	1	-	94532320	94532480	94529224	94530596	94533089	94533268	28540	1480,1493,902,2305,489	7,23,1,10,4	977,275,277,203,726	17,3,3,2,9	178	89	0.000762357	0.0113025	0.991,0.97,0.998,0.991,0.984	0.966,0.979,0.979,0.981,0.976	0.011
37765	ENSG00000119688	ABCD4	14	-	74293153	74293279	74292747	74292869	74295147	74295198	37765	110,37,41,102,85	4,4,5,3,8	71,65,20,48,62	7,0,0,3,0	178	89	0.000762775	0.0113025	0.932,0.822,0.804,0.944,0.842	0.835,1.0,1.0,0.889,1.0	-0.076
33423	ENSG00000136280	CCM2	7	+	45038252	45038426	45000187	45000363	45063917	45064001	33423	82,202,90,82,48	4,8,1,7,4	58,27,33,28,51	5,1,6,1,4	178	89	0.000764343	0.0113188	0.911,0.927,0.978,0.854,0.857	0.853,0.931,0.733,0.933,0.864	0.043
1629	ENSG00000242282	AC108488.1	2	-	3533107	3533190	3531988	3532310	3534112	3534143	1629	1,2,1,7,2	0,2,8,9,7	2,7,5,0,5	4,2,1,0,2	172	89	0.0007689	0.0113792	1.0,0.341,0.061,0.287,0.129	0.206,0.644,0.721,NA,0.564	-0.17
3324	ENSG00000187239	FNBP1	9	-	129923843	129924026	129908889	129908999	129924959	129925157	3324	61,63,88,126,41	6,10,2,6,2	45,45,32,28,56	1,1,2,2,2	178	89	0.000770572	0.011397	0.836,0.759,0.957,0.913,0.911	0.957,0.957,0.889,0.875,0.933	-0.047
25847	ENSG00000148985	PGAP2	11	+	3822908	3822993	3808293	3808315	3823882	3824135	25847	0,0,0,1,0	2,1,2,0,2	1,0,0,2,0	0,0,0,1,0	174	89	0.000771455	0.011403	0.0,0.0,0.0,1.0,0.0	1.0,NA,NA,0.506,NA	-0.553
35411	ENSG00000153250	RBMS1	2	-	160282256	160282304	160281313	160281364	160284774	160284868	35411	99,50,27,96,89	84,50,33,109,61	42,145,133,123,92	59,93,53,79,44	137	89	0.000774882	0.0114448	0.434,0.394,0.347,0.364,0.487	0.316,0.503,0.62,0.503,0.576	-0.098
39792	ENSG00000159363	ATP13A2	1	-	16986462	16986632	16985957	16986358	16986804	16986956	39792	101,91,60,119,112	3,3,0,5,2	97,108,87,66,72	1,0,1,0,1	178	89	0.00077524	0.0114448	0.944,0.938,1.0,0.922,0.966	0.98,1.0,0.978,1.0,0.973	-0.032
33975	ENSG00000087053	MTMR2	11	-	95887611	95887684	95865600	95865676	95888155	95888261	33975	4,11,10,10,14	23,34,24,32,26	11,6,13,4,9	7,8,7,14,16	162	89	0.000778725	0.0114845	0.087,0.151,0.186,0.147,0.228	0.463,0.292,0.505,0.136,0.236	-0.167
9646	ENSG00000105429	MEGF8	19	+	42371349	42371482	42370700	42370831	42375506	42378769	9646	27,43,39,34,37	2,3,4,7,6	19,14,10,11,11	4,5,1,1,1	178	89	0.000778887	0.0114845	0.871,0.878,0.83,0.708,0.755	0.704,0.583,0.833,0.846,0.846	0.046
22552	ENSG00000140105	WARS	14	-	100374135	100374179	100369086	100369258	100375282	100375347	22552	16,4,9,0,2	113,12,55,118,265	0,24,16,28,0	213,168,31,62,87	133	89	0.000783412	0.0115441	0.087,0.182,0.099,0.0,0.005	0.0,0.087,0.257,0.232,0.0	-0.041
13643	ENSG00000100802	C14orf93	14	-	22999956	23000117	22998772	22999156	23000958	23001060	13643	0,1,2,0,0	1,0,0,1,2	2,0,0,0,0	0,1,2,0,0	178	89	0.000784478	0.0115527	0.0,1.0,1.0,0.0,0.0	1.0,0.0,0.0,NA,NA	0.067
33211	ENSG00000148120	C9orf3	9	+	95085929	95086119	95082574	95082719	95086681	95086841	33211	53,38,100,35,64	28,52,123,46,36	93,30,33,34,69	41,15,20,13,77	178	89	0.00078621	0.0115711	0.486,0.268,0.289,0.276,0.471	0.531,0.5,0.452,0.567,0.309	-0.114
22414	ENSG00000204152	TIMM23B	10	+	49943234	49943358	49942048	49942300	49945031	49945090	22414	3,22,6,11,2	5,8,4,17,4	7,9,3,1,5	2,1,2,2,5	178	89	0.000786747	0.0115719	0.231,0.579,0.429,0.244,0.2	0.636,0.818,0.429,0.2,0.333	-0.147
15348	ENSG00000105821	DNAJC2	7	-	103327331	103327378	103326542	103326684	103327655	103327754	15348	8,3,0,5,12	28,22,20,21,20	6,10,6,3,11	21,20,14,14,8	136	89	0.000789095	0.0115994	0.158,0.082,0.0,0.135,0.282	0.158,0.247,0.219,0.123,0.474	-0.113
7538	ENSG00000068097	HEATR6	17	-	60073961	60074159	60073845	60073886	60076129	60076237	7538	6,12,8,8,5	15,9,7,11,9	4,0,0,3,1	7,7,4,3,3	178	89	0.000792458	0.0116417	0.167,0.4,0.364,0.267,0.217	0.222,0.0,0.0,0.333,0.143	0.143
4520	ENSG00000067113	PLPP1	5	-	55490959	55491114	55467868	55468149	55534571	55534969	4520	17,22,29,156,12	1,3,2,30,1	8,1,2,1,37	2,4,2,3,8	178	89	0.000796124	0.0116884	0.895,0.786,0.879,0.722,0.857	0.667,0.111,0.333,0.143,0.698	0.437
15784	ENSG00000143393	PI4KB	1	-	151310210	151310255	151307573	151307801	151315572	151316509	15784	7,21,24,35,7	55,51,27,47,46	10,12,17,6,8	39,54,36,19,42	134	89	0.000802118	0.0117424	0.078,0.215,0.371,0.331,0.092	0.146,0.129,0.239,0.173,0.112	0.058
31733	ENSG00000111237	VPS29	12	-	110492995	110493231	110491690	110492122	110496011	110496203	31733	411,932,602,888,441	0,5,0,0,0	466,325,238,282,324	4,0,1,1,2	178	89	0.000802135	0.0117424	1.0,0.989,1.0,1.0,1.0	0.983,1.0,0.992,0.993,0.988	0.007
33091	ENSG00000125107	CNOT1	16	-	58624672	58624794	58599235	58599511	58629727	58629825	33091	4,6,8,4,7	26,30,32,27,16	5,2,3,1,1	23,15,26,13,25	178	89	0.00080206	0.0117424	0.071,0.091,0.111,0.069,0.179	0.098,0.063,0.055,0.037,0.02	0.05
34482	ENSG00000185499	MUC1	1	-	155187454	155187576	155187224	155187374	155187721	155187858	34482	127,1491,413,153,9	1,88,11,10,0	275,135,289,45,47	10,0,2,0,1	178	89	0.000802514	0.0117424	0.984,0.894,0.949,0.884,1.0	0.932,1.0,0.986,1.0,0.959	-0.033
36500	ENSG00000088448	ANKRD10	13	-	110900529	110900661	110892956	110893263	110906032	110906124	36500	85,48,17,95,111	42,38,17,14,32	42,48,38,59,65	31,52,14,32,27	178	89	0.000801738	0.0117424	0.503,0.387,0.333,0.772,0.634	0.404,0.316,0.576,0.48,0.546	0.061
891	ENSG00000087266	SH3BP2	4	+	2823394	2823569	2822934	2823037	2824612	2824730	891	46,10,5,12,56	115,29,15,49,96	21,47,59,53,47	50,110,60,73,51	178	89	0.000802741	0.0117424	0.167,0.147,0.143,0.109,0.226	0.174,0.176,0.33,0.266,0.315	-0.094
14138	ENSG00000111799	COL12A1	6	-	75138319	75138340	75137436	75137579	75138447	75138580	14138	4,158,122,23,0	0,0,3,0,0	40,0,11,0,20	0,0,0,0,0	110	89	0.000805775	0.0117756	1.0,1.0,0.971,1.0,NA	1.0,NA,1.0,NA,1.0	-0.007
15067	ENSG00000073792	IGF2BP2	3	-	185693176	185693228	185692698	185692762	185696611	185696663	15067	1,1,1,2,0	69,95,64,21,46	5,5,6,1,2	54,63,40,39,44	141	89	0.000805998	0.0117756	0.009,0.007,0.01,0.057,0.0	0.055,0.048,0.086,0.016,0.028	-0.03
33501	ENSG00000157625	TAB3	X	-	30842965	30843049	30834050	30834152	30846550	30846644	33501	89,77,30,18,71	10,9,4,6,5	44,89,42,35,54	2,10,8,14,6	173	89	0.000812042	0.0118567	0.821,0.815,0.794,0.607,0.88	0.919,0.821,0.73,0.563,0.822	0.012
5587	ENSG00000176293	ZNF135	19	+	58059968	58060035	58059243	58059310	58061579	58061706	5587	3,7,2,8,3	1,6,2,2,0	3,0,0,0,3	3,0,2,0,0	156	89	0.000815148	0.0118948	0.631,0.4,0.363,0.695,1.0	0.363,NA,0.0,NA,1.0	0.163
38209	ENSG00000164609	SLU7	5	-	160418595	160418685	160415124	160415310	160419022	160419081	38209	7,2,0,2,2	47,50,51,40,34	0,3,6,5,2	36,47,29,30,29	178	89	0.000817588	0.0119232	0.069,0.02,0.0,0.024,0.029	0.0,0.031,0.094,0.077,0.033	-0.019
28156	ENSG00000114796	KLHL24	3	+	183636220	183636311	183635622	183635793	183650295	183650575	28156	30,5,3,22,30	0,0,1,3,0	0,16,14,7,2	0,0,0,1,5	178	89	0.000819881	0.0119493	1.0,1.0,0.6,0.786,1.0	NA,1.0,1.0,0.778,0.167	0.141
6017	ENSG00000122643	NT5C3A	7	-	33035933	33035988	33026816	33026915	33062567	33062796	6017	23,16,23,21,24	16,17,6,17,10	24,26,10,16,25	4,7,10,4,2	144	89	0.000826739	0.012042	0.47,0.368,0.703,0.433,0.597	0.788,0.697,0.382,0.712,0.885	-0.179
2093	ENSG00000169180	XPO6	16	-	28208986	28209055	28180940	28181031	28211365	28211920	2093	3,5,2,1,4	62,74,53,73,48	6,3,2,1,9	35,63,23,36,22	158	89	0.000829884	0.0120804	0.027,0.037,0.021,0.008,0.045	0.088,0.026,0.047,0.015,0.187	-0.045
2582	ENSG00000188603	CLN3	16	-	28479643	28479765	28477736	28477877	28482104	28482545	2582	42,8,9,11,18	149,38,37,86,165	21,32,9,10,14	88,217,146,146,112	178	89	0.000832954	0.0121178	0.124,0.095,0.108,0.06,0.052	0.107,0.069,0.03,0.033,0.059	0.028
20710	ENSG00000121067	SPOP	17	-	49675894	49676016	49636758	49636809	49677932	49678110	20710	13,5,4,5,8	0,0,2,0,1	7,8,4,5,4	0,2,3,0,0	178	89	0.000835491	0.0121473	1.0,1.0,0.5,1.0,0.8	1.0,0.667,0.4,1.0,1.0	0.047
889	ENSG00000087266	SH3BP2	4	+	2823394	2823573	2822934	2823037	2824612	2824782	889	55,14,5,13,63	115,29,15,49,96	22,63,67,62,55	50,110,60,73,51	178	89	0.000837327	0.0121666	0.193,0.194,0.143,0.117,0.247	0.18,0.223,0.358,0.298,0.35	-0.103
[truncated: 495 more rows]

## Sheet: RI
ID	GeneID	geneSymbol	chr	strand	riExonStart_0base	riExonEnd	upstreamES	upstreamEE	downstreamES	downstreamEE	ID.1	IC_SAMPLE_1	SC_SAMPLE_1	IC_SAMPLE_2	SC_SAMPLE_2	IncFormLen	SkipFormLen	PValue	FDR	IncLevel1	IncLevel2	IncLevelDifference
[truncated: 697 more rows]

[truncated: 4 more sheets: MXE, A5SS, A3SS, DAS_SUPPA]
